# Supplementary material for: The physical map of wheat chromosome 5DS revealed gene duplications and small rearrangements
Source: BMC Genomics. 2015 Jun 13;16(1):453. doi: 10.1186/s12864-015-1641-y (PMC4465308; doi:10.1186/s12864-015-1641-y)
Supplement: Additional file 2: — The preliminary map details of 5DS constructed by LTC. [file 12864_2015_1641_MOESM2_ESM.xlsx]

## Sheet: Sheet1
Additional File 2. The preliminary map details of 5DS constructed by LTC.
Contig	Clone		Length (kb)	Length (CB)		Cumulative kb
Ctg138	722		6649	5541		6649
Ctg78	572		5186	4322		11835
Ctg68	583		4980	4150		16815
Ctg135	501		4422	3685		21237
Ctg102	434		4328	3607		25565
Ctg99	438		4034	3362		29599
Ctg93	396		3897	3248		33496
Ctg156	373		3585	2988		37081
Ctg144	372		3530	2942		40611
Ctg87	329		3387	2823		43998
Ctg127	393		3369	2808		47367
Ctg115	384		3277	2731		50644
Ctg157	358		3200	2667		53844
Ctg96	303		2942	2452		56786
Ctg125	317		2929	2441		59715
Ctg128	305		2793	2328		62508
Ctg100	318		2722	2269		65230
Ctg155	246		2673	2228		67903
Ctg123	295		2613	2178		70516
Ctg70	231		2595	2163		73111
Ctg126	246		2499	2083		75610
Ctg124	292		2462	2052		78072
Ctg89	252		2298	1915		80370
Ctg86	263		2234	1862		82604
Ctg65	206		2226	1855		84830	N50 without short contigs
Ctg142	260		2187	1823		87017
Ctg143	251		2173	1811		89190	N50
Ctg134	214		2148	1790		91338
Ctg53	194		2036	1697		93374
Ctg140	217		1995	1663		95369
Ctg158	224		1976	1647		97345
Ctg149	256		1935	1613		99280
Ctg111	211		1914	1595		101194
Ctg113	213		1904	1587		103098
Ctg136	218		1833	1528		104931
Ctg97	192		1785	1488		106716
Ctg84	149		1774	1479		108490
Ctg116	209		1666	1389		110156
Ctg2	150		1658	1382		111814
Ctg91	161		1506	1255		113320
Ctg14	160		1497	1248		114817
Ctg82	136		1465	1221		116282
Ctg5	109		1378	1149		117660
Ctg137	158		1335	1113		118995
Ctg77	138		1299	1083		120294
Ctg3	153		1269	1058		121563
Ctg83	171		1224	1020		122787
Ctg146	104		1216	1014		124003
Ctg129	98		1210	1009		125213
Ctg81	121		1183	986		126396
Ctg121	113		1182	985		127578
Ctg122	135		1167	973		128745
Ctg19	94		1167	973		129912
Ctg148	124		1107	923		131019
Ctg55	115		1032	860		132051
Ctg90	96		1015	846		133066
Ctg57	74		1004	837		134070
Ctg62	109		1002	835		135072
Ctg1	111		963	803		136035
Ctg98	86		956	797		136991
Ctg117	84		955	796		137946
Ctg17	95		946	789		138892
Ctg92	99		919	766		139811
Ctg95	98		915	763		140726
Ctg22	78		913	761		141639
Ctg162	101		858	715		142497
Ctg8	77		848	707		143345
Ctg159	76		844	704		144189
Ctg16	61		825	688		145014
Ctg150	62		810	675		145824
Ctg118	70		782	652		146606
Ctg20	67		757	631		147363
Ctg61	70		756	630		148119
Ctg12	74		754	629		148873
Ctg18	62		740	617		149613
Ctg101	59		729	608		150342
Ctg21	57		729	608		151071
Ctg11	44		694	579		151765
Ctg112	62		682	569		152447
Ctg25	71		669	558		153116
Ctg9	58		661	551		153777
Ctg131	48		648	540		154425
Ctg15	58		637	531		155062
Ctg26	61		631	526		155693
Ctg66	34		627	523		156320
Ctg4	70		614	512		156934
Ctg56	38		606	505		157540
Ctg88	38		592	494		158132
Ctg164	86		580	484		158712
Ctg120	61		570	475		159282
Ctg63	47		498	415		159780
Ctg13	40		494	412		160274
Ctg6	29		474	395		160748
Ctg7	25		465	388		161213
Ctg160	35		427	356		161640
Ctg34	30		416	347		162056
Ctg145	14		409	341		162465
Ctg51	3		348	290		162813
Ctg10	31		345	288		163158
Ctg54	21		333	278		163491
Ctg85	22		327	273		163818
Ctg29	3		325	271		164143
Ctg71	26		324	270		164467
Ctg43	3		300	250		164767
Ctg52	4		297	248		165064
Ctg94	3		295	246		165359
Ctg147	3		290	242		165649
Ctg103	16		286	239		165935
Ctg45	4		286	239		166221
Ctg105	28		283	236		166504
Ctg42	3		283	236		166787
Ctg107	23		282	235		167069
Ctg39	11		277	231		167346
Ctg30	3		274	229		167620
Ctg108	26		264	220		167884
Ctg58	33		261	218		168145
Ctg33	4		260	217		168405
Ctg28	12		259	216		168664
Ctg46	4		256	214		168920
Ctg48	6		255	213		169175
Ctg76	5		255	213		169430
Ctg106	24		252	210		169682
Ctg24	3		249	208		169931
Ctg49	3		247	206		170178
Ctg104	11		238	199		170416
Ctg41	3		237	198		170653
Ctg23	3		234	195		170887
Ctg44	3		232	194		171119
Ctg50	4		228	190		171347
Ctg79	11		220	184		171567
Ctg67	7		218	182		171785
Ctg32	3		216	180		172001
Ctg27	12		213	178		172214
Ctg139	4		213	178		172427
Ctg161	12		211	176		172638
Ctg141	2		204	170		172842
Ctg80	3		199	166		173041
Ctg109	9		195	163		173236
Ctg74	9		186	155		173422
Ctg38	6		183	153		173605
Ctg151	16		180	150		173785
Ctg75	5		171	143		173956
Ctg35	3		169	141		174125
Ctg72	6		168	140		174293
Ctg37	2		163	136		174456
Ctg31	4		146	122		174602
Ctg40	3		144	120		174746
Ctg110	2		144	120		174890
Ctg47	3		142	119		175032
Ctg114	5		140	117		175172
Ctg152	2		140	117		175312
Ctg133	3		136	114		175448
Ctg73	5		135	113		175583
Ctg153	2		135	113		175718
Ctg154	5		132	110		175850
Ctg36	3		132	110		175982
Ctg163	2		132	110		176114
Ctg64	2		122	102		176236
Ctg69	2		114	95		176350
Ctg60	2		112	94		176462
Ctg59	5		100	84		176562
Ctg119	2		99	83		176661
Ctg132	2		99	83		176760
Ctg130	2		78	65		176838
				Half of assembly =		88419
