# Supplementary material for: The physical map of wheat chromosome 5DS revealed gene duplications and small rearrangements
Source: BMC Genomics. 2015 Jun 13;16(1):453. doi: 10.1186/s12864-015-1641-y (PMC4465308; doi:10.1186/s12864-015-1641-y)
Supplement: Additional file 3: — Newly designed ISBP and SSR markers for 5DS. [file 12864_2015_1641_MOESM3_ESM.xlsx]

## Sheet: ISBP
Additional File 3. Newly designed ISBP and SSR markers designed from 5DS survey sequences
ISBP name	F primer	Tm	Start in read	R primer	Tm	Start in read	Amplicon length
HJKAX1S01E3IEO_1	GCTATGCGAGGAGAACCTTG	59.978	155	ACGAAAAGAAAGAAAGGCCC	59.704	407	253
HJKAX1S01AUCX1_1	AAGGACACCCTATCGCACAC	59.997	19	CCACACAGCAAAAACAAGGA	59.734	208	190
HJKAX1S01CTUVD_1	TTTTGGGAATATTTGATTTCCG	60.018	23	AAGGAGGCTTAACGCTGTCA	60.015	309	287
HJKAX1S01B0PNL_1	ATGAGGTGAGGCAAACCTTG	60.111	58	CAATTTGTACGACAAGTAATTTCAGG	60.202	262	205
HJKAX1S01CPILG_1	TCTTCCCCAACAAGGCTATG	60.066	128	CAAACCGGGACTAATGTGCT	59.993	295	168
HJKAX1S01AI3MD_1	ACACACCTGGACGAAGGAAC	60.009	26	TCTGGTCCATTTTACTCCGC	60.074	286	261
HJKAX1S01CU9V0_1	CTACTCCCTCCTCATCGTGG	59.673	44	TTTATTGGTAGCGCGGTTTC	60.095	194	151
HJKAX1S01EU0WH_1	GCCTAGGATGAAAAGCCCAT	60.419	77	TATCACAGCCACTGGACAGG	59.701	338	262
HJKAX1S01AT7UO_2	CGAAGGTATCTGGGTCGTGT	59.989	380	AGACGCCTAGCTTAGGACCC	59.87	486	107
HJKAX1S01DIHU4_1	CCCGCCCAGATTCAATACTA	59.916	134	CAATGGGGACCAATAAACCA	60.418	325	192
HJKAX1S01E3QBK_1	CCCATTGCAACATTTCATCA	60.321	104	AGCATAAAGTTGAGACACTTATTTTG	57.422	224	121
HJKAX1S01DZ2ZC_1	AACATTGATGTGGCGCGT	61.132	19	GCCCCTGGCTTGTATTATGA	59.923	196	178
HJKAX1S01CRFHM_1	AACCGTTTGTTTAGGACCGA	59.471	7	ATCATGCTGGTGCATCTGAG	59.819	229	223
HJKAX1S01A7ACU_1	AATCCAATGGTGCAAATGGT	60.059	195	GTTTGCATGGACCCATTACC	60.059	462	268
HJKAX1S01C6509_1	CGTTGCAATGCACTGACATAGT	61.138	24	CCATCTCATCATTCCGGTTT	59.75	280	257
HJKAX1S01BMAWU_1	ACGGGTCAGCACATGGAATA	61.329	4	CTTCTGTGATGCGCGATTTA	59.976	235	232
HJKAX1S01AW7G4_1	CGTCATTTAGTAGCCGCCAT	60.117	10	AGAGTGTTCCTTTTGCTCCG	59.473	137	128
HJKAX1S01AKXKD_1	TCGGAAGATGACTTACACACCT	58.721	1	TGCATGCAAGTACCACATCA	59.701	206	206
HJKAX1S01DNBYH_1	TGTGGTCTTGTATAGATGCAAATG	59.078	37	GCTCGTAGGACGAGGAGAAA	59.574	209	173
HJKAX1S01DS9N9_1	GCTTGCACAGGATTCCGTAT	60.103	40	CCCGAACCTGGGTAAAACTT	60.214	282	243
HJKAX1S01BR2SX_1	GCGGGATTCATATTCGAAAG	59.507	64	GTCTAGGGGCGTTGTGTTGT	60.035	314	251
HJKAX1S01D3KG1_2	CGGTTCCTAAACCAGGACAA	59.964	135	ACAATGGGCTTCCTCAAATG	59.933	342	208
HJKAX1S01DHH2C_1	CCGGATGCATTCATATGGT	59.168	22	ACCATGACCTCCAACAAGGT	59.279	318	297
HJKAX1S01BE96G_1	AAGGGTGGAGGTACTGGCTT	59.994	148	GGCGATCACGAAAATAAGGA	60.038	281	134
HJKAX1S01CD0J2_1	AGAAGGCATCACCCACAAAC	59.973	124	CCAACTTGCTTGCGTTACAA	59.911	279	156
HJKAX1S01BWORU_1	GGTGCCATATCCTGTGGTTT	59.676	123	GGCAGGGCAGAAGAGAGATT	60.873	379	257
HJKAX1S01AMG3E_2	TTCAGTCAAATCTAATATGCGGAG	59.665	246	ACAAACTTTGCCTCCAGCTC	59.478	383	138
HJKAX1S01BR2PW_2	CCGTATGCGACAGTCCATTT	60.914	261	TGGGTTTCAGTTTCCTGCTC	60.232	381	121
HJKAX1S01EZ9ZR_1	TAGCACATGCTCGTAGGCAC	60.042	17	AATTTGATGTCTGATGGGGC	59.756	219	203
HJKAX1S01ECM8V_1	GAAGGCGATAGAGTGAACGC	59.985	91	GGACACCGTTTGATATTCCG	60.192	363	273
HJKAX1S01CCZCX_1	AAATAAATTGCCATGGACAACAA	60.453	9	TTTGAGCGACAAGTAATTCAGG	59.402	108	100
HJKAX1S01AXH5O_1	TCAAAGTTTTAATTCCTGGCAAA	59.994	46	ACCGTAGACTCTTCCTCGCA	60.012	265	220
HJKAX1S01BHVOS_1	ACCAATGCTAATACGCGGAC	59.988	145	CGCGTGTCTCTCTCTCTGTG	59.915	262	118
HJKAX1S01DT7BC_1	CTCGTTGGGTTCGACACTCT	60.298	360	TCTCTCTTGATTCTCAATACAATGG	58.835	467	108
HJKAX1S01C2QFT_3	TCAAAGGTCAAAACTTGGCG	61.165	199	TGCATTCATGTGTGTGTTGG	60.003	358	160
HJKAX1S01BX46C_1	TTTGGTTGCAAAATCTGACG	59.706	9	ATGCATGTACCGCCAGTGTA	60.019	247	239
HJKAX1S01A96KZ_1	CTTTCTTTTTCCGGAGGGTT	59.566	131	GTGTTTAGCGTGAGAAGCCC	59.882	302	172
HJKAX1S01A4AAY_1	TTTTCTTCCTCTTTGATTCGGA	60.177	10	TCAAGAAAAGGCTAAAAGGTCA	58.188	109	100
HJKAX1S01EE3KT_1	ACGTTTGCGTGCATGATTAG	59.759	185	GGGATGGGTAGTGTCCTACG	59.284	289	105
HJKAX1S01EZP8O_1	TGTGTACCAACCGTTCCTGA	60.001	121	CGTTTGGTTCCTAGGGACTTT	59.508	295	175
HJKAX1S01DB8ZF_1	AACACAAACTTCGTCTCCCG	60.149	263	AGCGCGGGTAAATGTAGCTC	61.629	407	145
HJKAX1S01BWM1E_1	TTTCGCTTTTGTTCAAGCCT	59.996	147	AGGAGGAGAGGAGAGCCATC	59.913	259	113
HJKAX1S01CL5NV_1	GCTTTCTTAATGCGCTCTGG	60.117	52	CCATATGTAGTCCATGGTGGG	59.94	226	175
HJKAX1S01DRMSJ_1	ACAAGGGCAAAAGTGTTTGG	60.008	3	GTGTTGGGCATGGTTTATCC	60.059	131	129
HJKAX1S01B1VMS_1	TGGGATTAGGAAGGGTAGGG	60.138	101	AAGCTATGTAAGCTTGAAAAACG	57.141	324	224
HJKAX1S01DGOH2_1	GCCATAAGAGAGCATTCTGC	57.666	128	TCCGGTCCTTTTTAGTTTGC	59.202	427	300
HJKAX1S01B9J4J_1	GCAGCAGCGCCTTATTTTA	59.207	12	GATGCTTGTCCAAGGAAGGA	60.195	125	114
HJKAX1S01BJMKO_1	AACCTCACCTGCCGCTATAA	59.73	345	CCTACAAACTCTGCCCTTGG	59.728	462	118
HJKAX1S01C8R72_1	CGTCGCGAGCATATTGAGTA	59.999	30	GCATTCCTGGCATAGGTCAA	61.003	236	207
HJKAX1S01BCCJO_1	TTCCGCTATTTGGATTGAGG	60.031	127	TTCAGGGAGTGGTGGATCTC	60.048	405	279
HJKAX1S01BH03G_2	CTCCCTCCGTTTCAAAGTCA	60.224	90	CATTCAGGCCTCATTTGGTT	59.933	236	147
HJKAX1S01EL3RX_1	TGTTTGGGAGAGTGAGAGGC	60.386	23	ATCAAAAGATTTTGGCACCG	59.938	142	120
HJKAX1S01BQ3AM_1	CCCAATCCAGGACGAGAATA	59.887	108	CTAATGGCGCACTTGTGAGA	60.011	293	186
HJKAX1S01EVATU_1	TAGACCTTCGTGGTCAGGCT	59.867	83	TGTGTCCAGTGCATTTGGTT	60.008	330	248
HJKAX1S01BO831_2	GAGTTGGCAGATGGCAAAAT	60.081	254	GTTTGTTGCTCGCTGCACTA	60.203	353	100
HJKAX1S01BXPSW_2	CCCTCTGTCCCAAAATAAGTGA	60.345	59	AGCTTCTCTAACATCCCTTGTG	57.635	217	159
HJKAX1S01BXCL4_1	TTATACCTCCAAGCGCATCC	60.06	7	GCAGCAAAACTTGTATGGCA	59.879	258	252
HJKAX1S01A33P7_1	ACTACTTCCGTCTCGGTGGA	59.721	22	TTGAATTCTGCAGTCGTTGG	59.84	275	254
HJKAX1S01A3B2I_1	AACGAGCTAGTCAAGTAGAGGCA	59.746	1	GATTTTCCTGCGAGTTCAGG	59.813	299	299
HJKAX1S01D3JRO_1	CCACTGAATGAACATTTGCG	60.111	97	CATGGCTGGTTTTATCAGCA	59.688	366	270
HJKAX1S01BNKRL_1	TCCTTTGCTTGCTTGTGTTG	60.027	114	CCGAGTAAGCCTTGCCATTA	60.223	341	228
HJKAX1S01A0IZF_1	GCCATGCTTACTATATACTCCTCG	58.474	101	TGTCCACTGATTTGAAGCCA	60.24	255	155
HJKAX1S01EVCWX_1	AGTCACCTAGATCTGTCATGCG	59.381	40	TGCACTCTTTTCCCTCTCGT	59.989	193	154
HJKAX1S01BC85H_2	GTGTGATCCCTTGCGCTTAT	60.103	100	GGTTCATGCATGTCACCAAA	60.376	326	227
HJKAX1S01BO23Z_1	GGTGGTACCTATACGGAGCG	59.476	185	TCTCACAGATCGATGGCATT	59.197	394	210
HJKAX1S01CA9IX_1	TTTAAAAAGACGTTCATCGGG	59.107	205	GCTAGCTATGGACGAGGGTG	59.859	504	300
HJKAX1S01A0KBC_1	GCATGACAGAAAACGTGACC	59.143	85	GGCAAAGTGACTCGTGTTGA	59.88	298	214
HJKAX1S01DWG5S_1	GCACGTAAATTGGACTGCCT	60.14	12	TCCCTCCGTTCCAAAATAGA	59.5	147	136
HJKAX1S01C4Z31_1	CCGCATATTAGGTTTTGGTCA	59.84	21	GCTTCCCAATTATGAGAGAAACA	59.622	318	298
HJKAX1S01EXD8L_2	GCGCCATTAGTAGGCAAAAC	59.748	155	CACGGCTATCATGTCCACTG	60.136	391	237
HJKAX1S01BQMFQ_1	TCAACACTACTAGCAACCCGC	60.319	83	CGAAAAGCCCATTTTCTGTC	59.685	289	207
HJKAX1S01C2MYP_1	GTGGATCGATAGGGGGAGAT	60.118	228	CTGATATCATGGCCAGAGCC	60.591	356	129
HJKAX1S01AHF8Z_1	TTTCTATGCCTGGGCTGACT	59.836	145	TCCCCTGCTCTGCTTAGTGT	60.012	401	257
HJKAX1S01ATAXI_1	ACGAGGGGCTAAGGATGAAC	60.464	88	TTAGCCACCACCATAGAGGG	59.948	190	103
HJKAX1S01BK4D1_1	ACTTCTCCTGTTGCACAACCT	58.858	10	CCAGATTGATATATAATAGCATGGAA	57.745	109	100
HJKAX1S01A6DHV_1	AGTCATGGTACATGGCTCCC	59.81	93	CCAAGAGGCGCTATCTATGC	59.967	265	173
HJKAX1S01AF8CB_1	ATTACCAAATCACCCAGGGA	59.101	33	ATGCCGAGCAGAGTCCTTTA	59.978	302	270
HJKAX1S01BKC1I_2	ACTCCCTGTGTCCCCATAAT	58.173	68	GGCTATCTGATGTTGGCATGT	59.977	277	210
HJKAX1S01B7QLZ_1	AGCACGAGAGATACCCGAGA	59.973	207	GCATGACAGAAAACGTGACC	59.143	393	187
HJKAX1S01CMK2F_1	GGTTTTTCCCTCGTCGTCTA	59.17	87	CCACTAAATGTGCATCACCG	59.988	322	236
HJKAX1S01AZSOM_2	TTTTTGGTGTACATTAGGAACATTT	58.088	240	TGTAAGACGTGTTTGCAGTTCA	59.434	354	115
HJKAX1S01B2CN5_2	AGATGAGGGGATCACACTTTTT	58.967	290	GGTAAAGCTCACGAAGTCGC	60.022	390	101
HJKAX1S01A5Q8C_1	CCGAAAGTGTCTGTTGGGTT	60.005	136	CGCGACCTACTGTGACAAAC	59.365	406	271
HJKAX1S01EGDHJ_1	GAGGGAGTATCTCTCTGTCAAAAA	58.102	87	GCTTCATCCGTCCAGCTTAC	59.843	326	240
HJKAX1S01DU7DL_1	CACCGCCATCTCCTTCTCTA	60.353	153	GAGGCTCAAGCAACACATCA	59.992	330	178
HJKAX1S01A870F_1	CTTCCATGAAATGGGAGTGG	60.309	25	GCCGTCATAATTATTTTGTGCTT	59.452	129	105
HJKAX1S01AT643_1	CCTAACGGCAGATAGGCAAA	60.223	31	AAACGTGCTTGCCAATTTTT	59.63	188	158
HJKAX1S01DYMM9_2	CGTAAAAAGCCGTCTTACATTTT	58.849	208	CTCTATGGTGGGAGTGCCAG	60.668	407	200
HJKAX1S01A1X3R_1	ATCACATAGCCGAAAATGGC	59.929	40	TTGATGTGTCCCGTCAACTC	59.525	216	177
HJKAX1S01AZRBB_1	CACGCTTGTGTGAACAATTT	57.248	20	CATGCCTCTCTAGGGTTTGC	59.836	234	215
HJKAX1S01AIRNC_1	CCCTCTTTCTAGGGTCAGCA	59.425	72	ATCCAACGTGCATCTTCTCC	60.081	190	119
HJKAX1S01C651B_1	TGGCCGTTGTTCGTAATACA	59.992	92	TCGACGTTTACAAACTTTGACTTC	59.744	250	159
HJKAX1S01CGS2F_2	CGAAGCAAAAAGAGTGAATCTACA	59.952	169	GATAGCATTGCCAGAAGCCT	59.439	304	136
HJKAX1S01C87UH_1	AATCCAGCGAGACACGAACT	59.874	150	CCCAGGCTTCACAAAAATTC	59.546	301	152
HJKAX1S01EVZBC_2	AAGAACGTTTTTGGCACTACA	57.498	160	CACGGTGCGTTAGGCTATCT	60.292	345	186
HJKAX1S01EABB6_1	TATTCTGCACCCCGAGTGAT	60.483	334	AACTTTTCTCTCTCACAAAACACA	57.292	476	143
HJKAX1S01ERYN8_2	GCCTAATCATTTTTCGAGGC	58.787	180	CTTGATACTCCCTTCTTCCATCT	57.929	399	220
HJKAX1S01AHRQO_1	CCCCTGATTTCTAGGGGTGT	60.183	276	TCCGTTTCAAAAATAGATTAGCTC	58.132	433	158
HJKAX1S01BFFWX_1	AGATTGGATGCTCCAGGATG	60.034	72	CCCTCCGTAAAGAAATATAAGAGC	58.83	316	245
HJKAX1S01DGJHL_1	GGCAGACGACAAAGACCATT	60.119	6	CGAAACGCTCTAGAATCGTGA	60.528	241	236
HJKAX1S01DHQSI_1	GGATTCCGGCTATACACCAA	59.784	30	GTGGCAGCGATTAACCTCAT	60.103	250	221
HJKAX1S01ECZSI_2	TCCCCTCTTTCAAATTTGTCC	60.285	126	TGTGAAAAGTGTGAACAACGC	59.797	289	164
HJKAX1S01ARZTS_2	AGCAGGGACTTTTGCAGTGT	59.914	97	CAAGTGGGCAGGTGACTACA	59.745	214	118
HJKAX1S01CQBSO_1	ATGCGCTACTTGCAGGAAAT	59.873	76	CACACACACACACGCCTACA	60.276	245	170
HJKAX1S01DIJIW_1	GGGCTACCAATTGCTTGTGT	60	9	CCACGTCCATAAGGTTAAGAGC	60.021	121	113
HJKAX1S01CN6PJ_2	CAATATTGGCATCCAGGTCC	60.155	135	GCCCTGAATCACACACACAC	60.013	357	223
HJKAX1S01C6HQC_1	ATCGCAGTCACTCGCTAGGT	60.043	54	TGCTTTGTGTTTCCTTGTGC	59.888	265	212
HJKAX1S01B3ZL3_3	CGGCTTTGTCGTCCATATTT	59.96	148	GGTTTAAGCTTGCGGAGTTG	59.883	396	249
HJKAX1S01D8BHT_1	CATCACGTTGTGAATGACTGG	60.016	134	CAAACACGTATCATCACGGAA	59.454	412	279
HJKAX1S01CRFKL_2	GAGCATCCCACGGTCATC	60.011	154	TCACCTCGGATTGAATAGCA	59.226	253	100
HJKAX1S01BZ38N_2	CTTCCTCCGTCCCATAATGT	58.861	144	TTGGGTTGAGAAGCTGTGTG	59.873	357	214
HJKAX1S01BXAP0_1	GGGCACACAAGTCCAAAAAT	59.836	183	TTCCAGTTCACGACGAGAGA	59.545	469	287
HJKAX1S01DRFS3_1	CAATGTACCTCTACTTTCTACCAGACT	57.783	8	CGCCTACGTGTTTTGGGTAT	59.883	112	105
HJKAX1S01A5TZN_1	TGCTCCCTCCGTTCATAAAT	59.528	9	TCTTGCCTCCTGTAACCAGC	60.397	238	230
HJKAX1S01AP9MY_2	CAAAGCTCGCGATACATCAA	59.976	366	GCAGACGGCAAATAGCTGA	60.112	476	111
HJKAX1S01B40HZ_1	TGGTGTCATGCAACTCTTCA	58.784	19	AAAGGGCTTTGAGTCTCACG	59.473	281	263
HJKAX1S01AZMUD_1	GGTTCGTGTAAGAATCGGGA	59.933	6	ATTTGAGTATCCACGGCTGG	59.955	278	273
HJKAX1S01ATESH_2	ACTCCCTCCGTCCCATAATA	58.333	364	GCAGAATGCTACACAATGAACC	59.643	468	105
HJKAX1S01BU3HT_2	GCAGTGGGTCATCAAGAACA	59.682	128	CCTATCGCCCACACTCACTT	60.134	267	140
HJKAX1S01A1IGQ_1	ACAACTGCAGAGGTAGCCGA	60.996	35	ATAGAGAGGGCCCGAACCTA	60.053	235	201
HJKAX1S01DPTLE_1	CGCCCGATTATACTTTCCAA	59.922	80	TGTCATTGTAGCCCGTAGCA	60.28	353	274
HJKAX1S01C2JCM_1	GGAAGGAGGAGGAGGAGAGA	59.883	13	CCCCTAGTGCGCCATTACTA	60.11	260	248
HJKAX1S01DCLZ1_1	CCCTTGACGAAAGCACTTCT	59.473	191	AGGAGACTCGCCAACCAATA	59.694	452	262
HJKAX1S01EB4D6_1	AGGATGTCCTGTAGCTGCGT	59.898	55	CTTTCTTCTTTCTCATAATGCCTAA	57.538	303	249
HJKAX1S01B1PEZ_2	AAGGCTACAAACGATCCCCT	59.962	221	GCAACTCCAACGAGAGATCC	59.81	333	113
HJKAX1S01BY25N_1	AAATGTATTCTTTTATAGTGGCCTTG	58.324	1	CGCAGCACGAGGAGAAAAT	61.471	117	117
HJKAX1S01COPWG_2	CAAATCACTAGCCGGGTCAT	59.955	425	CCCACCCTCCTACCCTCTAC	59.811	548	124
HJKAX1S01BRIQ3_1	AGATGCTCATCTCGTGGCTT	59.981	106	CGTTGCACAATACATTGCCT	59.614	385	280
HJKAX1S01BG78X_2	TGCTTTCGGTGAGCTTCTTT	60.132	64	CTTTATCCTGGCCTCAACCA	60.066	274	211
HJKAX1S01AYL4A_1	GCCAAACATACACTTTTCACCA	59.904	47	GGCATTGCTATCAAGCTTCC	59.813	230	184
HJKAX1S01BLY9Z_1	CAGAGGATAACACGGCGACT	60.277	89	TCACTTGCGACATTGCTTTC	59.995	307	219
HJKAX1S01BHF6Z_1	TCCGCCTAGAGAGATGGCTA	60.074	114	CCGCTTCTCCTCTCCTACCT	59.972	375	262
HJKAX1S01D7TMV_1	TGTAATAACAGCCCATAATGCAA	59.42	28	TGCCTCTTCAAAGCTAGGGA	60.088	298	271
HJKAX1S01ETHA9_1	TCCACTTCAGTTCCCCTTTG	60.081	9	GGTCTACGAGGGTACGTGGA	59.989	214	206
HJKAX1S01BQGIL_2	CCGTATCGGTTTACAGGGAA	59.817	128	TTTTGCTCCTTGGTGAATCC	60.051	378	251
HJKAX1S01AG5D7_1	GTTTCGCAGCACGATAGACA	60.019	34	TTGGTTGCCCAAATCTCAAT	60.309	237	204
HJKAX1S01BMHQL_2	GCACCACGCCTAATTGTTTT	60.003	236	TGGATGAGGAGTTGAGGAGG	60.191	352	117
HJKAX1S01B5ELY_3	ACTCCCTCCGTTTCCAAATA	58.503	163	AAAGGCAGGTGCAGTTAAGG	59.378	398	236
HJKAX1S01AOXB8_1	GGGGTTAAAACCCGTTTGTT	59.96	256	CCGGTCCTTGTTGAAGGTTA	59.964	464	209
HJKAX1S01B0UJO_1	ACCCTTGACGAAAGCACTTC	59.333	73	CTTAGTTGCCTCCACTTCGG	59.869	335	263
HJKAX1S01DH16H_1	AACGAATCAAGACGACCACC	59.973	234	GGAGAGCAGAAAAACTTGCG	60.132	468	235
HJKAX1S01AR07T_1	GGGAAGGGAGAGTTATTCGC	60.039	268	AAATTTTGACTCCTGAAAATCCT	57.434	395	128
HJKAX1S01CMEIS_1	GGTCACGGATTGTGTCTTTTT	58.947	5	CGTGGGTCCTTGAGTTGATT	59.966	173	169
HJKAX1S01BGJHH_1	GGTTTGCAACACATGCATTC	59.979	82	CAAAGCTTGACTTTGACCAATTT	59.695	330	249
HJKAX1S01C0HLS_2	CCTCCGTCCCCACAATATAA	59.64	104	ATTTCGAGGAATCCGACTGA	59.629	296	193
HJKAX1S01D22JU_1	AAGATGATATGCCGGCTCAG	60.199	133	CTTGCCCCTTCGAACATTAG	59.702	304	172
HJKAX1S01DDER0_1	TTTTCGCAATTTGCTAGCCT	59.985	253	CAAAATGTCACGGATGTGCT	59.572	438	186
HJKAX1S01CX2R1_1	TAGCCCGTAGCAACGCAT	60.388	175	TGGATGCGTAGTGAAACCAA	60.111	290	116
HJKAX1S01COZ77_1	CGTAGGTTCGACTGAAAGGC	59.875	15	TCGAAAATCTCATGCGCTC	60.049	145	131
HJKAX1S01BV88S_1	CCGATTTAAATTAATTGACACACA	58.072	14	TTGAAGCTACGACGATGGTG	59.864	311	298
HJKAX1S01B1J1L_1	TTAGTCCCGGTTCCAGTTTG	59.964	99	TGCCCTAGAATGCAGTAGCA	59.59	359	261
HJKAX1S01C62ZR_2	AATATGGGGTGGGGGTGTAT	60.017	252	CTTTCCGTTGCCTGAAGAAG	59.986	421	170
HJKAX1S01CAC4O_1	TTTTGGCGGTGATATGGAAT	60.153	37	TTATCCAACACGCGGCTTAT	60.476	181	145
HJKAX1S01CWKT7_1	TTTGGTGCTAGGGTTTGGTC	59.971	365	ATGGAGTACCCGAATTTGCC	61.072	520	156
HJKAX1S01BLUF6_1	CACTTGTAACCATAAGCTGCATTT	59.637	10	AACGAGCTAGTCAAGTAGAGGCA	59.746	267	258
HJKAX1S01BCKGG_1	CAAATTTGAACAAACCTAAAAGG	57.068	37	TAGTAGAAGGGTAGGGCGCA	59.861	174	138
HJKAX1S01D0BTG_1	GGCTTTCTTGCTCAAAGTGC	60.14	167	TACTAATGGCGCACTGCTTG	60.037	358	192
HJKAX1S01CZL0J_1	ACTGCATCTACGCACTGCAC	60.088	70	TTCAAAATCGAATCCAACGA	59.087	343	274
HJKAX1S01DW0YN_1	CGTAGGTTTGTGCTTGCGTA	59.934	117	CACTAGCCTGTGCTGATGC	58.096	224	108
HJKAX1S01AL2O0_2	TCAGTCAAATCTAATATGCGGTG	59.156	87	CAACTTTGTCTCCAGCTCCC	59.844	222	136
HJKAX1S01CDEV9_2	CAAATGGACTGCCACATACG	59.988	180	GTGCATCATTTTCCAAACCA	59.375	348	169
HJKAX1S01BBHFG_1	CTCCGTGAGGAGGTCTTGAG	59.978	139	CCATGTCCATGTACCCCTTC	60.05	351	213
HJKAX1S01EBNCR_1	GACCTCACTCGCACACATTG	60.319	138	TTTTTCCTCAACTGCAAGGG	60.22	306	169
HJKAX1S01B7MSY_1	TGGCACGAACTACAAAGGTG	59.758	72	GGAGTCCAAGGAAATTGCTG	59.67	347	276
HJKAX1S01AO52W_1	TACGTGCTTAAATGGGGTGC	60.886	3	AACATCTAACGGAACGACGG	59.993	212	210
HJKAX1S01BYYKW_1	CCAAAATGTCACGGATGTGT	59.267	80	CCAAGGAGGACCAAGTCAAG	59.691	345	266
HJKAX1S01EF6V1_1	TGGCAATAAATGAGACCACCT	59.443	294	CCGCCTCTACTATCTTGCCT	58.579	502	209
HJKAX1S01ATM1D_1	TTTTCTCAAAACACCCCTGC	60.088	4	TTGCTACCAAAAGGATTGGG	59.931	290	287
HJKAX1S01BTFC2_1	AACACTCGGCAAAGAGGAAA	59.853	52	ACCTTCTCCACACACCTTGG	60.002	309	258
HJKAX1S01EUNXK_1	GGTGCGCCATTAGTATTTGG	60.343	169	TCCTGTGATGAATGTCAAAGATG	59.985	332	164
HJKAX1S01CVY55_1	GGGCATATCCCTTACGGTTT	60.041	187	CCATTGCCTTGGATATCGTC	60.296	404	218
HJKAX1S01CZ246_1	CCTATCGCCCACACTCACTT	60.134	218	AACTCGAAAAATTCGCCTCC	60.562	505	288
HJKAX1S01EOR1Z_1	TTAATTCCGTTTGGATTCCG	59.767	160	GGGGGAGGAGAGAGAGAGAC	59.345	398	239
HJKAX1S01BP58R_1	TGCCTTACAACGCACAATTC	59.735	131	TGGAATCGAAACCATGTATGA	58.832	411	281
HJKAX1S01AVBNX_1	CGTAGCAAAAGTACAGAGACGTACA	59.948	1	TTTGTACTCCCTCCGTTTCAA	59.595	120	120
HJKAX1S01ASAP4_2	CACCTTTGTAGTTCGTGCCA	59.758	172	GGGTTGGTCAATGAATGAGG	60.173	433	262
HJKAX1S01A6G60_2	GCACGAAAGCTATGCACCTT	60.416	280	AACTCGCTTTGCTTTTGCAT	60.025	451	172
HJKAX1S01ETH2T_1	CGATTTACCGTACAATGCACA	59.5	82	CACAAGCGCCATCAGTAAAA	59.872	313	232
HJKAX1S01DOEOW_1	TTTCAACTAATTTTGGCCCG	59.937	49	GGCTTGCGAGGTGTTGTTAT	60.14	315	267
HJKAX1S01ELD7S_3	CCTCCGTCCGAAAATACTTG	59.564	184	GGATGTTTCTGCCTTGTGGT	59.973	414	231
HJKAX1S01AMARQ_2	GGGAGTTAATGTACGGTGCC	59.316	86	CTAACCTTGGCCCTGTTTGA	60.103	271	186
HJKAX1S01C9NH0_1	GAAGCGATCTGTGAACCCAT	60.081	129	GATACGCTAGGCCTCCTTCC	60.194	259	131
HJKAX1S01BFYMR_1	CGCAAGTCCAAAAGATCTTCAA	61.604	3	CACATGTACAGTGCGCCATT	60.606	112	110
HJKAX1S01A2VY6_2	TGGCGGGAAATATTTGTTCT	59.411	96	CTAAGCGGTGCTAATCCAGC	60.003	238	143
HJKAX1S01EV1EU_1	TCTAACCTGGCATGCTGATG	59.823	16	ATCTCAAAACCCCCGAAAAA	60.644	189	174
HJKAX1S01C0FCP_2	CACCCTTTGGGATCTTTTGA	59.903	103	CGAAATGTCACGGATGTGTC	59.967	221	119
HJKAX1S01C2JXG_2	GCTGCTAGGGTTTATCAGCG	60.003	248	GCTCCTACAGTGGCTTCCAG	60.012	447	200
HJKAX1S01BVOZI_1	GGCATGCTTATTGCGTATTT	57.829	5	TTCATTCGTACCCAAAATAAGTG	58.128	149	145
HJKAX1S01DGW21_1	GCCAGTTAAATTCTCAACCTAGAA	58.119	110	GTACAAGACACGGCTGGGTT	60.035	255	146
HJKAX1S01DIHD5_1	CGCTGAATGGACTTTTGACA	59.84	165	TCACAATACGGTGCGACATT	59.995	358	194
HJKAX1S01D3GNO_1	TGGAACTGCACAAAAGCATC	59.847	143	CGAAGAAAACCACTGATGGG	60.486	277	135
HJKAX1S01CK350_2	AACATCACAATTTGCTGGGAG	59.985	71	AGATTCACTCATTTTGCTCCA	57.406	233	163
HJKAX1S01EMN33_2	GGGGATAAGGCTGGATTAGC	59.894	211	GCATAGCAAAGTCATAGCAACA	58.149	485	275
HJKAX1S01AICCA_2	ACGCACGAGCTCTTTTGCTA	61.234	95	CGGTGGTATTTCCAGCTCAT	59.955	218	124
HJKAX1S01DM9RQ_1	CAGTGATACAAGAGCAAAGCAG	57.869	12	GAGGCTACAATTGATCCCCTAT	58.494	114	103
HJKAX1S01D0V9I_2	GATGTATGCATCGCCCAAAT	60.7	71	TCAGGTTAGCACGAGAAGCA	59.74	187	117
HJKAX1S01D7EJW_2	AACGTGACCTACTGTGACAAACA	59.617	245	CACAAGGCACCCAAGGTAAT	59.853	352	108
HJKAX1S01ESMQI_1	TTTCTCGAGGGAAGCCACTA	59.948	65	CATGCATAGTGCGCCATTAG	60.259	348	284
HJKAX1S01DZSFK_1	TGGAATAATTGCATTTGGAGC	59.921	8	ATCCACCTAGTCGGAGACGA	59.679	184	177
HJKAX1S01D88UG_1	TTTGTGGTGAGCTCATGGAA	60.24	57	TGGAGACGTATCAGATGGCTT	59.708	229	173
HJKAX1S01CYSS6_1	AAGCAACCATCACATCCCTC	59.934	54	TGGTCAAAATTTAGCACAAATTACA	59.837	287	234
HJKAX1S01B7OS9_1	AGAACACATCAGCAGCAGCA	60.778	28	TCCGTCCCAAAATTCTTGTC	59.91	200	173
HJKAX1S01C73ER_2	CCCTCCATCCGAAAATACTTG	60.669	113	CCGCTTGTGCATATTTTTGA	59.702	319	207
HJKAX1S01DJSIJ_1	CCCTTCCAGTAGATGGCTCA	60.21	197	CGTTTTGGGATTATTTGTTTCG	60.553	363	167
HJKAX1S01B6OCH_2	GGAATTTGTTCCTTTGAAGTCTC	58.31	245	CTCGCAGGATGAGGTAAAGC	59.978	389	145
HJKAX1S01BV95W_1	TTTGATTTTTGGCTTTTCGG	60.047	43	GGAAGCAAAACCATTGCCTA	60.074	315	273
HJKAX1S01CBL6W_1	TCAGACGCACAGTTCAGGAC	60.03	236	TGTGACATGCCTTCGTGTTT	60.16	479	244
HJKAX1S01C8JJN_1	ACCAGATCAGCAATCGGTTC	60.081	115	TGCACACTCGTGCATATTCG	61.855	349	235
HJKAX1S01CN2RM_2	CCTAAGGGAATCTTGCCACA	60.066	115	CTATCACACGCACACCGTCT	59.776	365	251
HJKAX1S01D2LSI_1	TGGCATACGTTGGTTATCTGTC	59.889	6	CCTTCGGTGGACATAAGCAT	59.955	187	182
HJKAX1S01AWF3E_1	TAGGGGCAATAAAGTGTGGC	59.96	51	ATTTGGACGTTTTAGGTGCG	59.996	208	158
HJKAX1S01BK3LN_1	ATTTTGCTTGATGGGTTTGG	59.801	10	TCCACAATACATGGCTTCCA	59.924	243	234
HJKAX1S01EF818_2	TCACTTACCCCTTCGTGGAC	59.966	176	CTCTCGGAGTGGAGGTAGGA	59.4	281	106
HJKAX1S01DJMNR_1	GGTACTAATGGCGCACCTGT	60.022	127	GCGATCCCGTATGTGTTCTT	59.962	415	289
HJKAX1S01ESBKD_1	TGGTCAATAACGGTGGATGA	59.774	152	TCCCTACACCAAAATGTCCC	59.647	393	242
HJKAX1S01B4AH1_1	GAGGCAACGGTTTGCTAGAG	60.015	5	TTGGCACAAATTACAAAGCG	59.742	153	149
HJKAX1S01AL8Q9_1	GATTTTGATGGCGCGTTACT	60.103	72	TTTCACTTCATTTTTGGTCCG	59.961	347	276
HJKAX1S01B5L6C_2	TTTGACCCAAAATACGATGG	58.334	335	TGTATGGGCTTATGTTGCGA	60.096	498	164
HJKAX1S01DWYMQ_1	AGCAGGCGCAGTAATTTTGT	59.911	26	AGCCATTTTCAGAAAGGCAA	59.823	146	121
HJKAX1S01AZCW3_1	GGTCCCACTCGTCATGAACT	59.969	18	GGGTCTTGAGTCGTTGAAGC	59.851	211	194
HJKAX1S01DUM4N_1	TACCTCCCCGAACGGTAGTA	59.448	1	TTGGTCGTATCCAAGGCAGT	60.517	112	112
HJKAX1S01A7CYN_1	CCGTACTTGGAGGAGGATGA	60.065	164	TGGAAATGTTTTATTTCCTGGC	60.181	312	149
HJKAX1S01EMUMH_1	CTGCCCATTTTCTGGTCAGT	60.111	262	GACAAGAATTTTGGGACGGA	59.91	460	199
HJKAX1S01EJIIL_1	CGTGTTGAGTGATTCGGCTA	59.864	249	TCCACATATTAGCATTGGTCAAA	59.376	497	249
HJKAX1S01CRCJR_1	TAAAGGGGTACAAAGGTGCG	59.99	127	CCAGTCCTTGGCGTGTTTAT	59.993	407	281
HJKAX1S01AQKNE_1	CAAGCAGCATCTTGAGGACA	60.136	185	AATAACCGAGGTGATGTGGC	59.82	359	175
HJKAX1S01DPQFO_2	CCCCCACCTCCTCCTAGTTA	60.311	294	GTAGAGGGGTCGCGGTCT	60.223	401	108
HJKAX1S01AY6FD_1	TAGCAACTGACACTGGGCAC	59.905	43	CCATTAGAAGTACTCCAAAAAGACA	58.052	151	109
HJKAX1S01AKUOY_1	GGCTCTGTCTCTTGGAGGTG	59.986	103	CGCTACCGGACACACAGATA	59.74	238	136
HJKAX1S01A1A1J_3	CCAATTAGCACCACTTGGGT	59.853	165	GAAAAAGTAGATATGACGGAGACG	58.423	329	165
HJKAX1S01AT0OR_2	TACTCCCTCCATCCCCATA	57.731	115	CCCAGGAAGAAATGGTGCTA	60.066	338	224
HJKAX1S01DL8EH_1	CCTATCGCCCACACTCACTT	60.134	124	CGTGTCCCTAGTGAGCCTCT	59.474	302	179
HJKAX1S01EDJ2P_1	GTGTGGGTGCACTTTGTGAC	60.055	81	GCCTTTGGAAGGAAAGGAAC	60.053	285	205
HJKAX1S01AVP03_2	CAAATGGACTACCACATACGGA	59.747	260	GCACACACACCATCATCACA	60.008	415	156
HJKAX1S01EW11D_1	GCCAGTCCAGGTTAGTTCCA	60.111	136	CAAGTAAACGAGACACCGCA	59.904	259	124
HJKAX1S01BM0WP_2	ACTCCCGCCGTAAAGAAATA	58.718	58	GGTAAATGCAGCAAGCCATT	60.103	320	263
HJKAX1S01CFKW8_1	GTACGTGCCACTGAGCGATA	59.895	191	TTTAGGAACGGAGGTCGTGT	59.592	293	103
HJKAX1S01C7GWL_1	CGCTAGTCAGGTTGAGAGGG	60.005	102	GGGACCATGTTGTGGTCTATG	60.104	301	200
HJKAX1S01DRS3G_1	GCGAGACTTGAGTGTTCACG	59.622	26	ACACAGAACGTCCTCCCTTG	60.151	202	177
HJKAX1S01BKT9L_1	TGAAACTCAGTGGTACCTCCA	58.201	7	ACCAGTGAGTCGCCAAGTCT	59.907	111	105
HJKAX1S01BUCAL_3	TCTGGGCTGGATATTTGGTC	59.894	215	AGTTGTGAACCCAGCAGCTC	60.453	381	167
HJKAX1S01BNLVD_2	CCGATTTGATATTATGGATTTTGA	59.142	293	GCCATTGGTGTGGTTCTTAAA	59.853	427	135
HJKAX1S01B04TP_1	TGAAATGCCCATTTTTGTCA	59.907	46	GTGACCGCACACATGGTAAG	60.032	320	275
HJKAX1S01AKQ9Y_1	ACTTTTGCCATGAGCTGCTT	60.022	16	GGGGGAGGCTTTAGTAACGA	60.443	171	156
HJKAX1S01BTK6A_2	CCGAACAGCTTTTGACCAAT	60.11	136	TCAGTTGAACCGTAACGACAA	59.23	275	140
HJKAX1S01BA4ME_1	CGCACGATTTATCATCATGG	59.914	106	AACCGACGCCTCAAGAAGTA	59.875	388	283
HJKAX1S01C3SYI_2	TCCCTCTGTAAAGAATATACGAGC	58.096	214	AGCTTGGTGTTTCAGTTCGC	60.44	346	133
HJKAX1S01D39LK_2	TGGCCTTGTATAGATGCAAAA	58.317	304	CTCCCTCCGTTTACTCCTCA	59.28	408	105
HJKAX1S01BIA2P_1	TTCTAACATGGCCGTCTTCC	60.074	204	TATCTTCCCGTGAGTCCCTG	60.065	312	109
HJKAX1S01CC8VW_1	CTCTCGGAGTTGGTTTAGCG	60.008	93	ACGGCCTATATTGCAGGATG	59.945	298	206
HJKAX1S01DBFYG_1	GGGATCCGCCAGTTTTAGT	58.995	31	TAGAAAGTTTGGCGCTCGAC	60.523	167	137
HJKAX1S01DENT4_2	TCATGGCATTCTTGAAAACG	59.664	204	CCCTCTGTAAACTAATATAAGACGTTG	58.075	382	179
HJKAX1S01E1YR4_2	CAAATGGACTACGACATACGGA	59.883	109	TGTGTGAATGCCACCTGTTT	60.008	267	159
HJKAX1S01CLNMU_1	CAAACCTTGTGTCACCATCG	60.001	236	CCCTACGTAAAGAAATATAAGAGCG	58.931	382	147
HJKAX1S01A2KGX_2	GAGGGACCAATAAACCAGGA	58.836	164	CTAGAGCGAACCGTGTGTGA	60.049	282	119
HJKAX1S01BE0CV_1	TGAACCGTTTCATACCCAAA	58.866	49	AGCTTGGTCAAACAAGCACG	61.401	156	108
HJKAX1S01CUD59_2	AGACCGTTTTGGCCTATCCT	59.962	154	GGTCTCCCTCCTAGCTCAGAAT	60.227	449	296
HJKAX1S01BJMGG_1	CGAGGAATGCCTAGTAAGCG	59.996	109	TCCGACGGATTGGATGAC	60.434	387	279
HJKAX1S01DGWXG_1	GTGAAATATTGCCGCTTCGT	60.103	23	GAGGGAGTATCTCTCTGTCAAAAA	58.102	273	251
HJKAX1S01DOMVS_1	TTGTATTGATCGGGTGCAGA	60.073	119	CACATGGTTCACTCATTCCG	59.96	305	187
HJKAX1S01CKYDA_1	GGCACTCTCTTTTCGCTTGT	59.621	14	TTTCCCAAGCTTTGTCTTTCA	59.847	148	135
HJKAX1S01CMF3E_2	AAAATGGATGGGTCTAAGCG	59.043	165	CAATGCCATCTAGTTTCCCAA	59.946	383	219
HJKAX1S01DW5BO_1	GGAGATTTAACACGGTGCGT	60	78	AAGTAACGTTTTGGCACTACACT	57.173	281	204
HJKAX1S01B7S9X_1	TGTTGTTTTTCTGCACTGCC	59.888	60	ATATGCAGTTGAACGCTCCG	61.188	241	182
HJKAX1S01CPUIR_2	TTAAAGGCTGCAGAGGGCTA	60.11	251	CTCTCCACATTCACTCAACCC	59.564	409	159
HJKAX1S01D09EE_1	GTTCGTGTAAGAACCGGGAC	59.454	118	GGGCCAGTTTGTTTAGGCTT	60.483	282	165
HJKAX1S01AQ8S2_1	AAGCGCAGTAGAACAGAGGG	59.639	18	CCATCGACCTTAGATGCACA	59.673	185	168
HJKAX1S01C3R0F_1	CCCCGAGAGGGAAATGTAAC	60.683	20	CAGAATCTCATGCGTGCAA	59.506	166	147
HJKAX1S01CY64N_1	AGATCTAGCTTGCGGTGCAT	60.007	24	ACCTTAGACGCACAGTTCGG	60.312	273	250
HJKAX1S01B5KVU_1	ATTTGGACGGTGGAGATACG	59.813	128	CATCACCCTTCCTCCTTCAA	60.042	233	106
HJKAX1S01BBBC7_1	TTCAATGTTCGTTTCATTTTCG	59.979	10	TATTGATTGGGCGTTGTTGA	59.93	145	136
HJKAX1S01BG97I_2	AAGTTGATGAGGTTTGACTTTTCA	59.218	280	TACTTTGCCTCGAGCTTTGG	60.514	423	144
HJKAX1S01B9TKC_1	TACAGTCGTACTCCCCTCCG	60.126	31	ACAGTTCAGGACCCCTACCC	60.23	271	241
HJKAX1S01BIGL4_1	GAAGCCTCTTCATCATCCGA	60.303	23	CACTCTAAAATATGCCCGTTTG	58.698	127	105
HJKAX1S01BB19L_1	CAAATTTGGAAGCGTGAACA	59.706	255	GCAGAAAATGTACCGGATTTT	58.125	517	263
HJKAX1S01A4MX3_1	ACGCTTGAGCACGTCCAT	60.436	10	GCAAAATCGAGTGAATCTACACTAA	58.938	131	122
HJKAX1S01B6WLW_1	CCACTTCTCATTAACTACTTGCCA	59.723	29	TTCATTTATTGCTTGCCACG	59.702	164	136
HJKAX1S01CZGSV_1	CGAACCACCATTGTCTTCAA	59.541	93	CCCATGTCCTCAGGCTCTT	60.207	361	269
HJKAX1S01EL1YA_2	AAGGCCTGCCATGTAGTGAC	60.142	62	AGTCCAGTCGACGACAGCTT	60.057	188	127
HJKAX1S01EQUOK_1	TGGTAAAGTGCAGGAAACCC	59.971	87	GTGCATTTTCCTTTTGCTCC	59.691	213	127
HJKAX1S01BOSD2_2	GATGTTGCGCGTGTCTCTTA	60.019	278	ATCGTCCACTTCTACACGGC	60.142	433	156
HJKAX1S01DZUV6_2	TCCGATCCATATTAATGACGC	59.771	335	CGGTCTGTCCATTTTTAGCA	58.771	462	128
HJKAX1S01BHCXF_1	TGGTTTTCAAAATTTGTTCGC	59.971	43	CTCGATGGTGAATGTCGTTG	60.112	310	268
HJKAX1S01B4ACF_1	GGCTTGCATCACAGAAACCT	60.263	30	TCATAGGGCTCGGGACAGT	60.628	329	300
HJKAX1S01AFKRQ_1	AAGCTCCCTCCTTCCAAAAG	59.821	69	CAATACGGACTACAAACGGATG	59.402	275	207
HJKAX1S01EMMX5_1	ATATACTAATGGCGCACCGC	59.977	197	GAATGGCTATGGAAAATGCC	59.374	439	243
HJKAX1S01CGO0K_1	TAGGATCTTCATCCAACCGC	60.036	107	AGATTCACTCATTTTTGCTCCA	58.836	345	239
HJKAX1S01C2YN6_1	CAATGCCATCTTAGTTTCCCA	59.946	12	TTTTTATCCATTTCGGCAGC	60.04	191	180
HJKAX1S01B8SK2_1	GAAAACTGCCCTGTGACGTT	60.156	127	CGATGACCAAGGCAAGAAAT	60.074	240	114
HJKAX1S01AQ383_2	TTGATTCGGCCAGTCCTAAC	60.074	187	TGATGAGAGGATGATCGCTG	59.9	414	228
HJKAX1S01BOZ4L_1	CAAAAACATCAGGCGGGTAT	59.823	172	GTCCCGGTTCGGTTTTATTT	60.055	433	262
HJKAX1S01DCWAS_1	TGCTACTCCCTCGTCCAAGT	59.867	221	CAGATGACATGGCACTTTTCTT	59.242	421	201
HJKAX1S01AR9XT_1	CGGGCTACTCTTTCAGCTTC	59.218	19	GAGGTGTCCCTTGCACAGAT	60.12	259	241
HJKAX1S01CCI1E_1	GTAGGATCCATGGGCCTTCT	60.293	162	TTAGCGAGCTAGGGCGTAGA	60.264	397	236
HJKAX1S01BGUYH_1	GCCGAATGGACTCTTGACAT	60.081	258	TTCCCATGGTGATTGGTTTT	60.029	359	102
HJKAX1S01BOK4V_1	GCTATGCTTTGTAAACGGGG	59.609	38	ACCTTTGCCACAGAAAGTGC	60.299	201	164
HJKAX1S01EKXOM_1	TTGTTCTCTTGTACATTTAATTTGTGA	58.375	5	CGTCGTAAAGATTCCAACGG	60.493	112	108
HJKAX1S01CL3AI_1	TTTGGACTCCGTTTGATATGG	59.809	9	CTGATAGCCTCAAAATCCGC	59.807	112	104
HJKAX1S01AFE4X_2	GCGTTGCGATTCTGTTGGT	62.209	212	CCAACTATCCCGTGTTTGGT	59.711	380	169
HJKAX1S01C7E8W_3	TCGCGATTTCACAAACTGTC	59.847	266	TGCACATGACATGGAGATGA	59.61	389	124
HJKAX1S01A4TJ0_1	GCACAAAAACAACATCACGG	60.011	171	AGCTGTGTGCCTACCAAACC	60.179	367	197
HJKAX1S01DUG8Y_1	GGCTCTCTCGTCATCCAAAG	59.95	30	CGCTTCTTTTCTCTCTCCCC	60.455	196	167
HJKAX1S01COF1N_1	CGCCATCAAACGTCTAAACA	59.729	13	TTGCAAATTATGAGAGAAAAGGC	59.761	196	184
HJKAX1S01ADV6R_1	GTTTCTCGAACGAGGGGAAG	61.123	33	CGTTTATACAGCCCTTGGGA	59.953	210	178
HJKAX1S01C9DSA_2	CTGGCTGACAGCAAAGGACT	60.589	49	GCTGGCAGGTGTCAGTTTCT	60.453	158	110
HJKAX1S01C0ITJ_2	TCCCTCCGTACCAAAATATAAGA	58.933	209	AATTCCTACTCCCTCCGTCC	59.397	353	145
HJKAX1S01BVMEE_1	TGGAAGTGGACACTTTCGTG	59.72	32	GGCTTGTGGTGGAAAATCAT	59.797	323	292
HJKAX1S01B8U6P_2	AAGTGTGTCATAGCTCTGTCCTAAAA	59.797	242	TTTATCCAAACGGGGTGAAA	60.16	390	149
HJKAX1S01CRWI8_1	CAACATTTTGAAAACACGACG	59.118	109	CTTACGGATGGGCTGTGATT	59.955	238	130
HJKAX1S01CHH3U_1	GTTGAGGCAGGAGGAGTGAG	59.986	1	AAAGCACCTGCTGAATTGCT	60.022	261	261
HJKAX1S01D6CGK_1	ATTCTTTGGCTCCCATTGTG	59.933	166	ACTCGAATGAGGATCCGTTG	60.073	337	172
HJKAX1S01BV9DY_1	ACCATCTTGGGGGAGGTTAC	60.052	121	GGTGGAGTACGGGAGATGAA	59.927	352	232
HJKAX1S01A3QHB_3	AAAGGTGACCAATAAACCAGGA	59.741	268	GGTGCCGGATATACATCAAGA	59.799	404	137
HJKAX1S01BJCO9_2	ACCCAGGACACTTTGTGAGG	60.002	225	GATGAAGTTACTCCACTGTGGCT	59.696	449	225
HJKAX1S01CPY3X_2	TCCGTGTGAAAATATAAGACGC	59.146	51	AGTGGGCATTGTCTAAACGG	59.993	197	147
HJKAX1S01C2XXO_1	AACAAAGGACACGCAAAACC	60.015	18	TAAGCATGGATTGGACAGCA	60.22	289	272
HJKAX1S01CK6QL_1	TTTAGGTGCGCCCTAGTTTTT	60.134	75	TGCCAACTAAACTGTGGCTG	59.904	174	100
HJKAX1S01B6OI3_3	TCAACCGACACTAGGCACTG	59.897	327	ATTTTCTCTCTTGCATCCGC	59.415	503	177
HJKAX1S01A8HK4_1	CGACAGCACAGGTATGGCTA	59.888	78	TGCCTAAGGTAGCTGAGGGTT	60.268	341	264
HJKAX1S01DH4UL_3	TGTAGATTCACTCATTTTGCTCTG	58.588	240	CGAATGAATTGTTGCACGTC	60.119	361	122
HJKAX1S01AVCZK_1	TGCTGACCAATTCGATATGC	59.652	90	TGATTTTATGCCGATTTCCC	59.735	193	104
HJKAX1S01CHQN7_1	ATGGCCTCTTCCCTCTCAAT	60.037	206	CATTTCAAAACGAATCTTGGG	59.438	421	216
HJKAX1S01DKCX6_1	CTGTGACCAAAGCCCTGTTT	60.149	232	TATTCTGATCAATGCGGCAA	60.179	357	126
HJKAX1S01C3JNY_1	CACCAAAGCGAAGAGTCACA	60.025	39	GTGGACACGTATTTTCACGC	59.054	263	225
HJKAX1S01BQMKR_2	GTGTTTTGAACACTGGTGTACTG	57.252	227	GCTCTGCAGTCCTCTGTAAGG	59.247	342	116
HJKAX1S01EV6FE_1	TCCCACTATAAACTAATATAAGAGCGT	57.4	15	TGCATGTGTGCATGTTCTTG	60.322	197	183
HJKAX1S01C7BX9_2	ACAAACTTTGACCCAAAATACGA	59.801	165	TCAGTAATGAAAATCGAGGGG	59.03	264	100
HJKAX1S01C8SL3_1	GCTACGGCTCTCAGTTGGAC	60.02	255	CAGGCAAGTCTGGGGACC	61.671	354	100
HJKAX1S01C6NTI_1	TTTTCGTAAGATGGCTTAACACC	59.569	22	TCATCATCTGCCTTGGTTGA	60.201	188	167
HJKAX1S01B4IKM_1	CTCTAGAGCCCTCAACCGTG	60.005	138	CGGTGGTCGATAGAACTTGAA	60.118	358	221
HJKAX1S01DDJXR_1	ATCCGATTCACAAAAGTCCG	59.933	14	CCCTCCCATTATTCCCAAAT	59.846	197	184
HJKAX1S01B11FN_2	AGGCGTTCCTCTTCCTCTTC	59.957	244	CCAATTAGCGTGGTTCGTTC	60.502	380	137
HJKAX1S01EP80C_2	TGACCTCCAAAACCATCCAT	60.173	118	TATCTTCCCGTGAGTCCCTG	60.065	340	223
HJKAX1S01B31QI_1	AGTTATGCTAGAGGCCGGGT	60.117	33	CCTTGCGGGCATTTATTAGA	60.054	266	234
HJKAX1S01B45WT_1	CTTTTGCCACCGTTACCATT	59.861	15	GAGTGCTAGAGGCTGGTTGG	60.012	262	248
HJKAX1S01EKD2Y_1	CGTGAGGAGGTCTTGAATCC	59.655	15	AGGCCCATGTATCCCTTTTC	60.152	244	230
HJKAX1S01AX9C8_1	TAAACCGGTTCTTCTCCGTG	60.103	69	CCTTGTACCTATTCGCCCCT	60.332	282	214
HJKAX1S01AO8QE_1	CAAAACGACATCTCATGGTGA	59.556	37	CTCATTCTCCTTCACACGCA	59.984	213	177
HJKAX1S01CBW2T_1	TTGAGTTTGACCAAATCTTATATGC	58.688	1	TGTTTTGAACGGTTGGTTGA	59.981	256	256
HJKAX1S01DL4A3_1	CCGTTGCCGTTACTTCCATA	60.876	180	TTTTTCTTCAAGGAAGCGGA	59.931	424	245
HJKAX1S01EAE1T_1	CTGCTAGTCTCGGAGGAGGA	59.697	143	TCCTTCCTGTTCGAAATCGT	59.67	389	247
HJKAX1S01BIAS3_1	CGAAAGAAAAACTACTGATGGG	57.941	11	TGGAACTGCACAAAAGCATC	59.847	149	139
HJKAX1S01AZNXR_1	AAACATGGAAGGCTTCTGGA	59.67	37	TGTCGTTCATTGACCACGTT	60.008	212	176
HJKAX1S01D2XQR_1	GAGGGGTATAAACCCACGCT	60.208	47	GATAGGGCCATACTCCGTGA	59.917	208	162
HJKAX1S01B7PFD_1	CGTGCTAGAAAACCACAGCA	60.05	54	TCCTCTGTAAAGTAATACCAGACATTT	57.996	241	188
HJKAX1S01CTIBA_1	CTCGTTGGGTTCGACACTCT	60.298	32	CTACGATGCAGTGGACGAGA	60.008	270	239
HJKAX1S01ADO1X_1	AGAGGGGCTCCACCATAGTT	59.957	35	GGGACGACGACTGGGTAAC	60.379	182	148
HJKAX1S01BGWS4_1	ATACCATCCTCGAAGGGGTC	60.154	6	CCCATGGTGATTTGGTTTTC	60.029	195	190
HJKAX1S01BLFDR_1	GTGCCATTGGAGTTTCGATT	59.939	28	GTGGCCTCCTACTGGATTGA	60.073	281	254
HJKAX1S01D9GOM_1	GAACTCCTTCGTGAATCTTGC	58.925	4	GCACGGGCATATGTGCTA	59.21	203	200
HJKAX1S01BISSU_1	GGTCGACTGGACCGATTTT	59.918	88	CCTAGCACCGCTGTCTCTTC	60.156	263	176
HJKAX1S01AZH3G_2	CATCGTCCAGATGCAGAGG	60.371	183	AGCAACGCTATGATGACACG	59.895	327	145
HJKAX1S01CTTJA_1	TTGTTTAGATGAGTAGCGGCA	58.595	112	GAACCGGTACTAAAAGGGGG	59.698	255	144
HJKAX1S01AXHPC_1	CGTCTCTTGTTCGTTGGGTT	60.149	205	TGGATAACTCACAGCCCCAT	60.34	361	157
HJKAX1S01B54DI_2	CGCCTAGACCCATCCATTTA	59.916	204	GTCTTCGTCTTGCATGCCTT	60.406	352	149
HJKAX1S01DAZCY_1	ACTCCATCATCTCACTGCCC	60.08	176	TGTGGATGTCGGTAAATTTGG	60.602	304	129
HJKAX1S01CHG47_1	TCGCACACAGTTTCTCGAAG	60.175	130	CCATCATGGAGAGCTTCAAA	58.797	383	254
HJKAX1S01D33JG_1	GGCCAAAGAAAGCTTATCCC	60.041	94	TTTGGCCTTTCTCTCCCTTT	60.18	293	200
HJKAX1S01D52S4_1	TGCTTGTTCGTTGTTTGCTC	60.035	88	GGACCCTGCCTATGAACAGA	60.073	330	243
HJKAX1S01B5AHG_1	GTACGGTGCACTCCAGATCC	60.542	1	CCGAACCTGGGTAAACATTG	60.22	279	279
HJKAX1S01EFG60_1	GCTATCCCGTGTATCACGCT	60.125	114	TTTCACCCCCTAGCTACGAA	59.702	269	156
HJKAX1S01C43KC_1	TCAGGGGGTGAGATTACTGG	59.92	56	TGTGAACACTGAGGCAATCG	60.873	332	277
HJKAX1S01D103Z_1	AAGGACACTAATGGCGCATC	60.103	129	CCCACAAATACCAAGCATTTC	59.329	414	286
HJKAX1S01A1URB_1	AGCAAACGGTGGGTAAACAA	60.399	199	GTCGCGAGCTACTGATAGGC	60.147	344	146
HJKAX1S01C5MQK_2	CAAGTGGGCAGGTGACTACA	59.745	167	GATGAGCAGGGATATTTGCAG	59.682	289	123
HJKAX1S01CKDD1_2	CGGACTGTTCGGTAGAGCAT	60.277	140	ATGGAGCCTTTCTCTCGTCA	59.95	351	212
HJKAX1S01EY5OF_1	CGGTTGTGGCGTCTTATCTT	60.132	170	GTGCAGGAACTGATCAAGCC	60.812	444	275
HJKAX1S01BFJNY_1	CACAAAGTACAAAGGGGACCA	59.877	86	GCATGCTTAATGACGGTTGA	59.694	255	170
HJKAX1S01EEUUM_1	CAAACCGCTTAATTGCTCGT	60.264	30	CTTACTAGAATATTTATATCCCGTTGC	57.314	204	175
HJKAX1S01EXX6A_1	GCTAGCACCTGCTCCAAAAC	60.022	29	CCATCTTGCGTTGATTCCTT	60.074	328	300
HJKAX1S01CKXZD_2	TGTTCACAAATTCCAAAACATTC	58.888	254	CTGGTTTTGGGAGCCATCTA	60.066	443	190
HJKAX1S01AHE8P_2	CCCTCTGTTAGTGATCTAAACGC	59.338	82	CTGCCCTCATTGGAACAGTC	60.656	313	232
HJKAX1S01BDQCM_1	CGCCATTAGGAAGCTGGTAG	59.861	49	CTGGTGTTGCTCCCACTACA	59.745	326	278
HJKAX1S01D61T0_2	TCAAATGGACTACAACATACGGA	59.393	146	TACAATGCGCAGCAGGATAG	59.999	317	172
HJKAX1S01DG5J9_1	TTTATCCATGGTCTTGTGGG	58.27	40	AAATGAGCTACCACATACGGA	57.259	195	156
HJKAX1S01DKVR5_2	CGAATTTATTGTCGTCGGCT	60.096	113	TTCCATGGAGAACACGTTGA	60.088	379	267
HJKAX1S01C9R99_1	ACAAAGTTCTATGCACGCCC	60.14	112	TTCCAGTCCAGAATTCCAGC	60.195	375	264
HJKAX1S01BBOUA_2	TTATAGCCTGGGCTAGACGG	59.338	98	CCAGGGCCATAGCTGTATGT	59.978	383	286
HJKAX1S01EBTV9_1	GGACTAATGGGCTTGCCATA	59.923	119	CTATGGCCGAGACATAGGGA	60.051	247	129
HJKAX1S01DN5TV_1	CCCGTTATCAATGACATCCA	59.2	8	GGTGGAATGGAGAGTACCCA	59.779	300	293
HJKAX1S01CPCFS_2	AATGCTGATGCATGTCACCT	59.12	72	GAGGGATGTGATGGTTGCTT	59.934	370	299
HJKAX1S01AG90V_1	CAAACACGTATCATCACGGAA	59.454	64	GACTTGCCACACAACGTTACA	59.673	360	297
HJKAX1S01DS6JR_2	TGACATGCATTGGCATTTTC	60.476	328	TGAATTTGGCACGTGTTTTG	60.535	448	121
HJKAX1S01CBF6S_2	CTCTCCCATTGCAACGCAC	62.8	89	TTGAATTGAAATTATTGGGTGA	57.065	323	235
HJKAX1S01A5AG0_2	AGATTCACTCATTTTGGTCCG	59.042	197	TGAGACCGAATGAATTGCTG	59.799	314	118
HJKAX1S01AT73C_1	CGGGGCTCCTCTATCTCTCT	59.935	57	TCCAGATGTAAATGTTTTTCTCCA	59.878	179	123
HJKAX1S01DIHUH_1	AGAGTGCAAGGAGCGTCG	60.294	1	AGACCGTTCCGGCCTATACT	59.983	285	285
HJKAX1S01A75SH_1	AAGGCTACAAACGATCCCCT	59.962	193	TCCTTTGCTCCATCCTTGAC	60.195	406	214
HJKAX1S01C9H1G_1	GGTGTTGCTCCCACCACAC	62.507	70	GCGGACACGTTCTTCTTCTC	59.997	347	278
HJKAX1S01B4ZZ6_2	ATACACACGGCGAACATGAA	59.995	178	ACTCCACTCTCGTCAACCGT	59.756	317	140
HJKAX1S01DQO9D_1	ATCAAGTAACGGATGGGCTG	59.955	100	ACAGAATTTTGAAAGCGCGG	62.49	257	158
HJKAX1S01CF0X2_1	GTGCCGAACCGGTACTAAAG	59.632	99	GGTGCTGTGTGGTTGATGAC	60.013	372	274
HJKAX1S01BBFBD_1	AGAGAGATAGAGGAGCCCCG	59.935	69	TTTGGGTAAACCTAGGTCAAAG	57.387	217	149
HJKAX1S01DPHGK_2	CCTACCCAAACGGCAGAAT	59.94	343	TAGGTGGGGGTTTGCTGATA	60.323	458	116
HJKAX1S01EYGJ4_1	CTAAAAGTACGCCCCAGCAC	59.769	16	TACTCCCATTGCAACACACG	60.574	198	183
HJKAX1S01BAEJ7_1	CTCAACTAGCCAGTGGCACA	60.049	49	ATGAACCAGGGTAAAAGCCC	60.187	226	178
HJKAX1S01DGLK4_1	TAATTAGAGGGCCACAACGC	60.096	56	AGATTCACCCATTTTGCTCTG	59.184	330	275
HJKAX1S01ANTVR_1	TGCCAGATAGGAGGGTAACG	60.088	148	TGTAGATTCACTCATTTTGCTTCA	58.945	262	115
HJKAX1S01DSPJQ_1	AATTGTTGAATCGGAAGATTTTT	58.142	4	TTTTTGAACCCTAGCCTGTAAAC	58.789	202	199
HJKAX1S01ATCEN_1	GGTTGGACAAGGAGTAGGCA	60.111	108	CCTTACAGCCTGACTGACCTG	59.915	266	159
HJKAX1S01BF6H4_1	CTGGACCTCCCGTGTAAGAA	60.103	236	TTTCCATCCAAGGTCGTTTC	59.91	385	150
HJKAX1S01B39JY_1	TGACTCTCGCAAAAGCAAAA	59.729	287	CACCGGTCTTCCTTAGCCTT	60.621	423	137
HJKAX1S01DBUXM_1	CAGGGGTGCTTGGAACTTTA	60.103	163	GAGCCCCCAGCAGAACTTAT	60.599	456	294
HJKAX1S01A5I39_1	AAACGGGCCAAGTTCTTCTC	60.61	40	GCGGTAGAACCCTAGTTCCC	59.962	272	233
HJKAX1S01CLQAE_1	ATGTCATTAGCATCGAGGGC	60.066	137	GAATGAACCGGGACGAATG	61.265	314	178
HJKAX1S01CHC5K_2	TGTAGATTCACTCATTTTGCTCTG	58.588	228	GAATGAATTGTTGCACGTCG	60.119	342	115
HJKAX1S01BA9OZ_1	TTAGTGCATGCTCTTTTAAGTGAC	57.865	17	ACTGGCACTTGGCACTAGGT	59.792	179	163
HJKAX1S01DY8OA_2	CCGTCTGTCCCAAAATAAGTG	59.48	207	ACAAAACTCTCAACGCCCAG	60.291	381	175
HJKAX1S01AWT8R_1	TAGATAGGACATGGCACGCA	60.243	52	CGTTTGCAAAGTGTTTGACC	59.22	286	235
HJKAX1S01ELT19_1	GTGAGGCATGGAACCAAACA	61.913	6	CGGCTAGCTGCAAGTTTTTC	60.152	188	183
HJKAX1S01DPC6A_1	GTTTTCCGCAAACCTAGCC	59.699	23	ACATGTACCAGGGGCAGAAG	59.989	138	116
HJKAX1S01BMS6D_1	TATTCCGGCCAGCTCTTATG	60.188	98	GTGTCGCTGACTCGGTACAA	59.905	371	274
HJKAX1S01E4XI5_1	TTGAATGCAATTGCGGTATG	60.474	7	AGAGAGGGGTTGTTGCTGAA	59.844	196	190
HJKAX1S01BTXX2_2	TGCGTCAATTAATTTTGGGAT	59.313	184	TTGTATAGCACAGCAAGGAATCA	59.793	323	140
HJKAX1S01AHGRZ_2	CCTTGGTCCCAGAGATTGTT	58.989	154	GACCCACCTTTCCCACTGTA	59.82	286	133
HJKAX1S01B0JQG_1	CCGCAAGAGACTCCAGTAGG	60.005	112	GGGATTCCAGTGATCCCATA	59.563	407	296
HJKAX1S01BXF3J_1	TCATTACTTGTGTCATCATAGTTCCA	59.834	2	ACACACACTCACTTGGCGAC	59.789	121	120
HJKAX1S01B5HIL_2	ATTGTTCGGCCCAAAATGTC	61.984	254	GTTCGAAGATTGCGGATCAT	60.043	356	103
HJKAX1S01D4OE8_1	TGATCCACGGTAATTTGGGT	60.051	315	AACAGCATGGACAATCAAAAAG	59.134	440	126
HJKAX1S01AGUGG_2	GGTGAACCCAGGAGTCAATC	59.359	305	AAAAATGAAATTTCGAAAAATTGG	59.65	407	103
HJKAX1S01AVJ23_1	AGACGGCAAAGTAGCTGTTTC	58.665	1	TGATGGGCCTTCACTATTCC	59.894	102	102
HJKAX1S01DRA0B_1	GGCGACCTAACAGGCACTAC	59.763	223	TCATAGAACTTGCACGCGAC	60.019	387	165
HJKAX1S01B8QPZ_2	GACCGACCCATTCTAGTGGA	59.927	125	CAAGCGCCCTCTTATTTTTG	59.847	348	224
HJKAX1S01BCO0O_1	GCAGCTCCTTTAAATGCTAAATC	58.668	4	CTCTTTTGTAGACAAATTTTGAAGC	57.887	106	103
HJKAX1S01CMMQC_2	TCCGACAGTGTCAGTCTTGC	60.03	223	CGGTAAAGTTTGCGAGGTTC	59.747	379	157
HJKAX1S01EXQ2E_1	ACCGTTTACTCCTCGTCCCT	59.994	67	CGGAGCAAAATGAGTGAATCT	59.326	229	163
HJKAX1S01DV5K1_1	ATGGGGATGACCGTAGGATG	61.9	124	GGAGGTGGTAGAGGGAAAGC	60.074	260	137
HJKAX1S01BEAP9_1	GGGGTCTTGAGTCACGGTTA	59.966	23	GGATGGTTCAGATTGCGAGT	60.081	203	181
HJKAX1S01BKPKR_1	AAAATTGAGGGGCGGATTAG	60.272	50	GGTTTCGAACTAACGCGAGA	60.386	186	137
HJKAX1S01C6949_1	ACACGCACACACAGGTTCAT	60.08	90	AGGGGATTGAGATGCGAAGT	60.99	315	226
HJKAX1S01AH7Y6_1	GAGGTAGTTATCGAGGAGTTTTGC	59.71	1	TTAGGTACCCATATATGACATCTTGT	57.196	100	100
HJKAX1S01CSSYG_1	ATGGGCTACCTGCAAACCT	59.565	181	TGCTCGATCTCCTCCTGACT	60.096	369	189
HJKAX1S01CMB8Y_2	TTGTAACGTCGGTCCATCAA	59.964	168	CCCAAAATGTCATGGATGTG	59.623	289	122
HJKAX1S01E2AGM_1	CTGACCACGAGGGTCTGTTT	60.151	42	TGTGCCGATAATGCTGTCAC	60.697	201	160
HJKAX1S01A57FJ_1	GGTGGCATCCTTGACTCCTA	60.073	60	CGAACCCACTTCTGGAACAT	59.966	303	244
HJKAX1S01BSB3S_1	TGTTCGCTCAGTGTAATCCG	59.864	190	CAGATGACATGGCACTTTCTT	57.811	484	295
HJKAX1S01C6P9O_1	CAATGGTTCGGTTGATAGGG	60.184	191	GCCCCCTTTTTGTTATCCTT	59.311	307	117
HJKAX1S01B6WOR_1	TAGACGCATAGTTCGGGACC	60.096	94	CTTTGGGCTGCTGAAAAGAG	60.125	210	117
HJKAX1S01D6WPP_1	GAAAAACCCATTTTCGGTCA	59.778	28	AGGCTTCGGGCTTATCATTT	60.061	275	248
HJKAX1S01AOJEI_1	CATTTATTGCTTGCCACATCA	59.576	109	GTTGCCTGCCATCCTACAAT	59.962	368	260
HJKAX1S01DPBCZ_2	GACATGCTAGTAATGGCGCA	59.862	368	CACATCATCGGAACTCAACG	60.112	516	149
HJKAX1S01CBAHI_2	GGGAGGTCCAACTCTTTCGT	60.489	147	AAGCAAACCGGCACTAATGT	59.637	266	120
HJKAX1S01D7ETE_1	CACCAAACAATTGCATTTCA	58.018	5	ATTTTGCTGAGCATGTGTGC	59.878	294	290
HJKAX1S01CILNF_1	GACCTTCGCCTCCCTCAT	60.16	35	CACTTTGCAAACGATTGACG	60.293	163	129
HJKAX1S01DQD7T_1	AGGCCCTCCAAGAGTACCTG	60.64	42	ATGGAGTCCCATAGACGCAG	60.096	308	267
HJKAX1S01AHLEO_2	TCCCTCCATCTGGAAATACTTG	60.312	185	CGGTGTCTCACTTGTAGCGA	60.049	457	273
HJKAX1S01DFXDO_1	AGTGGGGAGGAGATAAGGCT	59.163	1	TTTTCAAAATCCTGCGAATC	57.817	197	197
HJKAX1S01BTT0Z_1	CTATTTGATCTACTGGAAATTGGAA	57.895	4	CACCGAGTTCTAGGGTTTCG	59.728	215	212
HJKAX1S01AEKXU_1	CCAAGCAACTCGTATGAGCA	60.011	17	ACCAAAATCACTAAGGGGCA	59.429	184	168
HJKAX1S01EI9LX_1	CACCATCAAACTGAAAGCGA	59.84	246	TTGCTGAAAACCATTTGTCATT	59.496	447	202
HJKAX1S01D0N6H_1	TGGAGCAGTCCACATCCATA	60.072	4	GCCAACTTGTGGCTCTCAAT	60.263	262	259
HJKAX1S01D2GVC_1	AGGTCTCGTCTGCCATGTTT	59.727	195	ACCGGGACTAATGGGATAGC	60.173	444	250
HJKAX1S01BPRM6_2	AGTGCCTAGGCGGTGTCTAA	59.898	267	CTGATGTGCAAAACGGGTTA	59.585	433	167
HJKAX1S01DWHIF_1	GACATGTCAATATACATTCGTCAAAA	59.257	23	CGCTTTTATCAGAGGCCAAG	59.975	272	250
HJKAX1S01DS60R_1	AAACACATCGGGTTATTCGG	59.685	24	ATTTGGACGCACGGTTTAAG	59.996	272	249
HJKAX1S01DDVXI_1	TAAGCCCCGTAAATCGATCA	60.415	242	GCATGCATCGTAACCAGATG	60.104	354	113
HJKAX1S01BALA3_1	TTTTAGGTGAAAAGTGCCCG	60.103	56	TCCGTCCGGAAATACTTGTC	59.933	296	241
HJKAX1S01C62GX_2	GAGTGTGGCCTGATCCAACT	60.12	209	TTTCACCTCTCACCTGTCCC	60.088	351	143
HJKAX1S01DJRWC_1	CATCACCCAGATGCAGAGG	60.213	64	GCGTGTTGTCACGTCAATTC	60.168	187	124
HJKAX1S01DTLWO_2	CCATCCGTTCCTCAATATTTGT	60.075	188	ACGCACACCATCATTCACC	60.405	381	194
HJKAX1S01ATQ44_1	TGTACCCTATTGAAAGGCGG	59.953	148	GAGCCCGGGATTGTCTTAAC	60.826	323	176
HJKAX1S01AH559_2	GTGGCCTTGTATAGATGCAAAA	59.146	198	CCGTTTACTCCTCGTCCCTA	59.191	297	100
HJKAX1S01BAZNB_1	AAGCCGGCAGATGTTAAGTC	59.34	24	TGGCAATGTCATGGAACACT	59.967	236	213
HJKAX1S01DZPS7_1	AAATGATTGGGTTTCGATGC	59.768	158	TTGGATTTTCTTATGGAGCACA	59.586	441	284
HJKAX1S01CVXWD_1	ATGCGTATCCATATGCACGA	59.944	114	CGACAACGAAAAACATGGAA	59.561	304	191
HJKAX1S01CNTRK_1	GGCATCACCACTTTATGCCT	59.962	5	ACCAAAATCACTAAGGGGCA	59.429	220	216
HJKAX1S01A83ZJ_1	AGCTCGCTTCAACACTAGGC	59.786	76	TGCGAAAGCACTTCTGTGAC	60.183	363	288
HJKAX1S01C8EQ5_1	TGCTGTTAGAAGTTGGCACG	60.05	78	ACAAGGGCAAAAGTGTTTGG	60.008	304	227
HJKAX1S01BZDHX_1	TCACATCCTGAAGTACAGGCAC	60.179	42	CTCCGTTCCGAATGACTTGT	60.111	202	161
HJKAX1S01AYWD6_1	GCAAACGTTTTGCACCTTTT	60.152	28	TGAAGCACAAGAGTGAATGACA	59.49	210	183
HJKAX1S01B7UG5_1	CGGAGAAAATACCACAGGAAA	59.074	61	TGTGCCAAACTTTGACCATAGA	60.534	297	237
HJKAX1S01CDBM0_1	CGAGTGCAGCAAACTGGATA	60.011	289	TCGAAAAGAGCTACAATTGATCC	59.75	496	208
HJKAX1S01CHLAS_1	GCCTTTCCCAACCTGTTTTC	60.836	92	TCAACTTATTTTTCATTACGCATTGT	60.177	388	297
HJKAX1S01BK51R_1	CAACGCAGTCATGTATCGGT	59.596	95	CAGACCACAGAGCCACAGAA	60.022	261	167
HJKAX1S01C799T_1	CACATGATTATTGCGGGACA	60.343	36	CGAGATCGACAAAGTCGTCA	59.984	237	202
HJKAX1S01EH3Z7_1	CATCCGTATGTAGTAGTCCATTTGA	59.362	38	GCTGCCGCTCACCTAGTTAC	60.044	330	293
HJKAX1S01B16ZA_1	TCATTTCCTCTGCTCCTCGT	59.95	368	AATTTGACGTCGAGATCGCT	59.843	485	118
HJKAX1S01AI69T_1	CATTTATTGCTTGCCACATCA	59.576	189	TAGCCAAACCTCTTAGCGGA	59.975	466	278
HJKAX1S01A283M_1	GGGGAGAGAAGCCCTAACCT	60.937	4	AACCCTACGTTGCAATCCTG	59.993	176	173
HJKAX1S01CAD5K_1	ACCGTTGAGGGATTGACAAC	59.827	30	AACAGTAGGAAACATGATGCAAAA	59.939	300	271
HJKAX1S01EE78C_1	CCACACCTTCCCCCATTC	61.146	30	TACGAAGTCACCACAGACGC	59.905	176	147
HJKAX1S01BCERY_1	TCCCCACAATGAAGTGCATA	59.924	132	CCCTCCGTAAAGAAATATAAGAGTG	58.761	381	250
HJKAX1S01CH23P_1	CATGTGTACACGCTCTTGGC	60.333	11	CGCCTCCTGTTACCATTAGC	59.73	163	153
HJKAX1S01C7RMO_2	GGTATATGTGTAAAGGGCCATATC	57.858	1	ACTAATGGCGCACTTCCATC	60.103	259	259
HJKAX1S01APCWC_1	TTCAGTCAAATCTAATATGTCGGAGT	59.503	49	CAACTTTGGTCTCCAGCTCC	59.844	193	145
HJKAX1S01BHCGO_1	CTGTGTTGTCCTATCGTATCCC	58.462	4	TAAATGGATGGGTCTAGGCG	59.916	125	122
HJKAX1S01AUI4D_2	CAATCCACCACACCACACAT	60.138	149	GATGAGACGAGGGACGTTTC	59.661	390	242
HJKAX1S01AH4QP_2	TGTAACCATGGGCCTCCTAC	59.813	280	AACACATAGCCGAAAATGGC	59.967	452	173
HJKAX1S01EZEAR_1	CAAAGGACCGCAAAGAAAAA	60.215	108	TCGCAGTGCACACGTAAAAT	60.324	218	111
HJKAX1S01AOI2I_2	AACAGCCCATAATGCAAGAAA	59.6	309	CTGTGGCATGCTCAAGTGTT	59.905	437	129
HJKAX1S01BBJLL_1	CATTCGTATATGGTAGTCCATTTGA	59.224	15	GCGGGGTCTTCTGTGTACTG	60.711	181	167
HJKAX1S01CHGZM_2	TGCAGCCTTTCCCTACATTT	59.708	155	TGGTGTTTTCCGGTTTTGAT	60.206	307	153
HJKAX1S01A1H6Q_1	CCCAGCTTCCTACCCAGTTT	60.488	32	CGAGTAATTTGGAACGGAGG	59.564	155	124
HJKAX1S01BXGR2_4	CGATGAGAATTCCTTTGCGT	60.214	319	AGGCCCAACAACGTCTACAA	60.55	451	133
HJKAX1S01AF1MP_2	GGCTCGTAGGACGAGGAGA	60.504	187	CGGAGCAAAATGAGTTGAATC	59.699	399	213
HJKAX1S01A8RI0_1	ACAAATGGGTCCAGACGAAC	59.827	293	GTCAAGATGCCGTCCATCAC	61.515	488	196
HJKAX1S01A9BT0_1	TGGTTTCTAAACCGGTGAGG	59.964	69	TTGATCTAAATGCTCTTAATATTCCTT	57.425	186	118
HJKAX1S01DIKBF_1	TGGTTGACTGACCCAACAAA	59.976	60	GCTATGCTAGAGGCCTGGTG	60	257	198
HJKAX1S01AISAM_2	AATTGGACAGTGTTCCCGAG	59.966	304	TTACCTGCATCACCCTTTCC	59.933	413	110
HJKAX1S01A6O10_1	TTGTATGCAAACTAAGAAAGGACC	58.801	14	AGCTTCTGTTCAGCTCAGCC	59.898	303	290
HJKAX1S01AQGVO_1	CCGGAAAAAGGTGTGAACAA	60.893	2	CCCCCAATTTCTAAATATAAGCC	59.189	183	182
HJKAX1S01BWQRQ_1	AGTTCGTGTGCGATTCTGTG	59.905	32	CCAAAATGTCACGGATGTGT	59.267	309	278
HJKAX1S01DWGD4_1	GCTCAGAAGAATGACCCGAA	60.34	128	ATGATCTTGCGTGTGCGTAG	59.895	238	111
HJKAX1S01AHCGA_1	CCTCCCACTCACTTCTTTCG	59.837	120	CTACTGGGCTGGTCTGTGGT	60.174	282	163
HJKAX1S01DHAGC_1	GATATCCTGTGGGGGAGGTT	60.015	123	TGCTTCATTGCTTTGGTCTG	59.988	378	256
HJKAX1S01AFQ6M_1	CTGGAGCAGAGGTGACACAA	60.022	71	AATGAATCGAAATGCAAGGC	60.045	364	294
HJKAX1S01A2S91_1	GTACTGCTACCACACGCGAA	59.935	119	CCCTCCGTTTCAAAATAGATGA	60.305	267	149
HJKAX1S01BTAB6_1	CAGGCTTACTAGGGACAGGTTG	60.178	120	TTACGGGAAAACTCCTGACG	60.103	324	205
HJKAX1S01DGCAM_1	TAGGAATTGAACTCGGGTCG	60.066	93	TGATTCAGATGGCTCGTGAC	59.794	272	180
HJKAX1S01DQYFW_1	AGATTCTCCATTTTGCTTCG	57.032	11	TTGATACCAAATCAACGCGA	60.073	176	166
HJKAX1S01CDL5V_2	TGCAATGGAAAGGGGTAAAG	59.931	143	TAGTACATCTCGGCAGTGCG	60.035	273	131
HJKAX1S01AOV2H_1	TTTGAGCATTCATCGTCAGC	59.955	125	CTAAATGCACGTTGGCAGAA	59.872	352	228
HJKAX1S01CZRO1_2	GGTATTCTTTTCTCCCGTTGC	59.959	279	AATAGTGCAAAATGGGACGC	59.967	382	104
HJKAX1S01DPXD7_1	CAACCACTCCTCCTACACACAA	60.066	26	TCGGTAAAAGTTTGCGAGGT	59.747	151	126
HJKAX1S01DBCDY_1	TCACGAGTTCCTCTTTTGTTCA	59.891	7	AAACCATATATGTTGAGTAAAAAGTGC	58.261	107	101
HJKAX1S01ALVOW_1	TTCCTCGGCCTACTATGCTT	58.952	6	GTACTCCCCACTTGTGCCAT	59.851	173	168
HJKAX1S01DSJ5Z_1	TAGCCCGTAGCAACGCAT	60.388	115	GGCAAAGCAGGAATTGGATA	60.038	278	164
HJKAX1S01CZASY_1	ATTATGGGGCAGAGGGAGTT	59.789	20	AAGTTGGCACGCCTAAGAGA	60.015	303	284
HJKAX1S01A73J5_1	GCTCATCCAAGCAGTCAACA	59.992	130	TTTCCCTCTCCGTTGCTAGA	59.948	355	226
HJKAX1S01BUZ7H_1	GTGGCCTCCTACTGGATTGA	60.073	33	ATAGGAGGTCCGTTTCGTCC	60.328	257	225
HJKAX1S01AW1MW_1	CGTCCCAAAATGTTACGGAT	59.685	39	CCCCATCAAAGCGTATGTTC	60.331	162	124
HJKAX1S01CJ150_2	TCCATCCGTTCCCAAATAGA	60.266	140	AAAATGCCATGTAAAAGCGG	59.964	294	155
HJKAX1S01DT58D_1	GTGGTGGCCTTTGCTATCAT	59.962	13	TCCCTTCTCTCTCTCGTTGC	59.679	137	125
HJKAX1S01EJK8E_2	GTGGCGAGGTTATAGCAAGC	59.873	145	AGTAGCAGCGCTTTCTGCTG	61.003	432	288
HJKAX1S01ECVNK_2	GAGCTGGAAAACGGATGAAA	60.192	256	CGACCCTTTAGTTCTGGTGC	59.734	386	131
HJKAX1S01B5Z52_1	CGTGTGCATTAAAAGCCGTA	59.764	22	TGCACCACGACTATGTGTTT	57.602	144	123
HJKAX1S01E25KW_1	AACTCATCGTTGGGTTCGAC	59.973	375	GATGCTTGCTCGTCTCGG	60.675	501	127
HJKAX1S01CVC7V_2	AACCACTGCTATTATTGCCTCT	57.128	195	CGATGGGTCATGACAGTGAG	60.113	340	146
HJKAX1S01E3MM3_1	GCACTCATAGCAGTGGACGA	60.016	32	CCGTTGCACGTATGTGTTTC	60.035	297	266
HJKAX1S01A1GE4_1	ACGCAATACATGAGCGTGAG	59.895	18	GGCCAGGTTCAAAATTAGCA	60.074	315	298
HJKAX1S01BF8FJ_1	AACGGATAACACCAAGGACG	59.853	132	AATTGGGCTAGCCATTTTCA	59.547	310	179
HJKAX1S01AVZBH_1	TTTCTCTAAACTTGGTCAAAGATAAA	57.087	47	ACACTATCATCTCCCGCACC	59.957	158	112
HJKAX1S01BXP9T_1	GGGCTTTAAATCACTTCTAAACG	58.461	39	CCAGGCTCATTTAAGGGACA	60.066	200	162
HJKAX1S01AYTRO_1	AACATCGTGTCCCCTGTCTC	59.969	17	AAGGGTGGAGGTACTGGCTT	59.994	216	200
HJKAX1S01B3PX0_1	CGCTTTAAGTAGCGCATTCC	60.006	54	CCCGTTATCAATGACATCCA	59.2	352	299
HJKAX1S01BJ0A1_1	GCCTATGATGGAGTGAGGGA	60.034	34	AACATTTGTGTAAACCTGATCAAA	57.681	328	295
HJKAX1S01DXJFG_1	TTTTTGAACAACGTGGACATTT	59.402	74	TGAACGAGCAGACCAAACTG	60.025	281	208
HJKAX1S01E5D7D_1	CCAGGGTGATTTGGTTTTTG	60.198	119	GCCAAACGGACTCTTGACAT	60.119	232	114
HJKAX1S01DIHLA_1	TTCGAAAAATGTTCAGGGGA	60.418	23	TGTTGTTGGTTCCAGGTTCA	59.976	200	178
HJKAX1S01A5IU9_2	TCGTAATGCTTTGTCGCTTG	60.014	110	TATAGGTCACGGTGGCATCA	59.948	371	262
HJKAX1S01B7CV3_1	TTCCTTCCGCTCCACCTT	60.737	1	CTTACCATAGGTTGCGCTGC	60.792	111	111
HJKAX1S01CCZ6C_2	CAAGGCTTGCACGTGTATCT	58.952	215	GACCGCATTTGAGCAGTGT	59.853	426	212
HJKAX1S01AWAX2_1	CACAGGGAGCAAAATGAGTG	59.288	18	GCATGCATGACACATAGTAGCA	59.788	253	236
HJKAX1S01ATFUI_1	CAGCATATGGAGTGCTCGAA	59.972	137	TTTTTATCGTGGGTGCAATG	59.42	341	205
HJKAX1S01AOJJS_2	GAACAATCAAAGAACACCTCATGT	59.438	344	CTTTATCAGTCAAACCATAATGACA	57.372	446	103
HJKAX1S01BZDH1_3	CAAGGAATCCCATTTGGTTG	60.162	198	CTCGTGAAGCGTTCTGGC	60.711	409	212
HJKAX1S01DD020_2	GTGTGCTCCTACAAACGCAA	59.911	225	TCCACAGCAGAATGTTCACAA	60.294	393	169
HJKAX1S01DHRAJ_1	GCTGAACAACTCATCCAGCA	59.992	142	CAACCCTCTAGGGATGGCTT	60.455	340	199
HJKAX1S01B1YOW_2	AGGTTTCTACCCCCATGGAT	59.513	52	CTGGCTAAATCTAGTCTGCTACG	57.611	319	268
HJKAX1S01B19O4_1	CCAGTCAGTGCTTGACCAGA	60.022	104	AGGTGTTAGTGGTGGCCTCA	60.567	213	110
HJKAX1S01AZEPT_2	TCTTCGGGAAGTCAAGCAAT	59.813	85	CATTTTGCTTCGTATGTAGTCCA	59.197	247	163
HJKAX1S01BTQPH_2	TATGCCCGTTTGAAATTTGT	58.018	197	GCATTGCCATAAGCCTCTTC	59.813	300	104
HJKAX1S01A7LI2_1	TCCCCCTCTTCATGTAAACC	58.836	24	GTTGTTTCCGATCACAACCC	60.218	182	159
HJKAX1S01CHDY5_1	AGGAGGACAGGTAGAATGCG	59.308	12	GGGCCTCCGGTTATAGGTTA	60.164	236	225
HJKAX1S01AP6XT_1	CACGTTGATCACGTTTTTGG	60.004	74	ATAACTGGCGGACACCTAGC	59.222	255	182
HJKAX1S01BEA77_1	TGTCCGTGCACAAGAATAGG	59.716	131	TGACAGTGAGACAACCCCAA	60.129	360	230
HJKAX1S01B2OAC_1	CTCTCTTCACCTGGCTCACC	59.986	110	GGGCTGTTTACGTTGTCGTT	60.037	317	208
HJKAX1S01ALQZX_1	TGCATAGGATAGGAATTTTTCCA	59.824	47	CACTTATTTTGGGACGGAGAG	58.705	157	111
HJKAX1S01BGJGY_1	CCAAAATGTCACGGATGTGT	59.267	69	CCAATGCCTACGAGCTTTTC	59.845	222	154
HJKAX1S01AXAHA_1	CGTGAAGCTATTGTCGCAAA	60.014	187	TACTCGCCCACACTCACTTG	59.897	434	248
HJKAX1S01C1FC1_1	GGTCACTGAACTTCCCGTGT	60.009	268	TTTAGGAAGTTTGACTTCGGTC	57.549	374	107
HJKAX1S01EFPM0_1	GGCAAATGGCAAAGTACTGG	60.502	12	AGGCGGTTCTTCAGTTCAGA	59.989	127	116
HJKAX1S01DA0YI_2	TCATCCCCATGGACTCTACA	58.878	417	TCAAGTAGGAGCGAGTTCACC	59.487	518	102
HJKAX1S01CTSE3_1	ACCTGCATTTACGACAAGGG	59.993	129	ATATCGCGTAATCTGCACCC	59.951	417	289
HJKAX1S01AM85A_1	TGTCCCCCGTCTCTTGTTAC	59.966	70	AATGCGCCGACCTACTACAC	60.162	268	199
HJKAX1S01C3PEH_1	ACGCAGACGACTACATGCTG	60.08	205	ACGATTTCCGGATAACACAA	57.944	431	227
HJKAX1S01EDFBM_1	CACATGTATCATGTTTCCGGTT	59.615	69	AGCTTCTTGACGGGTATTGC	59.34	211	143
HJKAX1S01AW2BL_1	ACAACATTCCTTCTGCCAGC	60.263	128	GGGGCTAATGTGAAAACTGC	59.574	313	186
HJKAX1S01BCUVF_1	GCGATCTCCTCTTGTTTTGC	59.962	42	CCAAGCAAGCGATCCTTATC	59.807	248	207
HJKAX1S01DBGIY_2	TCCAAATTAATTGACGCAGC	58.771	138	CACCCACGTAGCAGTACCCT	60.051	295	158
HJKAX1S01CYQR3_1	GAACATGTGCCAAGTCAAGC	59.297	1	TCGCTTCTTACCACGGTTTT	59.747	286	286
HJKAX1S01AHNWT_2	TGGACGTGCAGGTCTCCT	60.415	259	GTTACAATATTGCGTCCATAAGGG	60.79	358	100
HJKAX1S01CNGX9_1	CCCACAAAGGTCTTCCAAAA	59.942	142	ACCCAAAATGTCACGGATGT	60.096	331	190
HJKAX1S01B1GJJ_1	TTTCACAAGGATTGAAGGGG	59.903	18	TGGGAACCAGTAGTATGCGTC	60.008	150	133
HJKAX1S01BX3Y0_1	GCTCTCATGGACGGAGGTAG	59.827	251	CAACACCGTTTGCGATTATG	59.992	457	207
HJKAX1S01AHSZO_1	TGGTGACCCAAGGAAGAAAC	59.943	163	CCAAAACGTTCTATATTGTGGGA	60.115	340	178
HJKAX1S01EBFB0_1	GAGCTGGAAATAGGCTGACG	59.978	158	ACGGCAGCACATGTATGACT	59.195	370	213
HJKAX1S01DMDOV_2	GGTTTCGAAATCTCATGCGT	60.081	143	TGACAGCGAGTTACTGGTGG	59.897	337	195
HJKAX1S01CL65N_1	GATCCTTTGTTGGGCTTGAA	60.051	70	CGCCTTGTAGTCAACGAGAAC	59.928	251	182
HJKAX1S01DPWO0_1	CGACGGTGGGGTGTAGTAGT	59.907	179	TGTTTGGAAAAGTAGATACGACG	58.382	347	169
HJKAX1S01BB3GE_1	TCTTCCTCAAAACAGCCACC	60.232	87	ATATTTTCCTCGCCCTTGCT	60.061	377	291
HJKAX1S01AEH64_1	TTTTGCGCGTAATAAGGAGG	60.218	173	TCTGAGGGAAATACCAACCG	59.926	393	221
HJKAX1S01DRZ8R_1	TCATGTTTTTCTCGCAATCG	59.809	159	TTGAAAATGCCTAGAAAGCAAA	59.044	259	101
HJKAX1S01EQ2YN_2	TTGCTACACGCTTCTTGACG	60.195	151	AGTGGCAAGATCCCTTAGGC	60.599	359	209
HJKAX1S01COKMA_2	AATTGAACCACGAAAAACGTC	58.986	218	CAAACTTACAAACCTCCTCCG	58.752	350	133
HJKAX1S01AR1NR_1	CAGGAAACCCTCCAAGACAA	60.081	334	CAAAAATTTAGAAAGTTTGACCCG	60.245	484	151
HJKAX1S01AW0OT_1	GCAACTTTCAGAGGCAGAGC	60.285	38	CACACCACGTCCAACACTTC	60.047	297	260
HJKAX1S01B1QKZ_1	TGCAAACACGGACTGATTTC	59.697	49	TGGCGGGAAATTTTGTTCTA	60.427	277	229
HJKAX1S01C1J7H_2	AAGTTGGGTCATCTATTTTGGAA	58.919	134	TAACATCACGGATGCTCTCG	59.823	318	185
HJKAX1S01DNF76_1	TTGGGGTACTCTGTTACGCC	59.993	115	TAGATGCATTCGTTTGAGCG	59.976	256	142
HJKAX1S01E4USO_3	TAAATGGATGGGTCTAGGCG	59.916	298	TGTGTTGTACCTGTCGTATCCC	59.78	419	122
HJKAX1S01D6H6G_1	TGATCTTTCCCGAGATGACC	60.011	174	GTTTGTAAAACAATCCAAGAATGA	57.333	378	205
HJKAX1S01D8XY4_1	GTTCCAATTTTGGGAACCGT	60.949	2	CGTTGGATGGGTATTTGAGC	60.331	173	172
HJKAX1S01EDOYY_1	TCCCGTTCATCAAATGACAA	59.9	95	TCTCAAGAAGGCTCGTGGTT	59.989	369	275
HJKAX1S01BFLQZ_2	TGGGCTCATCAATGTTCTGA	60.201	17	CTTGGTCACCGTGCTGAATA	59.716	248	232
HJKAX1S01ESAX6_1	AAGCCTCATGGGGAAATCTT	59.903	168	GAGGCTAAAGGTCTTCGGCT	59.983	296	129
HJKAX1S01EF1OS_3	TGCGTTTGTCACTCATTTTAGA	58.489	316	GTTGTTGGCGTCCATTCTCT	60.119	461	146
HJKAX1S01CMY94_1	GGTGCGCCATTAGTATTTGG	60.343	207	TGGCTAGTTTATGCTACGCAC	58.162	340	134
HJKAX1S01BZAKW_1	CTTAGGCCTCTCTCGCACAC	60.156	128	TTTCCTCAACTGCAAGGTCC	60.232	295	168
HJKAX1S01CL1MR_1	GGGTTTTTCGTACGTTTTGG	59.357	65	TTCGCGAAAGGAAAAAGAAC	59.451	176	112
HJKAX1S01CNUZS_1	AAAACCCCGCCTTTCTTTT	59.932	5	TAGGCAAGCTTGGCAAAAAT	59.853	119	115
HJKAX1S01B6P4X_1	GGACCCCACCACATCTATGA	60.6	33	TTCTTGAATATTGCAGGGGC	60.038	303	271
HJKAX1S01ELWCM_1	TTTCATCTTCAGGGAGTCGC	60.34	147	GGGAACAACAGGTGTTACGG	60.269	389	243
HJKAX1S01BTWSO_1	GGCTGTACATGGTGTGGATG	59.837	31	CTGGGCTAGCCATTTTCAGA	60.344	194	164
HJKAX1S01A3L1E_1	TTTCCAAACTATAAGTGGTTCTTCG	59.95	2	GCAAAATGGCTCTATCCCAA	60.038	242	241
HJKAX1S01EWNZ1_1	TATCGATGGATTGCGCCTAT	60.411	100	CTTTTGGTCATGGGGCTAAA	59.931	297	198
HJKAX1S01A2NI2_1	ACCACACTCAAGTCCCTCGT	59.604	116	CGCGACCTACTGTGACAAAC	59.365	381	266
HJKAX1S01A3NEY_3	TGTGTCATGTCAACTCGCAG	59.431	351	CCTTGTAGACTCATCTTGTCTTGG	59.341	491	141
HJKAX1S01B6OFY_1	TGACCAATTCTTCCAGGGTC	59.903	78	CCTTCCGCGTTAAGAAGATG	59.839	335	258
HJKAX1S01B3S8P_1	TGCAACAGGCTTAACAGCAT	59.493	45	CGTTGGGTTCGACACTCTTT	60.149	260	216
HJKAX1S01BZ1AO_1	TCATTTCCTTCTGCTCCTCG	60.474	101	CACCTAAGGTCTCTTCGTGGTC	60.167	273	173
HJKAX1S01BEALU_1	AATTGCTAACACTCACGCGAT	59.789	146	AGGGGTTAAAAGCCGTTTGT	59.871	255	110
HJKAX1S01B30H4_1	TGCAAGTATGATGCTAAGGGC	60.245	9	TCCTTCTACTCCTCGTTGGG	59.28	109	101
HJKAX1S01CCWBL_1	AAGTCGTCTCCACCAAATCG	60.111	20	AGCCCACCACTGTCAATTTC	59.973	268	249
HJKAX1S01BOVZR_2	CAATGGGGACCAATAAACCA	60.418	124	GCAAATTCTCAAACCGCTTC	59.829	313	190
HJKAX1S01BZA2E_1	TGAAGAGGTATGTAACTGTCGGC	60.547	25	CGAGGGTCTTGAGTGGTTGT	60.151	153	129
HJKAX1S01BCIZ3_1	TTGATGGAGAAGAGGGTTGG	60.042	2	ATGGGCATCTTGCAGTTTTC	60.081	221	220
HJKAX1S01D6FC7_1	ACAAGCAGCTGATACCAGGG	60.277	66	TGGGCTCATGATGTGGTAAA	59.924	243	178
HJKAX1S01ALESG_2	GTTGAATGCAAGACGAAGCA	59.995	113	TGTTTCTTCGATAAGATTTCCG	58.385	268	156
HJKAX1S01CPCJG_1	GGTTGCTACTTGAGCAGCCT	59.644	217	CTATCCATGTGCCAGAACCA	59.522	436	220
HJKAX1S01DFV5Y_1	GCGATCTTTTTGTTTTTGCC	59.704	110	CACGGAAAAATCGCCTGTAG	60.628	376	267
HJKAX1S01C85CC_1	TTGCGAGCTGAACTGATTTG	60.134	108	TTTTCTGGAATGGTATGGCTG	59.946	310	203
HJKAX1S01C5Y6M_1	CTGCTTGAGGATGCATGTTG	60.413	135	TCGGTTACCAAATTACTTGTCG	59.052	260	126
HJKAX1S01CSRI8_1	TGGAATAGTGGGAAGCTTGG	60.066	144	TCCTCGTAAACTAATATAAGAGCATTT	57.492	328	185
HJKAX1S01E4E5X_1	CTCAGATGTTGTCGAGTGCC	59.42	17	TATTTGGCTCCCCTTGTGTC	59.933	146	130
HJKAX1S01A21DL_1	TGGGTTCGGCACTCTTATTT	59.569	122	CGGCAGAATGAATCATCAAA	59.622	222	101
HJKAX1S01BZB4W_1	TGCTACTTTGCTGCATCACC	60.019	12	TCACATGTGTGTCCTTGGGT	59.846	250	239
HJKAX1S01EG07Y_1	TGGGTTAGCCAAAACAGAGG	60.103	176	CAAACACGTATCATCACGGAA	59.454	383	208
HJKAX1S01BRYA2_1	TGTAGATGCACTCCTCCCCT	59.679	18	AACTTGCGGATGGAGTTGAC	60.119	183	166
HJKAX1S01B9F5Q_2	ACTCCCTCCGTTCCCAAATA	60.683	69	CCTATATTCGCCCTTCAGCA	60.188	364	296
HJKAX1S01EGUO0_1	GAATAAACCACCTGGGAGGC	60.693	43	GGACCATGCTGTCTGGATCT	60.08	328	286
HJKAX1S01B1UDV_1	GGTCTTAGCCATGAAGCAGC	59.985	51	TCAGAGTAGCTTTTGAACTTAGGC	58.49	167	117
HJKAX1S01AZ0FJ_1	ACGAAACATTGGCAACATGA	59.972	85	GGCCCTCCTGTGAATGTAGT	59.018	330	246
HJKAX1S01D9ZVF_1	TGGTCAAAGTTTTGGGAAGC	60.088	99	TCCTTGTTGCATCATTTCCA	60.049	218	120
HJKAX1S01EZ8HU_1	CGCGACCTATTGTGACAAAC	59.199	17	CGGGATGATCTATTACGGGA	59.739	176	160
HJKAX1S01DU07N_2	CCGTCCCATGATATAAGAACG	59.306	119	GCTAAGCTTGCCACATAGGC	60.01	410	292
HJKAX1S01DAWLL_2	TGTGCCTAAGTGTTTTTGGAA	58.332	210	GCGGCACGTAAATGGTAAAT	59.859	318	109
HJKAX1S01C77VS_1	CATGTCATCTCACTTCTTATGATTTTC	59.496	25	ACCCATGACCTCATAGTCGC	59.957	164	140
HJKAX1S01ESKIO_1	CCACGTAGACTATTTGGCCG	60.514	29	GAAATGCTCAAAGCACACGA	59.995	186	158
HJKAX1S01DE7MF_1	CTTTGATGGGAAGAAATGGC	59.505	3	GTCTTGGGAAGCGCTATGTT	59.34	180	178
HJKAX1S01BVWSB_1	AAGTGAGTAAATCGGCGCAC	60.278	77	TAGTAGCATGGGTCTTCGGG	60.088	228	152
HJKAX1S01EO07Y_1	TGATGTACCTGCTTGTTGCG	60.865	58	AACATCGTGTCCCTTTCGTC	59.973	245	188
HJKAX1S01AMOI5_1	TCCCTCCGTTCCATAATATAAGA	58.892	3	AATAGAGGCTCACCAGGGCT	60.233	176	174
HJKAX1S01C04R0_1	GTTTCGTCGAAGGGTCTCTG	59.844	144	AGAGTTTGGCGTTTGGACAC	60.156	332	189
HJKAX1S01DJW6I_1	TGACGATATCCAGGCAATGA	60.033	233	CCCCTATCGCAGTCACTCAC	60.678	425	193
HJKAX1S01AELQW_1	TCAGTTCGATCTCGATGGTG	59.787	84	CGAGATGTCGAGGTACAGCA	60.008	290	207
HJKAX1S01DZ0WV_2	CGAACTCCTCCATCCGATAA	60.029	174	TGAGGTTGTAAGGTGAGCCA	59.288	360	187
HJKAX1S01BTZ2L_1	AACCTGTACGTGGGAACCG	60.817	21	AACCAAGAACATGCTACGGG	59.993	167	147
HJKAX1S01ANRWA_1	AGCCGACCCTTGGCTATATT	59.951	55	CCACATCCTCTGTTTCCTCA	58.641	167	113
HJKAX1S01BNKAA_1	TTTTTGGTGACATGCATTGG	60.357	110	AATTTGGCACTGGAGCAAAG	60.249	295	186
HJKAX1S01AZGJD_2	CGTTGGATGGGTATTTGAGC	60.331	286	TGAGTAAGTTCCGTTAGATCCG	58.402	458	173
HJKAX1S01A7599_1	ACATCCTCCCACTGAACGAC	59.969	145	TGCACTGCTTCCATTTAACG	59.872	292	148
HJKAX1S01DOOLY_1	CCCCTTAACCGTCCCTACAT	60.068	189	TTGCAAATTATGAGAGAAAAGGC	59.761	342	154
HJKAX1S01DPY8O_1	CCATTGGATTCATCATTGCAT	60.547	113	CTGGCGAATTTCTATGACCC	59.528	322	210
HJKAX1S01C6YCB_1	GTTTGCATGTTTTTGCATGG	59.976	185	ATCCAAGCATGGGTGAGACT	59.535	295	111
HJKAX1S01A3HDD_1	AAAGTTGGGTCATCTATTTTGGA	58.919	6	TAAATAAGACCGTCGCCACC	59.96	217	212
HJKAX1S01BAM3L_1	CCCAAATGCAAAAGGAAATC	59.388	99	GCACGTGCATATTCCTATCA	57.188	388	290
HJKAX1S01E4XUO_1	TTATGTCTGCCCCGAATGAT	60.296	42	CCCTCCATTCCAAAATAGATGA	60.143	157	116
HJKAX1S01D4IAA_1	AACCCAATTATCGCAGCAAC	59.967	28	TTCGATGACAAGTATTTTCGGA	59.586	320	293
HJKAX1S01ARB16_1	ATTCTGCATCACCGTATCCC	59.78	154	CCCGTGACACCATCACAATA	60.24	437	284
HJKAX1S01CH5LR_1	CAACACCACCATCACCTCTG	59.997	178	CCTCTAGAAACCAACGCTGC	60.015	387	210
HJKAX1S01B2PUO_1	ACGGTTCGAAGAGGAGTGAG	59.45	47	ATCCCATGATCATCCCCAT	59.77	163	117
HJKAX1S01DB16T_3	CCCTCTATCCAAATTAGTTGTTGC	60.245	191	GCAAGCAAAAGGCCAAAAG	60.871	319	129
HJKAX1S01DZHCN_1	GGATGCTACCTCGGTGAGTC	59.685	81	GGGAGCTAATGTATCGTGCC	59.556	200	120
HJKAX1S01BHFL2_1	AAATTTTGTGGGCACTTTGC	59.982	82	TTATGGCATCGCACACATTT	59.96	197	116
HJKAX1S01A76ZE_2	ACTCCCTCCGTTTCCAAATA	58.503	71	ACATCAAAGCACTGCACTCG	60.056	291	221
HJKAX1S01AWF2H_1	TTCGCAAACCTAACCTTCAAA	59.744	15	CAAAGGCATCATGTCAGTGG	60.112	241	227
HJKAX1S01C845E_1	TTTGCTTGTTCCTTACGTCTTC	58.564	9	CCCTCCGTCACAAAATAGATG	59.438	134	126
HJKAX1S01DPVC3_1	TGCAATTCTAGCACAGAAAGG	58.187	61	TGGACCACCACAGAAAACAA	59.976	253	193
HJKAX1S01CPDDR_1	GACCGTAGGCCTTGTTTTCA	60.11	232	CAAAACACGTATCATCACGGA	59.454	334	103
HJKAX1S01B9VNE_1	GACTCCGAACAACATTCGGT	59.973	7	CATCACAAACGTTTTGCACC	60.011	163	157
HJKAX1S01EAFV9_1	GTCGCGTTGCCTTAGCTAGT	59.682	199	TGGTGGAACCACTCATCAAA	59.935	372	174
HJKAX1S01C6N6K_2	CCTCTGCAAGTTAATATAACACATTTT	58.375	95	ACTTCGTGGTCACCTTGGTC	60.009	330	236
HJKAX1S01C3RM2_2	TGCCTAAGGTAGCTGAGGGTT	60.268	223	TGACTAACAATGTATCATCACGGA	59.406	408	186
HJKAX1S01BV80A_2	CCCTCCGTCCCAAAATAAAT	60.013	121	TCCGCAAATTTCCTACAACC	59.938	384	264
HJKAX1S01A30V0_2	CGATTCGAGCGTTCCTACTC	59.978	153	AGCAGACTTTCCGCTCTCAC	59.751	366	214
HJKAX1S01BXAUA_1	TGGCTTCACTCACTCCACAC	59.872	255	CGATGGTCAATAGTGATCTAAAAGG	60.25	401	147
HJKAX1S01AO4VZ_1	TGAGTCGATTCCAGCACATC	59.794	37	CCCAAATAACCTGTGCCACT	59.853	136	100
HJKAX1S01AP5H0_1	AAGCCTAATGCATCCCTCCT	60.06	40	GACCCAACAGCTCAACCATT	59.973	315	276
HJKAX1S01A6KJF_1	TGCTGCTTAGTGTGGGTTTG	59.904	54	CTCCTTCTGTCCAGAATGTAAGA	57.622	169	116
HJKAX1S01AVNXL_1	GGGATGGCACTTAAGCACAG	60.657	79	TTCCATTCCACATCCAAGGT	60.173	227	149
HJKAX1S01BGZZN_1	TAGCCTATAAGAAGCGCCCA	59.964	17	ACGGTTTCCAGCTACACAGG	60.171	246	230
HJKAX1S01EXPOY_1	GACGCCTAAACATTCTGGGA	60.074	29	AATAGAGCTCCGTGGTGGTG	60.134	140	112
HJKAX1S01CHAW2_1	GGGGCTGTTTACGTTGTGTT	59.898	17	TCTGTGTCACCAGCCACAAT	60.162	303	287
HJKAX1S01A292G_1	ATAACCTCTTAGGGGCGGTC	59.442	124	GCATTCGGTACTTGATCGGT	59.962	348	225
HJKAX1S01A3WVL_1	CTAGGCCCTCCTTGGTATCC	59.919	57	AGCAAAAATGATGAGGTGGC	60.081	307	251
HJKAX1S01DK03R_1	TGCTATCGATGTTGCCAGAG	59.972	282	AACAACAACAACAACGGCAA	60.05	410	129
HJKAX1S01C6816_2	ACAGATGACATGGCACTTTCTA	57.357	239	TCTTACATCTCCTCTGCCCG	60.353	366	128
HJKAX1S01CU3T1_2	TTTGGTATTGCGAATGTTGG	59.42	161	GGGGGCAGCTTATACTCCTC	60.06	424	264
HJKAX1S01BCSAK_2	ATGGTAGTTCTGTGGGACCG	59.844	382	AGCAGAACTTCACCCAAAGG	59.328	481	100
HJKAX1S01DOJ4C_2	CGGATTACATGTCGCAGAAA	59.688	109	GAAAGGCATGACATATTGACATTT	59.297	223	115
HJKAX1S01ANV2D_2	TCCCTTGAAGAGGAAAGGGT	60.045	90	CGTCGCAGAAGGGTTAAAAA	60.236	312	223
HJKAX1S01ALGOV_1	AAGTGCGACCTGGAGAGAAA	59.989	12	CCACGACGAGTAATTTGGAA	58.623	206	195
HJKAX1S01AR0A7_1	CGCTGATCGCTCAGTAAAATC	59.996	2	CATTGGATTATTAAGCGGATGT	58.042	157	156
HJKAX1S01EU626_2	CCCTCTGTCCCATAATATAAGAGTG	59.352	224	TACCGCACACATTTCGTGTT	60.035	401	178
HJKAX1S01A4H3S_1	TCACCGCTATGATGCAAGAG	59.972	13	GTAGCACCAACCGGGACTAA	59.993	254	242
HJKAX1S01BXX02_1	CGAAAAGCCCATTTTCTGTC	59.685	138	AACATTCGGATTCACTTCGG	59.933	408	271
HJKAX1S01CXCWG_1	TAGCATTGTGTGTTGGGCAT	59.995	106	GCTCATTGTGTTTGGACCCT	59.973	314	209
HJKAX1S01EH6BN_1	TGCTCTTTGTGAGCCCTTTT	59.993	199	CATCACAGTGCACGAACAAA	59.298	360	162
HJKAX1S01BT3EM_1	ACCGTCACTTGGACGTTCTC	60.159	73	CGAGCTAGTCAAGCAGAGGC	60.44	296	224
HJKAX1S01ESZ4P_2	CTGTGCAGTAATTTGGCCCT	60.132	145	AAGTTTATGTTGGACGAGCCA	59.623	253	109
HJKAX1S01AF7OK_1	AAAAGTGCCAGCGGTGTATC	60.14	116	CCCCGTTGCACCTTCTAAC	60.501	344	229
HJKAX1S01DKJDM_1	CGAAGAATGTCATGCAGGTG	60.263	80	TGCATTGCATAACCAAAAGG	59.562	314	235
HJKAX1S01BBN8Z_1	CAATGCACGGGCATGTTT	61.523	47	ACCTAATATTAAAGGATGGAGACTTTC	57.934	146	100
HJKAX1S01CNO14_3	AGATTCACTCATTTTGCTCCG	59.326	385	GCGAAGTAGTACGTAGTAGTAAGAAGG	57.743	487	103
HJKAX1S01A2RCV_1	AACGAGCGGATAACACCAAG	60.132	6	ATCAACTGGGCTCGTCATGT	60.542	153	148
HJKAX1S01AFMLU_1	TTAGCTTCAAGCAAGGGCAT	59.982	350	CAAAACAGTGCAAAGCAAGC	59.656	449	100
HJKAX1S01CIX8N_1	TCGTTATCAACGACACCCAA	59.964	59	GACGTCCTTCGCATTTCAAC	60.646	316	258
HJKAX1S01BGF89_1	TTCCTACAAACGGAAGTGGC	60.11	224	CAGCAGCTGTGAGAATCGAG	59.88	430	207
HJKAX1S01CB1E3_1	GCGACCATGAAAACAATCCT	59.939	17	CTCCTAATGAGGTGATCCCG	59.502	299	283
HJKAX1S01C636P_1	GCTCGGAGAGCTCAAACAAT	59.579	9	CCCCTCTCGTTGACCATACC	61.67	185	177
HJKAX1S01CGYZ0_1	GATCACGAGCATGAAGACGA	59.95	17	GTTTCGTCGAAGGGTCTCTG	59.844	204	188
HJKAX1S01CD2IE_1	AAAGCTCAGGATCTCCCCAT	60.037	58	GGTCTTCTCCGCAGTCAGTC	59.993	197	140
HJKAX1S01ENS0I_1	CCTATGATGGGGATCCTTCC	60.484	212	TTCCCCTGGCTCATTTAGAG	59.264	359	148
HJKAX1S01B3JVX_1	GCCCTTAACAACCTGGACAA	59.971	257	GCCACACTTAGCAGTGCAGA	60.207	387	131
HJKAX1S01DFGBM_2	TGACCAATGCTAATACGCAAA	59.227	323	TCATTACATTCGAAGTCAATAGCC	59.545	454	132
HJKAX1S01B0DPJ_2	TAGTGGTATCGTTGAGGTGGA	58.09	201	CATCTTCACCTTTCTTTCTCGG	60.234	300	100
HJKAX1S01BYGS6_1	GGTTGGTGAATCGGGACTAA	59.79	312	TCAGCATGCATGAACTAGCA	59.128	412	101
HJKAX1S01B77D6_1	ATCTTGTGCCACTGGCTTCT	59.874	90	TTGTTGTCTGATGAGCAGGG	59.831	249	160
HJKAX1S01DDSWA_1	GCATGACAGAAAACGTGACC	59.143	42	CACAAAGATCTGCATGCCAC	60.272	214	173
HJKAX1S01DYFDS_1	ACTCATTTGTTGAGGCCACC	59.973	86	TAAAAACGGATACGGAAGCG	60.089	246	161
HJKAX1S01D4YN1_1	CCAACAATTTAGTCACCGCA	59.585	63	TAAGCTGACGGCAAAGACCT	60.015	165	103
HJKAX1S01ERVQT_1	ACATCCATTTGAGCGACAAG	58.724	42	AAGTGGAGGGTAGGGCAGAT	59.957	155	114
HJKAX1S01APMLS_1	GGTAGGAGGGAAAGACTCCG	60.067	4	GTAGGATCCATGGGCCTTCT	60.293	220	217
HJKAX1S01EHIS1_1	GCGGGTTGAATTCTCTGAAA	60.192	191	AAAACCATGCGATGGAAATC	59.768	321	131
HJKAX1S01D8HGK_1	ACCCTGCGCTACTGCTATGT	59.927	260	GGAGATGTATCACCGCCTTG	60.483	416	157
HJKAX1S01CRLKV_1	TGCATAAGCTAGGCTCGTCA	59.735	10	AAGAATGTCATGCAACTGCG	59.871	241	232
HJKAX1S01EKU1I_1	CCTCGCCCCAATACAACTAA	59.953	91	CTTCAGCTCTGCCAGCTCTT	60.035	228	138
HJKAX1S01EB2HY_1	CGATAGCATGGCTGGGTAGT	60.118	56	GATACATTCATTTCTGCGACG	58.254	309	254
HJKAX1S01ALJZO_1	TGAAGAGGAAAGGGTGATGC	60.195	4	CGGGTTTTGCCACAATTATC	60.188	134	131
HJKAX1S01DXGME_2	CCCCAATTGTCTGGGACTAA	59.784	260	TCATCAGAATGGCGCAACTA	60.366	363	104
HJKAX1S01D2VGN_1	CCGGATGGACCAGAAGAATA	59.887	150	GATGAACCCACGGAGTCAAT	59.786	270	121
HJKAX1S01C7QSU_2	CATTTCAATCAGGATGTAGTCCA	58.962	246	AAAAGCACTCTGCTGCCAAT	60.022	422	177
HJKAX1S01CX8R2_2	CCCTATTGCCCACACTCACT	59.989	178	GGAGGGATTAGACATTGGCA	59.894	434	257
HJKAX1S01DDSF6_2	AAGACGTTTTCGCAATTCAA	58.413	64	TGTGGCAAGATTTCCCAGAT	60.461	163	100
HJKAX1S01AVJ39_2	CACCTTCGCATTTTGTGCTA	59.872	180	ATACGCACGCTCACATGGT	60.16	446	267
HJKAX1S01D3QOY_1	TCTTGGAGTCCCTACCCTCC	60.447	95	AACAGCATGGAACAATCAAAAA	59.496	349	255
HJKAX1S01COHOE_2	TTTTGGTTCCGGTTCAAGTC	59.948	234	GTTTGCTGAGTTCGGTCCTC	59.851	463	230
HJKAX1S01A3SX0_1	TAGCCCTCAAACTGGTGGTT	59.592	117	GCGAGTTGGTGATGAAAGGT	60.119	286	170
HJKAX1S01BTKP1_1	TTCTCGTCGTCATCGCTAGA	59.697	99	TGGCAGGAATAATAGGACGG	59.916	363	265
HJKAX1S01EOQ86_1	CCAAATCTCATGCGTGCAA	61.796	2	TGGAGCACAACGAGACAAAG	60.025	284	283
HJKAX1S01D4UQ0_1	CATTACTGCGGTGCTACGAC	59.371	2	GAGGGAGTATCTCTCTGTCAAAAA	58.102	174	173
HJKAX1S01EVSID_1	TTCTACAACTCGCTCTCGACC	59.63	22	AAAATTGTACTCCCTCTACTCCACA	59.509	121	100
HJKAX1S01BCNCR_1	CTTCGGGTGAGAAAGTGGAG	59.837	196	ACAGACTCTTCTTCCGCTGC	59.751	446	251
HJKAX1S01B7O10_1	TGGAGGAAGAGAGTCTCCCA	59.913	36	CTGACGGCAAAGAAGCTGTT	60.571	332	297
HJKAX1S01ANLEW_1	TTTGTCCCCGGTTCGTATAA	60.181	324	GTGCTCACGGTCATTGAGTG	60.319	548	225
HJKAX1S01C5THU_1	TGGGTCAAGTCAATCACATCA	59.951	3	CCAGGTTGTAAGGAACATGAAA	58.994	297	295
HJKAX1S01B844S_1	GCACGGGCATCTTGCTAGT	61.365	21	GAGCATGACATGTGGACCAG	60.121	215	195
HJKAX1S01ELMY7_1	ATACTGGGCTGGTCTTGTGG	59.989	44	CATGCCATTATCAGCGTTGT	59.572	232	189
HJKAX1S01AYYBT_1	AATTTGGTTGCCGAATCTCA	60.448	39	GATGTTCGGAATCTAAACCATGT	59.259	166	128
HJKAX1S01AXFLF_1	TATAAATGTGCCTAGGCGGG	59.943	145	AATGAAAGTGAGCGCACAGA	59.596	411	267
HJKAX1S01D83WE_1	CGAAACCTAGTACGCCTCGT	59.401	54	AGTCCAGGTCCTCTGCTGAA	59.986	349	296
HJKAX1S01AZ798_2	GGAGCATCCTTCGAGCATC	60.877	363	GAGTTAACCTCGGTTTCAATGC	60.007	467	105
HJKAX1S01EOCVT_1	TCATGAATGCAAAGGTATTTCG	59.964	34	CCAATTTTGGCAAACAAGGA	60.836	260	227
HJKAX1S01B62CN_1	GGTTTGTCAAGCTCCTCGTC	59.851	65	ACAAAACAGAATTGGCGAGC	60.257	227	163
HJKAX1S01DKO4R_1	AAAATTTTGCTTTTGCCACG	60.109	129	GGGTTGGATCGCACAGTTAT	59.82	382	254
HJKAX1S01COYHH_1	TATGGCATCGCACACAATTT	59.96	6	TTGCCGGTATGGCTAGAAAG	60.223	160	155
HJKAX1S01DWHOY_1	GCCAAACGGACTCTTGACAT	60.119	71	TGGAACTGTGAGCATTTTGC	59.847	235	165
HJKAX1S01BV9HJ_1	TCGAGGACAAGGAGGTTCTG	60.377	73	CATGCATGACAGAAAACAATGA	59.59	257	185
HJKAX1S01BXKMI_2	ACAAATTGGGCTGGTCATGT	60.24	264	CAACATGGTCAACAACCGAG	60.001	455	192
HJKAX1S01CBGL2_1	CAACACACACACACACACACAG	59.608	52	TCTTCTCTCTCTCCTCCCCC	59.883	242	191
HJKAX1S01A9UOI_1	TCTACTTCCCCAGCTCGCTA	60.11	96	TCCCTACGTCCGGAATTACT	58.528	338	243
HJKAX1S01ARQSX_1	GGGCAAAAATGACAAAATCG	60.302	1	AACCTGAGAGACTCAACCCG	59.3	295	295
HJKAX1S01AR6FE_1	GGGGAAAGGACTTAGCGAAA	60.553	81	GCTATAGCGCGTTTCTCTGG	60.138	210	130
HJKAX1S01EOMR9_1	TCCCAAATGCCCACTTTTAC	59.801	188	ATGTGGCATTGCATCAATTT	58.849	333	146
HJKAX1S01CISK2_1	CACGTGTTCAGACGGACAGT	59.782	66	GCCATTAATTTGCTGTGGCT	60.103	282	217
HJKAX1S01DODL4_1	CCAACTGGCCAGAAAACAAA	61.029	7	TCATGCCATGCCATTACACT	59.955	255	249
HJKAX1S01D4PZW_3	ACGGGTAGGGTATGGGTACT	57.285	221	GACGTGCATAGATTGCATGG	60.104	389	169
HJKAX1S01E01UT_1	TCCACAGCTGTTTTTCCACA	60.278	56	TGCATGAGCGTAGATGAAGC	60.127	166	111
HJKAX1S01A8FQ4_1	CCGGATAACACAATTATAGCATGA	60.114	9	CACCGAAGAAAGGAAACTGC	59.853	274	266
HJKAX1S01BDVE2_1	CTAGAAGAACGTCCGTGCG	59.6	298	AGTGAGGAAGAGGGAGGGAG	59.801	467	170
HJKAX1S01CHEGO_1	CATGTCCCCTGTCTCCTGTT	59.962	3	CCCTGGATGTCGACAAGATT	59.927	180	178
HJKAX1S01C2KFI_1	TCAAACATGGCGGTCAGTAA	60.111	155	AACCTTATGCCCTGCATCAC	59.962	399	245
HJKAX1S01A8AMS_1	TTATTCCAACGTTCATCGCA	60.073	65	GATCACTACTTTAGTAATTCAAACGC	57.005	251	187
HJKAX1S01DJ2QJ_1	CCTCCCAAATCTCCATGGTC	61.628	7	CCTAATGATGTGATCCCGCT	59.917	294	288
HJKAX1S01ERL3O_1	CTGGACCAAAGCCTTGTTTT	59.215	5	CATTTGAGGAAGCCCATCAT	59.894	145	141
HJKAX1S01CV98U_3	TGTTATGCAGAGGTCGGACA	60.263	252	AGAAGGCATGGCAATTGTTC	60.081	419	168
HJKAX1S01A63BG_1	CATGATTCCATAAAGGGGCA	60.66	1	TATCTTCCCGTGAGTCCCTG	60.065	111	111
HJKAX1S01BSZED_1	AACGAGCTAGTCAAGTAGAGGCA	59.746	9	GAGATGCTTGCCGAGTATGC	60.915	295	287
HJKAX1S01CFMMR_1	TTTATTTCACAATTTCAACAAATGA	57.766	10	TGACCGAAGTCAACTCCAAA	59.262	278	269
HJKAX1S01AM8BJ_1	CACAAATTACGAAGGGTACCAA	58.919	60	GATGCTGTGCAGAAGCCATA	59.979	294	235
HJKAX1S01C1872_1	TCCCTGAGCCCCAGATATTA	59.481	155	TCGATGGTCGACAGAACTTG	59.831	449	295
HJKAX1S01DFU8Q_1	GACCCTTTAGTCCCGGTTTC	59.805	258	CTACAAAAGGGACTCGGCAA	60.241	374	117
HJKAX1S01C5SQW_1	CTCCCCACTATGACCAACCT	58.866	17	TGGTCAAAATTTGGCATGAA	59.907	147	131
HJKAX1S01BA5CG_2	CCAAAAACAAAGCCCTCTCA	60.22	250	TCCACTAGAAGGACTTTGGCA	59.861	454	205
HJKAX1S01DVPHY_1	CAGGTTCTACCTAGCCAGGAAAT	60.031	3	CCCCGTTACAACATTCCATC	60.051	209	207
HJKAX1S01BAE79_1	CAATGGGGAAGGAAGTCAAA	59.903	15	CCCATCAATTTTGCCTCAAT	59.762	130	116
HJKAX1S01B3NN6_1	ACAGGGATGCACGTTCAAG	59.692	45	TGGGATTCACTTGACAAACG	59.541	265	221
HJKAX1S01ANNOE_1	ATCTTCAGAACCATCGCCAC	60.081	141	ACAATGGCGAGGAAGAAGAA	59.813	365	225
HJKAX1S01B0TIH_1	GAGCACCGAGAGTACCCACT	59.33	14	TACACCACCGTTTGCGATTA	59.992	161	148
HJKAX1S01CLJPR_1	ACTCGTAGGCCACAATGGTC	59.997	324	TTAGCCAATGGTTAGCCTGG	60.089	516	193
HJKAX1S01B50DL_1	AATAAAACGGCAAAAGGAAGC	59.637	92	GGCCCATAGCAATTCTGAAA	60.038	309	218
HJKAX1S01A1HN7_2	CTCAGCCTTTAGAACGCACC	60.015	174	TTTGGTGTGTTGAGGAACCA	59.976	400	227
HJKAX1S01AIVCR_1	CGTCATGGGAAGTGGAAACT	59.966	228	AAGCTACCATTTAGAGAGCACGA	59.594	451	224
HJKAX1S01A1CK4_1	TTTTACGCTCACTAATTGCACA	58.568	33	TGGGTAGGGTATGGGGATAG	58.595	269	237
HJKAX1S01AJPEO_1	TGTTGTTTGCATGATTAACGAG	58.749	52	TCCCTCCGTTCCAAAATAGA	59.5	180	129
HJKAX1S01BRS5V_1	GGCGGGTCTCAACAACAT	59.478	30	GTGGTGCGCCATTAGTAAAA	58.701	169	140
HJKAX1S01ENUKY_2	CCTGGATTTTAAATTCGGAAAA	59.354	196	CATGGCGAGATGTTATAGCC	58.214	295	100
HJKAX1S01DSDBC_1	TAGTCCACCTGCTTTTCGCT	60.015	35	TAGCATTTTGAGGGGTCCAC	59.933	320	286
HJKAX1S01D2Q7K_2	CATCACGGAAAGGGGTTAAA	59.795	230	TCATATCACGGGGTTTGGAT	60.014	493	264
HJKAX1S01EYNLB_1	GTTGCTTCCGCTAACTCGTC	60.022	18	CTTCCGAAGCACTGATGACA	59.984	279	262
HJKAX1S01B8YSG_1	TACACCACCGTTTGCGATTA	59.992	268	TAAATAGCCACCCCCTCTCC	60.278	394	127
HJKAX1S01CHU5K_1	CAGGTCCAAAGGATGCAGTT	60.111	114	TGAACAAAATTTGGTAAGGTGC	59.033	247	134
HJKAX1S01A4D51_1	TCAACCATCGAGCAACCATA	60.073	178	ATGTCATGCAACTGCGTCTC	59.87	460	283
HJKAX1S01AXAOG_2	TCCGTCACATAATGTAAGACGTT	58.576	242	TTATGGGACGTTATGGGATTG	59.533	405	164
HJKAX1S01B5AHJ_1	TCGTCTCCCTGTCTCCTGTT	59.835	306	GCAGTCTACGGCTGGTTCAC	60.865	433	128
HJKAX1S01D8ZRA_1	GCTCATCCTCCTCCCTCTTT	59.778	148	GTCTTCCCGTGAGGGATCTT	60.456	301	154
HJKAX1S01B04F9_1	GACTTATATTTAGGAACGGAGGGA	58.993	22	GAAGGTCCTCACGTAGTCACG	59.777	319	298
HJKAX1S01BAS5O_2	ACTCCTCCGTCCCATAATGT	58.324	236	TGATTCAGTTGTACGGAACTTGA	59.663	348	113
HJKAX1S01A7VQ9_1	TGTAGATTCACTAATTTTGCTCCG	59.7	101	AATTGCTGCAGTCACACTGG	59.905	202	102
HJKAX1S01BFAD2_2	TCATTATATGCGCCATGAATTT	59.333	172	TCCAGCAGGAAATAGAGGTCA	59.822	385	214
HJKAX1S01AE81I_2	AATCCTCGGGGGCATCTT	61.742	400	CCATAAACATGTCTTGGTGGC	60.242	500	101
HJKAX1S01CJ0BI_1	TTCGAAGACGAGGGAAGAAA	59.926	25	ACGTCGTTGTTGCTGTTGTC	59.801	246	222
HJKAX1S01DGFFS_2	CAGCGACAAGTAATTTCGGA	58.917	286	GAAATCAAGCATTCACTCTAGCC	59.411	389	104
HJKAX1S01BLO0L_1	AAACAATAAGTTGTCTCGTTTTCCC	60.923	5	TTTGACTTCAGTCGAACCTAATATG	58.811	104	100
HJKAX1S01B7KRW_2	TTGTGAGGTCATGGGTTCAA	59.935	69	TTGCTCCCCCATCTGAATTA	60.405	278	210
HJKAX1S01CRHRU_1	GCTCGTGTGATTGCTTGGTA	59.871	320	CGGACCACCGAAACTAAAGA	60.103	468	149
HJKAX1S01D107M_1	CATACCGATCCAGGGATGAC	60.158	64	CGAAGGAAGTAAGACGGCAG	60.008	353	290
HJKAX1S01CF278_1	TCCACTTGAGGTAAAAACCCA	59.457	31	ATAAAGCCCAAGCCCTCTGT	60.096	178	148
HJKAX1S01CDSE3_1	CAATGCACAACCCATGAATC	59.781	76	TTTTACGGGAATGAGGCAAC	59.938	341	266
HJKAX1S01DUJ1Y_1	AACGAGCTAGTCAAGTAGAGGCA	59.746	31	TGAAGAAGAGTTCGATCCGC	60.483	248	218
HJKAX1S01C9K7I_1	GTATCCGGGAGTTGCATGAT	59.78	218	CTAGGGAATGCAATTGTCCC	59.387	465	248
HJKAX1S01DUUM5_1	TCCAGGTGAGGTTGAATTGAC	59.958	259	GATGATATGTATGTTGTGACTCCCTT	59.592	437	179
HJKAX1S01BHH69_1	TATCGTTGGAGAAACCCCTG	59.926	180	CCATGGCAGCGGTAAAATAG	60.468	393	214
HJKAX1S01ET5K8_1	TGCATTTAAGACAACAAGAGGG	59.267	246	TTTGGTGTCACATAGGTTGCT	58.146	406	161
HJKAX1S01D20C9_1	GTTCATGAAATGGGAGTGGC	60.326	107	CGTTGCACCGTATGTGTTTC	60.035	331	225
HJKAX1S01C2OWA_2	TGAAGTGTTGCATGTTACCACA	60.073	108	CGTGTGTCTTGCTTGCTGAT	60.056	216	109
HJKAX1S01C0H4E_1	CCATTCGTAACAATGTTTAATTGC	59.697	4	GCATCATTTTTGGCAGAGGT	60.081	253	250
HJKAX1S01CTNTX_1	TGGTTAGCTCTTTAGGCTTTGG	59.913	16	TAGGCAAGCTTGGCAAAAAT	59.853	216	201
HJKAX1S01C9KG4_1	ATTGCATCCAGTGGCAATTT	60.339	181	CCTTTAGTCCCGGTTCAACA	59.964	351	171
HJKAX1S01BY75J_1	CCAGTTGATTTCGTTCCGTT	59.971	144	TGATGCATGGTGAACTACCC	59.374	428	285
HJKAX1S01D537C_2	CGTTGCATTCTTCACATGCT	59.871	303	ATATTGACCGATGCCAGGAA	60.296	461	159
HJKAX1S01DJOYY_2	CCTATCGCCCACACTCACTT	60.134	189	ATGGTTCAAGAAGCACAGGG	60.111	322	134
HJKAX1S01DHOLJ_1	GTAGCCACTTTGTCCGGTGT	60.035	190	TTCGCCATCCTGAATAGGAC	60.036	428	239
HJKAX1S01AXERT_1	CCACAAGGCCATTTTCATCT	59.933	117	ATAGTGTCGCGTTAGCAGCA	59.662	348	232
HJKAX1S01A7MU3_1	AGCCAAAGTTTTTGTTTTGC	57.108	76	GGTATGACGCGCTACTGCTA	59.115	261	186
HJKAX1S01B3JQV_1	CGAAAAGCCCATTTTCTGTC	59.685	202	CTCTTCTCTTGGGTTGGCTG	59.982	433	232
HJKAX1S01EUM0R_1	CTCCGCCCAGATGTTTTTAG	59.702	16	GATATCAACTGGGCTCGTCG	60.624	135	120
HJKAX1S01ADRN2_1	TGAAGAATAGAAAGGCATGACA	57.515	11	TCCAAATTACATGTTGCCGA	59.93	136	126
HJKAX1S01EM4C6_1	GACGCCCTGAGCTACCTAAA	59.476	24	TGTGTGTATGTGCGTTGGTG	60.071	186	163
HJKAX1S01A1XJ5_1	ACATACGAGGCAAAATGGGT	59.316	72	CAAGCTCGGGAGTTTCTTTG	59.986	240	169
HJKAX1S01ERQ9K_2	ACAATCAAGGTGGCTTTTGG	59.971	257	TCCACAGGAAACCACATACATC	59.717	358	102
HJKAX1S01CCIV7_1	TGGCCATTCCATCTATAGCC	59.885	56	TAAAGGCCCACGAGATTTTG	60.067	181	126
HJKAX1S01BEORE_1	CCAAAATGTCACGGATGTGT	59.267	95	GCGATGAGGAGGAAGAGATG	59.91	390	296
HJKAX1S01CH3AD_1	TGAATCTAATGGTCGTTCCAGA	59.569	55	CCTCACCTTGCTTCCATTGT	60.111	348	294
HJKAX1S01AFPY0_1	TTCATGAGCAAGCAAGTTGG	59.988	45	AGAAGTAGGAGCCCACCACA	59.721	310	266
HJKAX1S01DT0X5_1	GCATTCCCCGGGTATATCTT	60.006	124	CGATTAGCGTGATAGCGTGA	59.999	333	210
HJKAX1S01BGVP0_1	CCAGAGATTATTGAAGCACGC	59.859	40	ATAAGCCCCACCTTTTCCAC	60.187	162	123
HJKAX1S01BV9TO_1	TCCCCCTACACCCTCTATGA	59.356	37	GTGGTTGCAAGTTTTCATGC	59.178	280	244
HJKAX1S01B8S9E_1	GATGCAAATAAGGCGGTTGT	59.967	75	CGATTAGTGTTGGTGGCCTT	59.993	298	224
HJKAX1S01BRVVC_1	CGGTTAGGGGGAAATCATCT	60.145	340	CAAACCGGGACTAATGTAGACTG	59.935	462	123
HJKAX1S01B8HOY_1	GAAGTGATGCCTTTTCGATGA	60.207	31	TCTGTATCTGGTAGTCCATTTGAA	57.828	160	130
HJKAX1S01EQU5R_1	GTTGGATGATATCCGTCGCT	59.923	59	CTTGGCGGAGAAATGAAAAA	60.181	239	181
HJKAX1S01DEQ76_2	TCTGTCCCCATAATATAAGAGCA	57.81	162	CATTGTCATTGGTGGCAGAC	59.967	317	156
HJKAX1S01DI5KB_1	TGAAAACGAGTATGCAAGCG	60.014	103	GGAAACTATGCATCCGAACG	60.469	348	246
HJKAX1S01A27QE_1	CCAAAATGTCACGGATGTGT	59.267	22	GGTCCCGAACTATGCGTCTA	60.096	262	241
HJKAX1S01DC2CS_1	CGAACCAGGCAATCAGACTA	58.874	113	ACGAAAGCACTTCTATGGCG	60.407	393	281
HJKAX1S01AVTX1_2	CTTCCCCAGTAGGATCGTCA	60.065	178	TATAAATGTGCCTAGGCGGG	59.943	323	146
HJKAX1S01AVULH_1	TCACATGCACTTGATCCCTC	59.637	17	TTCTCCACGTACATGGTCAAAC	59.898	121	105
HJKAX1S01C6KGE_1	ATTGCAGCTTGAGAGGGTGT	59.874	13	TATAAGAGCGTGCAGCAAGG	59.23	146	134
HJKAX1S01BVGE3_1	AGAAATCGAAGTGACGTGGC	60.263	55	TGGAGAGCGGAGAGGTAAAA	59.948	154	100
HJKAX1S01C426E_1	GTGCTCAAGAGGTAGCACCC	59.874	5	ACATCAACCGCGTTGTCATA	59.995	199	195
HJKAX1S01BTDB3_1	GGCTTTTGGGCCTTTTTATT	59.462	4	GTGTGGGCGAGATGCAAAT	62.05	122	119
HJKAX1S01DMLZ0_2	CCATGCATGTATGACACGTAA	57.933	129	AGATTCACTCATTTTGTCTCCG	58.319	240	112
HJKAX1S01EOSKS_2	CGTTTGCAAAGTGTTTGACC	59.22	150	CAAGATATGACATGGCACGC	60.104	389	240
HJKAX1S01DJVU4_2	TCATCCCTTCGTCTTTCTGG	60.187	318	AGCTCCCCGATGATATGTTG	59.917	494	177
HJKAX1S01DUZUI_1	TTCCCTCCGTCCTGAAATAC	58.981	19	TGTTTGTTTGAGGGGTCTTG	58.594	243	225
HJKAX1S01EO1CJ_1	CAGTTCGCTCCTACTCGTCC	60.012	208	TGGGTGAGGCTAGCATGTTT	60.657	388	181
HJKAX1S01DXSB2_2	TCCCTCCATCCCAAAATAAG	58.83	195	CCTGGTTTGCTAACTCGTCC	59.734	357	163
HJKAX1S01BF4TA_1	AACAACAAACCGATTCAGCC	59.978	177	CCAGATGAAGGTGTGTGCAA	60.722	450	274
HJKAX1S01B09HS_1	AAATCAGCGACAATTAATATGGA	57.748	48	ACAGCTCCGTGAAGCAAAGT	60.058	284	237
HJKAX1S01B23AH_2	TTCCATTTGAACTACCAAAATGT	57.617	293	GTTTCGGAGATCCAGAGGTG	59.655	434	142
HJKAX1S01CJ8C5_1	GATTTTCGAGGATTTTGCCA	60.016	116	GCTGTTCTCTTTCACCCAGC	59.997	342	227
HJKAX1S01AD2PD_1	CGGAGGTGTTAGTCCGAAAA	60.103	205	CGGACACCATTTCACTTTGA	59.541	501	297
HJKAX1S01D0Z8U_1	CTCGGGGTACGCTTCTACTG	59.891	170	CCAAACTAGCCACCTAGGATTT	58.715	440	271
HJKAX1S01DSZRS_1	AATTTTGGCATGACCTTTGC	59.945	211	GAGTGCTCATAACGTGGCTG	59.47	434	224
HJKAX1S01CW9DS_1	CAATGAGAGACTACATACGAAGCAA	59.861	107	GTGACGTGTTTGGGTTGATG	59.855	366	260
HJKAX1S01BSCBN_1	TCTAAGACCCCCACATCGTC	59.927	11	GTCGACTAGCTCCTCGTTGG	60.012	145	135
HJKAX1S01BAB8E_1	TTGTTAGTTGTCTATTGACCCCC	59.295	25	TTGATCGGTCACAAAACCAA	59.941	218	194
HJKAX1S01BH46N_3	CGAGTGCAGTGCTTTGATGT	60.056	221	AAGCCACACTTGAGTCCCAC	60.159	415	195
HJKAX1S01BS7FX_2	TTTGTTGTTCATTCATTCCACTG	59.89	194	TTCCAGAAGAACGCGAAAGT	59.993	443	250
HJKAX1S01A2FNE_1	TGCGCCATTAGAGTACCAGA	59.444	10	AATTTGAAAGGTACGCACGG	59.996	256	247
HJKAX1S01ECBCK_1	TGACAACTCATGTCAATGGCT	59.154	13	GAGCGCTTGCTTTACTAGGG	59.271	266	254
HJKAX1S01CRQ0D_2	GCAAGCAAGTGCCTCCTTAT	59.481	96	AGTTTGGAAATTGCAGTGGC	60.118	325	230
HJKAX1S01AHO6V_2	AAAGTTTGCATAAAGTTGGGACA	59.926	177	CCGTTGCAACATCTCATCAA	60.665	305	129
HJKAX1S01BPJT7_2	GAAGGTTTTTCCCACAAGAGG	59.963	99	CCCTCTCACTGTAGCCGTTT	59.353	358	260
HJKAX1S01ELUKM_1	GCATGATTGCTTGCCCTATT	60.067	55	TACTCCCTCCGTCCCATAAT	58.333	206	152
HJKAX1S01EQL2F_1	ACTCACCATTGTGGCTAGTCTT	57.871	7	TATTCTGTGGCCCACCTTTC	59.933	211	205
HJKAX1S01A6VK3_1	AGGAAGCTCCACATCATTCG	60.218	221	ACCGGCCGATATTAATGAAA	59.282	406	186
HJKAX1S01BPB1Y_1	TCTTCGGTTCTGCATGGACT	60.801	18	AAGTGGGAGATTGTTGGTGC	59.973	140	123
HJKAX1S01C8NOA_1	TTCACATGCATTCACCGTCT	60.12	112	TAGATCTCAGGAAGCGTGGG	60.353	257	146
HJKAX1S01BSLF5_1	GAGGCCGGGTGTTACTCATA	59.955	52	CATGCAAAAGAGGGCAATTT	60.074	197	146
HJKAX1S01CSKM3_1	GCAGTCCCTAGCCATTGAAA	60.214	53	CAATTCTTTGCCACAGGGAT	59.933	255	203
HJKAX1S01A9BTK_2	GCTACATATGACATGGCACTTTC	58.668	264	TTTATATCTCCTCTGCCCGC	59.277	399	136
HJKAX1S01EB3ZO_2	CTCGCACAACCCCAGTTTAT	59.993	276	GCGAGATAACTGCACATGGA	59.83	386	111
HJKAX1S01C5Z0L_1	CGTTGGATTCGATGGATTTT	59.762	4	TAGCATTTCAAGGGGTCCAC	59.933	284	281
HJKAX1S01BO19X_1	AGGTTTCCATATCGGTGCAG	59.955	30	CGTAGTGTCGCGTTAGCAGA	60.217	254	225
HJKAX1S01AGCWR_1	GCATTCTGTAAACGCCTCAA	58.92	2	AAATGCCTTCAAAGCTGCAT	59.851	124	123
HJKAX1S01CYGSX_1	TTTTCGTAAGATGACTTACACACCTA	58.458	9	TGCACGCGGTGTAGTCTAGT	59.54	123	115
HJKAX1S01CC0PG_1	CATTTACGCGTCCTTTGGTT	59.996	116	AGTGGCCTTCTGCAAATTGT	59.74	366	251
HJKAX1S01BVTPI_2	CGTTCCATAATTCTTGCCGT	59.96	180	TCGCTCATAGCTAGCCAACAT	60.017	336	157
HJKAX1S01AHN4H_1	AAAAGCAGACGGCAAAGAAG	59.632	41	GTGCGGAAAGTGTAGTGGGT	60.035	258	218
HJKAX1S01EELMK_1	GCAACTAGTACTCTGCGCCC	60.044	206	ACCCTCGAGCAACAGATGTC	60.269	498	293
HJKAX1S01CN8NZ_1	CTCGTTGGGTTCGACACTCT	60.298	189	TAGGTGGAGGAAGGTGATGG	59.92	419	231
HJKAX1S01C4ZOM_1	TTCTGCTCCTCACTGGGTTC	60.386	282	CCATCGCAGATGGAGGAC	60.164	397	116
HJKAX1S01AGXSP_2	CCTCCTTCATGCCAGTGTTT	60.111	321	TGCGCTAGTAATAGTGCGGG	61.288	441	121
HJKAX1S01B3OI9_1	TTGCCCCGTCTGTTGTCTAT	60.517	19	TGCCTCACTACACGAACCAA	60.301	258	240
HJKAX1S01BXI03_1	TGTGCCTAGCAGGATTTGTG	59.864	9	TCTACCACGGTTTTTCCGTC	59.971	274	266
HJKAX1S01BV7G0_1	AAAACACAATTCTGGGCTGG	59.971	225	GAGCTGGTCAGCCACTCG	60.736	403	179
HJKAX1S01DK6W8_1	ATAGAGAGGGCCCGAACCTA	60.053	293	CAGTCGAACCAGTCAACCCT	60.151	501	209
HJKAX1S01EQC7O_3	ATTGATGGTTGCTTCTTCCG	60.074	185	TTTAAGAACGAGGGAGTAGTGC	57.715	324	140
HJKAX1S01CUT4O_1	GCCCTTCTGCTCTTTGTGTC	59.997	86	TGAGCTCACATCCACGAGAC	59.988	337	252
HJKAX1S01EFHZS_1	GCTGGTTCACTGGGTTACCA	60.954	23	TGGACCACATACGGAGAAAA	58.973	216	194
HJKAX1S01AGBJD_1	GCAAGAAACAATTACAACCACTCA	60.433	52	TGTGGATTCACTCATTTTGCTC	60.118	178	127
HJKAX1S01A1VGV_1	TTCTGGACGGGATACTCTGG	60.065	96	CCTATCGCCCACACTCACTT	60.134	262	167
HJKAX1S01CJ4ON_1	TGCGTCAAGGACATGGACTA	60.263	55	CCTTGCTATGCGCTTGAAAT	60.364	194	140
HJKAX1S01B7I3L_1	TCAGTAATGAAAATCGGAAGGG	60.305	9	AAACTTTGACCCAAAATGCG	59.975	108	100
HJKAX1S01CN8CC_1	ACACATTTCAGTCCGTGCAA	60.16	57	GGTGTTAGCCCAACCTTCAA	59.971	277	221
HJKAX1S01DYW03_1	TCCAGATGTAAATGTTTTTCTCCA	59.878	162	ACACACGCACCACACACTTT	60.121	326	165
HJKAX1S01B12FV_1	TTTACGATTATGGCATCGCA	60.059	66	ACAAGCATATATTCCTCCCTCA	57.72	247	182
HJKAX1S01AXMTT_1	CCGACCCTTTAGTCTCGGTT	60.488	9	CTCGTACACCATCAAGTGCC	59.165	124	116
HJKAX1S01CKMGV_2	GACCCAAAATACGATGGGG	59.999	97	TGTTGCGAGATTTGAACCTG	59.84	256	160
HJKAX1S01CH0PM_1	GATCAACCGTTAGCGACAAAA	60.124	6	AGAAGTAGGAGCCCACCACA	59.721	172	167
HJKAX1S01C7NVC_1	TTTCTTGAAGAGTCCCCTGC	59.405	22	TAGCTCTAGATACATCCATTTTCGC	60.144	121	100
HJKAX1S01B2XOU_1	TCAGGAAACCATAACCATCG	58.422	6	TTGCAGAGTGCACGTTTACC	59.911	272	267
HJKAX1S01DG0RI_2	ACCACATTTGTATTGCCGGT	60.118	110	TGATCATCCCCTACATTTACGTC	60.089	265	156
HJKAX1S01AU0GZ_1	TCTTCAAGGGAAAACCAACG	60.081	179	GGTGGCCTAATGCAAACAGT	60	337	159
HJKAX1S01EBKRX_1	CAGGCCCGTCTCTGTATCTC	59.827	158	ACTCCCTTCGTACCCACAAT	58.377	408	251
HJKAX1S01DE8P1_1	CACCGAACAGATCCAGGTTT	59.966	37	TGTGTGTTACTCATTTCAGTCCG	60.081	322	286
HJKAX1S01D0V3X_1	TGCTTAGTCATTGAGCACCG	60.011	82	CCCAACTTGTTTGGGGACTA	59.824	259	178
HJKAX1S01B4S5U_1	TTTTTAGGAACAAGCCGTTG	57.955	6	GGCTAGCCATTTTCAGCAAG	59.982	164	159
HJKAX1S01B7XPA_3	CCAATTGGCTCTAAAGGAAAAA	59.619	280	TGGGTGAGGAGTCTACAAAGAAA	60.151	411	132
HJKAX1S01AZ63A_1	TGATGCGCCTTCATAGTTTG	59.833	29	CCATGTCAATATCCGAAACG	58.843	145	117
HJKAX1S01AQ6C7_2	TCCAGAAATACTTGTCGGGC	60.074	282	CAGGCTTGCTTCCAAAGTGT	60.431	382	101
HJKAX1S01AZ9AA_1	CAGAGTTGGTACGACCCGAT	59.989	47	CACATGACCTAGCATCCACG	60.136	268	222
HJKAX1S01CIO68_3	CCATGGACACTACCCCAACT	59.697	385	GACTCTAGCCCACGCTCAAG	60.156	490	106
HJKAX1S01A9XX0_2	TCAAAACTTGGCCCAAAATG	60.836	313	CCCTCCGTGCCAGTGTAGTA	61.104	425	113
HJKAX1S01CKGOR_1	CTGTAGATGACATGGCGCTG	60.436	3	TGCGTCTAGCCAAGTCAATG	60.011	166	164
HJKAX1S01C4LFJ_1	GCTTTTCGCAAGTTCATGTTT	59.397	5	GGCAACAACTCAAATGGGAT	59.797	229	225
HJKAX1S01DOCQC_1	CATGCAAAACAATACGCACC	59.999	165	TGCAGACAAACTTTATGCAGAC	58.108	271	107
HJKAX1S01AGP41_1	TTAAAAACAGTTCGGACCGC	60.11	40	GGGCATATTCCTTCACATCC	59.204	285	246
HJKAX1S01B3YEV_1	CATCCCCATGCTTAGATGCT	60.059	171	CCTATCGCCCACACTCACTT	60.134	459	289
HJKAX1S01BC63T_1	TGAAATCACTTCAGGAGGGG	60.042	81	CCTTACATTGCCGTCCACTT	59.993	300	220
HJKAX1S01D4CX3_1	CCAAATGTCACGGATGTGTC	59.812	372	TGTTGCTGAAGTCGATTTGG	59.84	488	117
HJKAX1S01AHVQB_1	TGTCCATATTAGCTATAGCCGTTT	58.4	2	AGAGATGCACAACATGCTCG	60.016	152	151
HJKAX1S01CQ9S3_3	TCTGCACAACTCCAAACAGC	60.032	213	AACACGTATCATCACGGAAGTG	59.92	404	192
HJKAX1S01A0NGU_1	ACGGTTTCTAGGTCGTGTGG	60.028	145	TGGTCACTTCCCAGCTTTTC	60.232	347	203
HJKAX1S01A4V4G_2	TGCAAAACGATCTTATATTATGGG	59.321	304	CCAACATGGACTTGCAGAAA	59.691	420	117
HJKAX1S01B620T_2	GGGTGCCATTTCCCTTCT	59.862	224	CATTGAGATGCCATCGTTGT	59.527	340	117
HJKAX1S01BPOQ3_2	GGTGGGCCTAGCTTGTCATA	60.096	159	CGCATAAATGAAGCATGTGG	60.096	351	193
HJKAX1S01CHDAG_1	ATGCTTAGCAGTAGCGAGGG	59.637	35	AGGGCATTTCAGGTTCATTG	59.933	325	291
HJKAX1S01AS4Y6_1	GGTGGTACCTATACGGAGCG	59.476	188	TGCATTTTTGAGCAAGCATC	59.96	417	230
HJKAX1S01DAHRI_2	CTCTCCGCCCCAAAATAAGT	60.443	189	GTGAGGCAAGGGAAGTTGTG	60.69	437	249
HJKAX1S01BAKVT_1	CGAGCCACGAACATATAGCA	59.856	150	TGTTCCAAACGGTACCAAGA	59.021	357	208
HJKAX1S01ARSV1_2	CTACTGGGCTGGTCTGTGGT	60.174	342	TCGCATATTTGTTGTGGCAT	59.96	473	132
HJKAX1S01ENJM2_1	CAACTCCCTGCTCTCGTACC	59.867	5	GTGTTGGGTGCAAGTGTTTG	60.049	238	234
HJKAX1S01AUGPR_3	GGCATTTTTCGAAGTCTGGA	60.192	237	TGCCACACAAATATGCGATT	59.96	379	143
HJKAX1S01DU1XW_1	GAGCTGTAAGACCTTTGCGG	60.015	94	GTACCGGCAGTTGGAAAGAC	59.598	240	147
HJKAX1S01ARYC6_1	TTGCCAATTGCCATGAACTA	60.073	98	CATACGAAGCAAATTGAATGAATC	59.877	332	235
HJKAX1S01AOUM4_1	ACCTTGCTGAAAATCGCTTG	60.386	20	GCCCAAATTGCAAGTACCAT	59.829	239	220
HJKAX1S01C1Y5E_2	CACGTGCAAGTATCAAAAGGG	60.54	206	GCTTCGTATGTAGTCACTTGTTGC	60.248	314	109
HJKAX1S01CY7YB_1	TGCAGTCTTCGGTCTTCGTA	59.591	68	CAGGCCATCCCTCTACTCAC	59.679	189	122
HJKAX1S01AVMTX_1	TAATGTGTTGCCTTTTCCCC	59.801	160	CATAAGGAGCAAAATGAGAGAATC	58.483	406	247
HJKAX1S01AWQBV_1	CAGCAACCAACAGTGCTCAT	59.905	4	CCGTAATCGAACCGGAACTA	59.953	115	112
HJKAX1S01A7HL2_1	GGTTTGTGTAAGAACCGGGA	59.83	262	CATAACGAGCATCGAGGGTT	60.096	410	149
HJKAX1S01EJMMB_1	TAACTTCTCGAGGGCTCCAA	59.948	13	TTTTTACCACGCTTTCCACC	59.975	225	213
HJKAX1S01D2QQR_1	TGACTGAAGTTTCCTTGGGG	60.081	43	TCATATCCCTACATTTTGCACAT	58.398	167	125
HJKAX1S01D6MSA_2	CGTATCGGTTTACAGGGCAT	59.845	233	TGGAACACTTCTACGACAGCA	59.5	443	211
HJKAX1S01A17NC_2	TCCGTCCGGAAATACTTGTC	59.933	188	CGAAAATCCCTAGAAAGCCA	59.292	362	175
HJKAX1S01BHW3L_1	GCATGGTTGACTTGCACAGA	60.885	69	AAAGTGGCAATTTGGTCCAG	59.971	326	258
HJKAX1S01D5I8D_1	TGTTGCGAGATTTGAACCTG	59.84	54	ACCCAAAATACGATGGGGAC	60.807	211	158
HJKAX1S01AH2AO_2	CAAACGGACTACCACATACGG	60.29	100	ACGGCCTATATTGCAGGATG	59.945	267	168
HJKAX1S01AR9UY_2	CAAGTAAAGCTCGTGGACAAA	58.095	371	TGAAAATCAGAAGGGGGAAA	59.476	480	110
HJKAX1S01AJ1WY_2	CCGGAAATACTTGTCGGAGA	60.066	182	GGCCATACAGGACTTTCCAA	59.933	326	145
HJKAX1S01AMI88_1	CGTATGTGCCAGTCCATTTG	59.988	93	CCGACAATCATACCTCTGCC	60.483	279	187
HJKAX1S01DPRH8_1	GAGGCTGTTTCCAGGACTTG	59.844	14	AATCTTCGACCCAGGATGC	60.026	213	200
HJKAX1S01CIMVV_2	ACTCCCTCCGTTTCCAAATA	58.503	207	TAAGGCACCGGTAGCTCAGT	59.898	438	232
HJKAX1S01B2UJE_1	CGGCACTAAAGGCTCTTACG	60.032	42	AATGTCCAGTCGCTGTTTCC	60.119	237	196
HJKAX1S01B60G1_1	TACACGACTCTTGTCGGTCG	59.897	48	GGCAAAGCAGCTATTTACCG	59.875	249	202
HJKAX1S01ASXAF_1	AAATCAGATTGCCATCCTCG	60.036	81	GGCCCAAAATGTCACAGATG	61.309	274	194
HJKAX1S01E2UTQ_1	GCAAAGCAGCTGTTTACCGT	60.449	150	AGCCCCGAGGATGAACTACT	60.096	391	242
HJKAX1S01CVJP2_1	ACTGTGGGGGTGTCTGTAGG	59.876	104	CACGAACCGGGACGTATG	60.958	379	276
HJKAX1S01ARS9H_1	CGCTCCAAGCAAAACACATA	59.872	60	CATGCATGACAGAAAAACGTG	60.165	223	164
HJKAX1S01BRQC3_1	TGACACTATCGTTGTGTCGAA	57.75	53	CAACATACCTGTGGTGCTGG	60.025	245	193
HJKAX1S01A2AAN_1	GTGCACTCGAATCATCCAGA	59.794	132	ATTATTGCCATGCCTTGGTC	59.791	261	130
HJKAX1S01AZJCI_1	GATGCCAAATGCATCACAAG	60.08	46	TGCATAGGCATTTTCATGGT	58.994	183	138
HJKAX1S01C976H_1	CTGTAGCAATAGCGCGTGTC	59.662	3	AGCAGTAGCGCTTGTCAGTG	59.415	112	110
HJKAX1S01BBPFZ_1	TAAAGGGGTACAAAGGTGCG	59.99	118	ATCTATCGATCGTGCCAAGG	60.059	255	138
HJKAX1S01B82MF_2	CTCGTCGGAGGAATGAATGT	60.073	236	TTTTATCGCAAGTTTTGTCCG	60.116	489	254
HJKAX1S01B5C5I_1	CCGGGTTCTGTTGATTTTGA	60.863	77	CGCTATAAAGAGAAAGAAGAGCG	59.038	266	190
HJKAX1S01BGX57_1	TGCGAAAACGTCTTATATTAAGGAA	60.352	2	AAATGCCATCACCACATTGA	59.781	224	223
HJKAX1S01B2IPR_1	TAGCCTAGCTCATCGCCATT	59.967	94	AGAACATAGTTCGTGCGGGT	59.621	202	109
HJKAX1S01DTK6Y_2	ACCACGACGGGTAATTTGAA	60.227	295	TCGACATAGTGGTGGTGGTG	60.44	435	141
HJKAX1S01ES163_1	ATGGAATTGCAGAGAAACCA	58.145	13	CGGGTAACCGTCAGGAAATA	59.817	135	123
HJKAX1S01CEFVK_1	CCAATTGGCTCTAAAGGAAAAA	59.619	112	GAATGTCGCCGAGGAGATAA	60.177	233	122
HJKAX1S01CSMIQ_1	AACGCGTACCTAACCACACC	59.92	201	AGACGCACCACATCATGAAA	60.12	406	206
HJKAX1S01CFJPI_2	CATGGGGATGACCGTAGGAT	61.9	158	CAAGTCCATCCACGACAACA	60.57	267	110
HJKAX1S01BVUIV_2	TGTGTCTACATGCACATCCG	59.113	155	CATCCGGTGCTAACCAGTCT	60.134	303	149
HJKAX1S01AHO8B_1	GTGCAGTGTGGTGCTCACTT	59.948	13	CACCCGCAAATTCCTCAGT	61.05	308	296
HJKAX1S01CLS45_1	CAGTGCATTGGTTTCCCTTT	59.971	225	TCCCTTCTCCCATAATATAAAGTGTT	59.599	374	150
HJKAX1S01AEGON_2	CCCTTGAACCGAATTTTGAA	59.91	243	TCACAAACACATTAGTCCCTCAA	59.526	422	180
HJKAX1S01B4BCW_1	TTGGGAAAATCCTAGAACTTCA	57.863	86	GCGCTGGATATCCTGTTCAT	60.066	273	188
HJKAX1S01AFIDS_1	CTCGTTGGGTTCGACACTCT	60.298	232	TCCCTCGTGAATCATTCGAT	60.426	381	150
HJKAX1S01CIHDM_1	GGTAGAAATACACTTATTCGCGG	59.122	41	GGAATTTTTCCCGCTGTGTA	59.938	235	195
HJKAX1S01AJL2T_2	CCATATGTTGTCCATGGTGG	59.496	226	TGCATTCTTAATGCGCTCTG	60.118	400	175
HJKAX1S01D5VZU_1	CACAGTGCCTCGTCTTCTTG	59.616	94	AGAGCGTTTTTGACACGACA	59.49	279	186
HJKAX1S01AI7CB_1	TTGCAGAAGACTGGCTCTGA	59.855	275	CCTTTTAGAGATTCCAACATGGAC	60.23	468	194
HJKAX1S01C2HRS_1	GATTATGGCATCGCACACAG	60.104	141	TCTCTGCTTCGACTTGCTGA	60.008	401	261
HJKAX1S01CDDZ0_1	GAACGTCCTCCCTTGAATTG	59.526	89	CTGCGAGACTCAGGTGTTCA	60.178	263	175
HJKAX1S01DFXGY_1	TTTCTGCCGGAATCAGTCTT	59.813	36	TTGGTTACATTTTGCAAGTTCG	60.034	229	194
HJKAX1S01BUIXP_1	ATCATTGACTAAGGCCGACG	60.096	47	GCCCAAAAGAAGCACTCAAG	59.993	161	115
HJKAX1S01AK7CU_1	AAAAATAGCTGGCTCGAATGC	60.705	19	TTTCAAGCTACATCAAGCAAAA	57.798	118	100
HJKAX1S01B7UM5_2	CAAATCTTTTGCCTCCGTTT	59.202	246	AGAAGCATCAAGTCTGAAGCG	59.772	366	121
HJKAX1S01BWLDX_2	TCATTGAAATCTCAAGAAAGACAAA	59.32	369	GATTTGACTGCTCATTACTACTCACT	57.386	500	132
HJKAX1S01DPWYT_1	TAAACATGGTATCCGTTCGC	58.508	33	AAACAAAGTTGTTGAGTTGGACTCT	59.672	166	134
HJKAX1S01AXFZP_2	ACCCAAAGTACGATGGGGAC	60.999	220	CGTACTCCTTGGCGTATGGT	60.015	433	214
HJKAX1S01B7KT4_1	GGATAAGTGAGTTGCGCTCC	59.843	6	TGGCCTTGTGGGTTTCTATC	59.933	302	297
HJKAX1S01AJLVO_1	AGGATGTGGATCATGGCG	60.458	1	AACGCAGGCTACCAAACAGT	59.803	127	127
HJKAX1S01AR24M_1	GGGTGAGTCTCCCTTGGAGT	60.504	61	GCCGCAAAGTGATATGAGGT	60.103	295	235
HJKAX1S01CUJ7B_1	CTGATTGTAACCGGATCGCT	60.096	94	GTCACGGTAATGAAAAGGGG	59.288	228	135
HJKAX1S01BI22I_2	TACCTGTACCCAACTTCCCG	59.846	169	GCTCAAAGAAGACATTCGCC	59.962	377	209
HJKAX1S01A0UIH_1	CGTATCTTCACAGCCCATCA	59.673	28	GATTCCCAATTACGGAAGCA	59.901	268	241
HJKAX1S01BUH5R_1	TCAAGAGGAACCAGAAGCGT	59.989	93	GTGGAAGTGGGTCTTTGGAA	59.943	392	300
HJKAX1S01AKLWM_1	TCCCTCTGCAAACTAATATAAGACA	58.483	340	TTCGTTGTCATCATTGGTAGGT	59.359	439	100
HJKAX1S01BI4WV_1	TACACGAGCAGTTGGTTTGC	59.911	21	CACCCTGAAGAAGTGAACCTG	59.748	168	148
HJKAX1S01DNIQS_1	GGAAAGCCTGCGTACAAAAG	59.883	5	TTACCAAGCTGAGGCCAACT	59.875	211	207
HJKAX1S01BT2U6_1	GGCAATGGTGGAGCTAGGTA	60.096	45	GTATGCGCCGAATTTTTGTT	59.971	223	179
HJKAX1S01CWOFB_1	ACCACAACCTGCCAGTAACC	59.891	51	TGTTTCATATTGCGAATGTTGG	60.73	346	296
HJKAX1S01AUSYO_1	TCTGTGTTGCATGCATGTGT	59.739	193	GGTTCTCTGACACCACCGTT	60.009	322	130
HJKAX1S01EGRU8_1	AACCGGGGATTAATGCTCTT	59.799	389	GCAAGGAGGTGGCTTGATAA	60.214	506	118
HJKAX1S01ASV5U_1	TCTTCAAGGGAAAACCAACG	60.081	121	TTGATGAACCTCGCTCTGTG	59.984	416	296
HJKAX1S01A6246_1	GTCGCCGGTGCTTAAAAATA	60.095	28	CGTGGAAGGGTATTTCCGTA	59.817	233	206
HJKAX1S01B9G1V_1	CAGTTCACCTCTGGGCATTT	60.111	17	ATGGAGTCCCATAGACGCTG	60.096	286	270
HJKAX1S01DUXPO_1	CTGCTTGCCTGCCTACCTAC	60.037	173	GGCTAGGCGAGGAGAATCTT	59.947	424	252
HJKAX1S01BXYPJ_1	GACGAGCCACGAAAGAGGTA	60.397	76	ACCCAATCCATGCTTAAAAA	57.108	229	154
HJKAX1S01BE7JV_1	CCCATGAGGCTCAAGCAATA	61.129	179	ACTGAGCCACCTCTGCTTTC	59.604	440	262
HJKAX1S01EUP6W_1	CTCCCTCCTTCCCATAATATAAG	57.336	265	GCGAGGGAGATAAGATGCAG	59.939	384	120
HJKAX1S01DLQ24_1	GCCAAACGAACCTGGAATAA	59.938	82	AATTGCATTTTTGAGCAGGC	60.217	349	268
HJKAX1S01EDI31_1	TCCACAGTTATGATTTGCTGTTC	59.148	129	CCCTCCGTCCCAAAATAAGT	60.18	370	242
HJKAX1S01D3O1T_1	AAAAACCACAATCGAGACCG	59.971	106	CTCTAGCGCCCTCCTTCAA	60.621	312	207
HJKAX1S01A0DVB_1	AATCTCGTTGTGATGGCTCC	60.081	180	ATTCGAAACCTACAGTGGCG	60.132	384	205
HJKAX1S01A23DA_1	ACGTTCGTAGTCGGATCGTC	60.142	189	CGGGTCTGTAGGCAGGTAAA	60.125	407	219
HJKAX1S01C1BQ5_1	GCGCAAATACGAAATACGGT	59.992	60	TGGGCTCATGATGTGGTAAA	59.924	185	126
HJKAX1S01EEWEZ_1	GGAGTGGACACTTCCGTGAT	59.969	77	AGCGCTCGACCAAGATGTAT	59.866	284	208
HJKAX1S01DCOIW_1	TAGCGAAGCAAAGAGAGCCT	59.499	1	TACCAGGGACATGTCGGATT	60.195	170	170
HJKAX1S01ADRYL_1	ACCTGGAGGTTGTTTGGAGA	59.549	49	AAAATGAGACAAGTGGCACTGA	59.78	229	181
HJKAX1S01BTRQS_1	TATTTGCTCCCTTTTCAGCC	59.297	28	CTCCTCCTCCGACAGAGAGC	61.627	230	203
HJKAX1S01ERKN5_3	CATGGACTACATATGGACCAAAA	58.753	307	TGTCCCTGCTCATCTTCACT	58.379	473	167
HJKAX1S01B5NPW_1	GCTCTGCAAAGGGATCTGTC	59.957	29	GTTGCAGAACCGGGAGTAAA	60.11	191	163
HJKAX1S01D7FE7_1	GGTCACTCGTACCCCAAAGA	59.966	117	CTCGATTGGCCTGGAATTT	60.021	220	104
HJKAX1S01DJ04W_2	TTGTTCACTCATTTCTCTGCG	59.061	152	GAGAACTTCATCTCCACCGC	59.81	296	145
HJKAX1S01C7LQN_1	TCCCGTTCATCAAATGACAA	59.9	94	GGCACGTATTTCTTCTCCGA	60.214	363	270
HJKAX1S01C7Z5F_1	TGTTTGAGTTCCGTCAAAGC	58.9	13	TGATGCATCCAGTTAACCCT	58.019	139	127
HJKAX1S01BT1S6_1	TGACATGCTGTGTTATCCTTCA	59.199	31	AGTAGCGCCTCTTTTTGTGC	59.66	143	113
HJKAX1S01A6X3O_1	CCATCGCAATAGCAAGTTCA	59.833	108	TCACTACTTTAATGACCTAAATGCTC	57.372	246	139
HJKAX1S01EA9R5_1	CTCTCGGAGTTGGTTTAGCG	60.008	173	AACGAGAGAGAGAGAGAGAGAGATT	57.813	351	179
HJKAX1S01CSE6O_1	CTTTGCAAGGAAGGAAGTGC	59.993	147	CTGTCATCCACGTTCATTGG	59.96	418	272
HJKAX1S01B3NCJ_1	AGGAGAGAGGGGTTTGTGGT	59.968	110	CTCCACGTGGTGTAGTACGTT	57.679	332	223
HJKAX1S01EGBR0_1	CATGCGGGAGTGAGAAGATT	60.218	13	CTATGCGACTACTCCCCAGC	59.859	307	295
HJKAX1S01AONYC_2	CCAAGGATAACTTCGTCCCA	59.926	126	TTCCATATTACCGAGAGCCG	60.053	420	295
HJKAX1S01CNLP1_3	GCTACTAGTGGTTTATGCAATAGTCCT	59.622	239	TGGCTCTGGGCCTTACTAGA	59.971	414	176
HJKAX1S01CCLP5_1	CCATCCAAAATAAGAGGCCA	59.894	18	CCTGAAGAGGTGGGTGTGTT	60.002	119	102
HJKAX1S01BAQRA_1	TAGGGGGTCTTGAACTGTGC	60.111	43	AAGTGCACACTTCCGTGATG	59.751	312	270
HJKAX1S01E4V5M_1	CACCCGACTATTTGTTTCCG	60.357	125	AAGGTTTGAACTGGGAAAGC	58.293	326	202
HJKAX1S01ATM9G_2	CATCCATATGTGCCAGTCCA	60.353	214	TTCATGTTTCAGTTTCATGTTCA	58.187	338	125
HJKAX1S01CI4XF_1	TCTAGCCCAGACGTTGCTTT	60.015	59	GGTTCGTGTAAGAACCGGAA	59.971	353	295
HJKAX1S01BOE77_1	CAGGAAGAGGATGCAACTCG	60.934	4	AGCTTAACTGGACGGCGATT	61.136	121	118
HJKAX1S01D7P2R_3	ACGGTAACGACACAGAAGGG	60.028	247	AGCGATTCCAGACAGCATCT	59.981	461	215
HJKAX1S01A65J0_2	GAGGCATGTGGGTGAGTTG	60.105	240	CTGAACGTATGAGGCGGATT	60.096	355	116
HJKAX1S01DKU24_1	CGGTGCAGCTCCTCTTTAAC	60.015	199	AACGCTTTTCTAAAGCACCG	59.536	431	233
HJKAX1S01CEO7U_1	AGAGGAGCTTGTGCAGGTGT	60.057	41	GGGGACCAATAAACCAGGA	59.59	326	286
HJKAX1S01C0GOW_1	CTTTGGTTCTGCAGTGGGTT	60.149	9	CCCTCCATCCGGAAATAAAT	59.978	181	173
HJKAX1S01BY7YD_1	ACTCCCTCCGTCTCCAAATA	58.594	1	TTTGCGTCTATGACAGGTGG	59.716	292	292
HJKAX1S01CR5QT_1	GGGAAATGAGTTGTCCATGA	58.331	2	GGCCTGAAAACAAGGATGTG	60.495	223	222
HJKAX1S01B22WN_1	GGATCTTCTCCGTAGAGGGG	60.03	2	ATCACAGAACATCCCGAAGC	60.081	281	280
HJKAX1S01CBJKL_2	GGCCGGGTGTGTACTCATTA	60.776	171	CCTTCGGTATCCACGAGAGA	60.21	286	116
HJKAX1S01ES1HC_2	ACTCTCGTTGGGTTCGGG	61.071	1	ATGCTGGATCCAACCTTCAA	60.461	155	155
HJKAX1S01AM82V_1	AAACAGTGTGCCAGCATCAG	59.905	260	CCGTCCCAAAATAAGTGACTC	58.566	462	203
HJKAX1S01CBJ9L_1	AATTAATTCAATGCCCGCAC	59.801	157	TCACACATGTATTATGTTCCGGT	59.148	350	194
HJKAX1S01D8FKF_2	TCCGGTTTGAAAAGTTCAGG	60.081	158	ACAGTAGGGACTCACCAGGG	59.023	315	158
HJKAX1S01B62C3_2	CCCTTGACGAAAGCACTTCT	59.473	179	AGTGCTCAAGAGGTAGCAGTCA	59.305	464	286
HJKAX1S01AOCLW_1	AGTATTCGTCATGGCGGTTC	59.962	129	AGAAGTAGGAGCCCACCACA	59.721	345	217
HJKAX1S01EGMRF_2	GAAGCCAAACGCATTGAAGT	60.257	285	TCGTGGACAGAAGAATTTGC	58.85	450	166
HJKAX1S01CQAEQ_1	AACGAGCTAGTCAAGTAGAGGCA	59.746	51	AATCAAAATCCTCATCCCCA	59.175	254	204
HJKAX1S01EHJI4_1	GACCCGTTATGGTGGATGTC	60.057	165	GGTATGCTTTCAAGAGGCCA	60.214	446	282
HJKAX1S01BJCZJ_1	GGGCCTAAAGATACGAAGGC	60.061	230	GCGTGCGTAGAGTCGTATCA	60.042	511	282
HJKAX1S01AK1FS_2	AAACCCTAACCACCCCACTC	60.088	122	GGAGAGCCATATGAACAGGC	59.658	287	166
HJKAX1S01CV54J_1	GCGACCTGGAAAAGTGAAGT	59.333	98	CTTAGGATGTGCATCCCGTT	59.955	330	233
HJKAX1S01DTOZB_1	AGAGCAGGTGCACAAACTGA	59.622	51	TCCCTCTGATCCAAAATAAGTG	58.188	219	169
HJKAX1S01C8KU6_1	CACATATCATCACGGAAGTGC	59.016	144	GCACACTTGACGTTTGCTTT	58.978	334	191
HJKAX1S01AJYRG_1	CCCACTCGTAGCTAGACCGA	60.41	189	AGGCACTGGCACTGATCATA	59.271	342	154
HJKAX1S01B5S1O_1	TTGGATGAACATGCAAAACAA	59.961	116	GCAGACAAAACTTGTACGCAG	58.644	235	120
HJKAX1S01B8HEQ_1	TGGCAAGAAAAACAAAGACG	58.939	19	GAGAGGAGGACGAAAGGACA	59.38	127	109
HJKAX1S01ER0UI_2	TTACCGAAAAAGGGTTTCCC	60.157	196	GCTTAGTTCGCGGTAGATCG	60.003	409	214
HJKAX1S01EL8LD_1	TGCAGAAGTTACCGTTCCAA	59.317	60	GGAATCACCCCATTGTTCAC	60.034	309	250
HJKAX1S01B24Y1_1	ATCCATTTCCCTGACCATGT	59.068	181	CGTTCTTATATTATGGGAATGGGA	60.272	425	245
HJKAX1S01BBMVM_1	GCCCGTTTCTGTTGTTTTGT	60.015	90	TTCGTTGGGTCATCTAGACAAT	58.579	372	283
HJKAX1S01AINNZ_1	TGATTCCATGATTCATTGTGC	59.345	3	GGTTTATTGGTCCCCTTCGT	60.053	272	270
HJKAX1S01DIHKV_1	GGTTCGACCCAAAATGTCAC	60.218	121	TCATGAGGAGACCCCCATAG	59.879	222	102
HJKAX1S01C7SRI_3	GCAAATGTCCCTGCTCATCT	60.226	256	TGGAGCAAAAATGAGTGAATCT	58.836	412	157
HJKAX1S01B7TPD_1	CGCGATTTATCATCATGGAA	59.478	233	GCAAAATACACACAAGATCGGA	60.003	481	249
HJKAX1S01DYWYD_2	CCATATGTAGTCCATGGTGGAA	59.569	313	TGCGTGACTTTCTCATTTGG	59.84	454	142
HJKAX1S01APHWK_1	CACAATTGGCATCCATTCAC	59.781	172	CGTTTAGCAGAGCCAAATCC	59.845	406	235
HJKAX1S01CSM3W_1	TCAGGTCACAACCAAACAGG	59.565	100	GCGATAGGAGGTTTTAGCCC	60.061	397	298
HJKAX1S01EMZMH_1	AAAGGCAATTGCATGCTTGT	60.647	10	ACCAAATTTTACACACGGGG	59.587	254	245
HJKAX1S01C25Q1_1	GCTTGCATCGCGATAGTGTA	60.006	65	CATGACGCGTGATTTATCGT	59.572	325	261
HJKAX1S01ENU3K_1	CAGCTGGATTGTCTTGCGTA	60.011	46	CGTTCAAAGCTTCGTCCCTA	60.378	193	148
HJKAX1S01C86BH_1	TCTACGGGTACGGGTAGGTG	59.869	143	CCGTAGGTTATTCCGCATTG	60.335	358	216
HJKAX1S01C12TM_2	TGGGGTCAACATTATCAGCA	59.924	321	TGGTTACAAAAAGTGGGGAAA	59.343	443	123
HJKAX1S01DSNSC_2	TGGCCTTGTATAGATGCAAAA	58.317	13	GTGGCTCACATCACGAGGA	60.865	153	141
HJKAX1S01A2FBS_1	GCGGTTGGTCGTAGGATTTA	59.96	159	CTGATCTAGGGATTCCTCCG	58.689	388	230
HJKAX1S01B414V_1	TGACCAATTCTTCCAGGGTC	59.903	124	AGCGCATTCCACACTTCTTT	59.882	419	296
HJKAX1S01A9553_1	AATTGGCAAAACAGTGGAGG	59.971	32	GGGAGGTTGCTAGTGACGAA	60.255	293	262
HJKAX1S01DN82K_2	ACTTGTCTCGGAAATGGACG	60.111	110	TACAAACTACCAGCGGACCC	59.993	375	266
HJKAX1S01CAJFV_1	GCGTTAGTGTTGACCGTGTG	60.222	20	CCACTGAGGGCAAAAGGATA	60.066	319	300
HJKAX1S01CULCI_1	ACATTCGAAGTCAGTGGCCT	59.727	93	AAGACTTGACTTTGACCAATGC	58.37	229	137
HJKAX1S01B0KMK_1	GTTGCCATCTTCATCATCCC	60.289	24	ATTTCCCACACTCACTTGGC	59.973	264	241
HJKAX1S01DJFRU_1	TAGCTAGCGCCGATATCCAT	59.822	32	ATAAATTTTTCCCCATCCGC	59.988	324	293
HJKAX1S01EYZ4Q_2	TTTTCGACGTTTTGGTTTCC	59.953	259	TCGACTAAAGCACAACCGTG	59.904	417	159
HJKAX1S01DX8LV_1	AGGTGGTCTTGGACATGGAG	59.962	145	TCGCTTCTACCACGGTTTTT	59.747	444	300
HJKAX1S01B4IVT_1	GGTAAACCGCCAGGACAGT	59.981	13	AAACCCCAACAATTCCATCA	60.029	217	205
HJKAX1S01DFBTW_2	TGTAAGTAGCGGAGTAGTTTGATAGC	59.496	321	CGATAGCACAGGTATGACTATCTTG	59.279	442	122
HJKAX1S01EDD1K_1	GCAGAACGTCCTCCTTTGAA	60.375	117	GGGTGTTCACTAATGTGCCC	60.24	282	166
HJKAX1S01CJDJO_1	AATCGAGCGTGTTGGGTAAG	60.132	303	GGAGCCATCATATCCATTAGTGT	59.24	451	149
HJKAX1S01A0HOF_1	CTCCACCTCCCTTCAACAAA	60.081	267	ATGTCACGGATGTGAGTTGC	59.557	429	163
HJKAX1S01D6C5J_2	CTCCCTCCGTTCACTTTTGT	59.183	134	CATGAGTGGTACCAGATGCG	60.136	276	143
HJKAX1S01BFVW9_1	ATACACGTGACATCGGCGTA	60.019	271	GCTTGCATCTGCGTTAACAA	60.021	422	152
HJKAX1S01BEMOC_1	GTTGGTCAAACTTTGCGAGG	60.668	182	CTGTGCAGTTCAATTTCATCAAT	59.148	332	151
HJKAX1S01CJV5B_1	ATCCTTTGACCCCTGGCTAT	59.789	64	CGGTACCTGTAATTTGAGTTTGTG	59.862	333	270
HJKAX1S01BWAFV_1	CCCACCTCTTTGTCTAAGCTG	58.991	8	TGTACCCTATTGAAAGGCGG	59.953	165	158
HJKAX1S01CW0PQ_1	AAAGACGCCCTAACAAGCCT	60.262	54	ACCTGGCAATACTAATGGCG	59.982	254	201
HJKAX1S01B92LC_1	CCTATGGCCCACACTCACTT	59.989	245	CCATTGTGGTGACCCTTTG	59.79	392	148
HJKAX1S01D8696_1	TTTTCCCACACGAATCAACTC	59.963	267	CCTATCGCCCACACTCACTT	60.134	387	121
HJKAX1S01C5UIN_1	CGTCTACCTCAACCAAGCCT	59.353	4	TCCACTTGAGGGAAAATTGC	60.051	134	131
HJKAX1S01AGM0F_1	TTCCGTCAAAAAGAAATGGAA	59.551	5	GAAGCGTATTGTGACGGTGA	59.722	175	171
HJKAX1S01EJWAW_1	CATCACAGTGCACGAAACAA	59.298	1	TGCTCTTTGTGAGCCCTTTT	59.993	162	162
HJKAX1S01BDKUD_2	TTGACATTGCGAATGTTGGT	59.972	347	CCTTGTTGAGCAGCGTTCTT	60.571	492	146
HJKAX1S01BJETN_1	CTGCTTTGTGTTTGCTTCCA	60.027	192	CCTCCTGGGATGTCCACTAA	59.92	461	270
HJKAX1S01BAJ67_2	ATTCCGACTTACGCACCAAC	60	292	CGTCAGCGACTCTACTTCCC	60.012	398	107
HJKAX1S01B83N9_1	GGAGATTTAACACGGTGCGT	60	123	ATGAGAACGTTTTTGGCACT	57.328	326	204
HJKAX1S01CQC1W_2	CAGAGCAAAATGAGTGAATCC	57.406	331	CTAACCGTCCAACCACAGGT	59.884	507	177
HJKAX1S01B6CHG_2	GGGTATCGCAACAGTTTTCG	60.502	203	GCATGACAGAAAACGTGACC	59.143	331	129
HJKAX1S01BIYUS_1	TTAGTCCACAAATTGCGTCG	59.729	42	CATCGAATGCCACATCTGAG	60.225	142	101
HJKAX1S01DDA2O_1	CAGACCAAAGCAATGAAGCA	59.988	171	CCTCCGTAAACTAATATAAGAGCG	57.795	292	122
HJKAX1S01BB8J9_1	CTGCATCAGGGGTCAACTTT	60.111	176	CCTATCGCCCACACTCACTT	60.134	357	182
HJKAX1S01ECLLF_1	TTGGTGTTGTTGGCTTTTCA	60.127	254	TGACACCGATATGACATTATGGA	60.089	396	143
HJKAX1S01DRR3Z_2	GCAAACACATACACGCAAGG	60.18	121	TGAACTTTTCTGAAACCTACTACATGA	59.678	286	166
HJKAX1S01D4YEB_1	AGCGACGTCTCGCTGACT	59.879	215	TCATGTTTCAGGTCTTCGCT	58.443	474	260
HJKAX1S01BN7J7_1	GGCACAAACTATAAAAGGGACC	58.931	115	GGAATTTTGCTGAAAACCCA	59.916	215	101
HJKAX1S01D0EDJ_3	TGAAGACGCGCTACTGCTAA	59.918	120	ACCTGGCTCCTTACCTTCGT	60.132	376	257
HJKAX1S01DXBTY_2	TGACTATAAGATGGGCTGTAGGC	59.664	91	GGCACCAATAAACTAAGCACC	58.642	227	137
HJKAX1S01B7OOQ_1	GGGAACGAGACAGAGTCGAG	59.986	48	ACAAGCTTAACTGAGCCCGA	60.015	331	284
HJKAX1S01B8O1F_1	GCATCTCCAATAGATGACGTAAAA	59.545	28	AGGCCCAACAACGTCTACAA	60.55	275	248
HJKAX1S01BKWXL_1	AAAAGATGCACATGCAGCAG	60.019	23	TCCCAAAATAAGTGTCTCTGTTT	57.008	153	131
HJKAX1S01CEM0A_2	TAGGGACCTCCCTTACCGTC	60.319	344	CAGCAAAATAACCGTTTATCACA	59.098	505	162
HJKAX1S01EOFOT_1	TTGAAAGGTATGCTTGGATCA	58.227	80	TCTCTGTCAGATTGCATGGC	59.95	256	177
HJKAX1S01C3849_1	CCCTCGTCTTCTCACGTCTC	59.986	108	TGTTAATGCACCGCACCTTA	60.133	277	170
HJKAX1S01AGKM0_1	TCGTAGTGTCGCGTTAGCAG	60.217	93	CCTTAGCCTAGCCGGTTTCT	59.871	334	242
HJKAX1S01BEZ4F_1	GGAAAAGTTCAATTTCCTGGC	59.938	220	TTGCCCTCTCACTGTAGCCT	60.012	412	193
HJKAX1S01BLBAC_1	AATGGCGTATCAGAAGGTGG	59.955	119	TTTCTTGGATGGTTTGGGAG	59.903	299	181
HJKAX1S01D1AH8_6	TGGGACTGGCTAGTTTTTCG	60.241	407	CATGTATGCTCGTGCCTTTC	59.301	542	136
HJKAX1S01BA11W_2	GTTTCTGGGTTGTGTGGGAA	60.791	156	GGATGGCATTGCAACTCTTT	60.081	308	153
HJKAX1S01A50SD_1	GAAGATCCGGCTCTCTTGG	59.895	8	TACTCCCTCTCCGACTGGTG	60.252	157	150
HJKAX1S01DACM2_1	CCGTAACCAAATCGGGACTA	59.817	208	TGTCTCTCATTTGCTCGCTG	60.287	320	113
HJKAX1S01BH4TG_1	GGACATGCATTAAAATTTGTCAG	58.556	10	GACCACTGTGCACACAAACC	60.055	182	173
HJKAX1S01BLBRV_1	TTCGGTCAAACCTAATATGCAG	59.143	91	ACAGTATCTCCGGTGGCAAG	60.134	366	276
HJKAX1S01DQD4X_1	GGTTATGGAAGATTTCAACTCTCA	58.694	3	GGTTTGGATGGAGGTCATGT	59.636	296	294
HJKAX1S01AS6J6_1	GACAACCCCTCTTATGCGTC	59.556	12	CATGCAAAGCTGTTGGTGAT	59.722	293	282
HJKAX1S01CPIQ4_2	GCCAGGTCAAGCAAGTCTTC	59.997	84	GCCTCGTGGATATTGTGGAC	60.348	309	226
HJKAX1S01C07LX_1	GGTGGCAGTGATTGGAGAAT	59.934	19	AGTGGACACTTCCGTGATGA	59.101	315	297
HJKAX1S01CALLV_2	CACCCTTGAAACAACCGTCT	60.005	284	GCATCACCCTTTCCTCTCAA	60.195	451	168
HJKAX1S01B3Y6L_2	TCCTCCATCCCAAAATAGTGTC	60.187	406	CCAGACACCAAAAGAAAGGAA	59.201	530	125
HJKAX1S01A8H3O_1	GTTGTTGTGCTGCATCATCC	60.128	64	TACGACGAAACGTTTTCCCT	59.609	168	105
HJKAX1S01BQN52_1	AAATGCAACAGTGCAGCAAG	60.058	51	TGCTTTTTGTGGGTTTGACA	60.127	162	112
HJKAX1S01CXD0T_1	GTCTTGAATCCAAGGGGGAT	60.133	33	TTTCCACTTACCCCTTCGTG	59.964	205	173
HJKAX1S01BZBAE_3	CCATGCTATTGTATTATCTATCTTGGA	58.99	336	CACGTAATCATCACGGAAGTG	59.061	453	118
HJKAX1S01BK89Y_1	TTCTTGTAACGCTTCCGCTT	60.018	194	AAGATGATTGGGAGCAATGG	59.894	373	180
HJKAX1S01DC9RQ_1	ACAAAATGCCATGACAGACG	59.572	113	CACCGATGGTGTACGATGAC	59.837	408	296
HJKAX1S01BPYU1_1	AAAACAACAATTTGGGCTGG	59.839	228	GGGCAGTTCATATTTGTGGC	60.339	491	264
HJKAX1S01D53SX_1	CCACCAGGGAGACAAAGAAA	60.081	77	CATCCGTATGTGGTAGTCCAA	58.365	245	169
HJKAX1S01BKEVN_1	TAGTGGGAGCACTGAGAGCC	60.555	3	GTTGTGTTGCATCCTCCCTT	59.973	191	189
HJKAX1S01A0V6X_1	TTTCGAGCTAACGCGAGATT	60.117	162	ACATGGTGGAGCTCATTTCC	59.934	409	248
HJKAX1S01D9PZQ_1	AGGCCGAATCTGCTAAACTG	59.476	216	TCAAACATTTCACAATGCCAA	59.961	397	182
HJKAX1S01CJ1RC_2	TCCCAAATGCCCACTTTTAG	59.931	268	GGAGGTGCCGATAAGTTCAA	60.074	428	161
HJKAX1S01AKGIV_1	CCGCATGTGATTCATGGTAA	60.343	80	AGTACTTTTGATGTGCCCCG	59.993	195	116
HJKAX1S01A2Z10_1	GGTAGATGGAGATGGATGCAA	59.909	31	ATGGCTCTACCATCGCAAAC	60.103	203	173
HJKAX1S01DMBTF_1	CGAAAAGCCCATTTTCTGTC	59.685	24	GGCTATGGAAATGCCATGAT	59.751	276	253
HJKAX1S01CB6GO_2	GCCGTATGCATCCTTCAGAT	60.066	186	CAAGTACTGGGCCACCAAAT	59.853	385	200
HJKAX1S01CZ8CK_1	CAGTACACCAGTGTTCAAAACCA	59.981	26	TTAGTAAATGGTGGGCGAGG	59.953	129	104
HJKAX1S01AFQH5_1	ACGGCCTATATTGCAGGATG	59.945	233	TTCCAGGGTCACTGACAGAA	59.23	409	177
HJKAX1S01BI98D_2	TCTGACTTCAGGCAAACCTAA	57.622	311	CTATCCCCATCTGGCATGTT	59.773	416	106
HJKAX1S01CIS2Q_1	TTATATCGCATCCCACACGA	59.914	25	GGTCTACGAGGGTACGTGGA	59.989	290	266
HJKAX1S01EIX2V_1	CAGAGGAAAACGATGGAGGT	59.137	123	TACATCCATTTCTGCGACGA	60.22	284	162
HJKAX1S01CC74R_1	TTTTCTCGAAGTGCGCTATG	59.206	46	AAGGAGAACATCACCGCTTG	60.255	244	199
HJKAX1S01E4OS9_1	GCAATACCCCTCTCCAGCTT	60.599	149	GCCAAACGGACTCTTGACAT	60.119	287	139
HJKAX1S01CZCGI_1	GGTCCCTATGATAATCTGTGCC	59.693	7	TGCCCCAACATGCATTATTA	59.78	279	273
HJKAX1S01AXP7N_1	GGCGCACCATCTGGTATATT	59.813	109	CCTTCATCTACCTCCAGCCA	60.21	333	225
HJKAX1S01EB8AQ_1	CCACGGATACTTGAAGTGACA	58.635	5	GGGCATTAGAACGACCCTTT	60.32	180	176
HJKAX1S01AVYT5_1	AGATCGTCCTCCCCTGAACT	60.073	197	CAGCAGCTGTGAGAATCGAG	59.88	376	180
HJKAX1S01D78X0_2	TGATGTGGCAAGCAATAAATG	59.576	169	CATCTTGCCTTGAGATGTGTG	59.303	427	259
HJKAX1S01AGYN7_1	ATAACATCATGTACTTCATGCATTC	57.203	5	GTTTGGTTCAAGCCACACCT	60.012	224	220
HJKAX1S01B6HEM_1	ACACATTTGCGTGCATGATT	60.003	220	ACTGGGAGGTGCTACCTGG	60.12	413	194
HJKAX1S01CNC17_1	TGGGTCGAAATTTGTTCCAT	60.17	20	AAAACTGTTGCGATCCCCTA	59.569	198	179
HJKAX1S01CM8YH_1	GAAACGGGAGTGGCTGTAGA	60.255	158	CGTTGCACCGTATGTGTTTC	60.035	373	216
HJKAX1S01BZ8LX_1	TTTGACCAAAACATGTGAGAGG	60.008	24	CTCCCTCTGTCCCAAAATTC	58.568	202	179
HJKAX1S01C6EXK_1	AGCACAAGGGCCATTTTATG	59.96	16	GACATAACCTCTCCGCTCCA	60.218	265	250
HJKAX1S01AG2AF_2	ATGGACGTATCAGAGCCACC	59.957	149	CACGTGTGCATGTAGCTCAA	59.483	378	230
HJKAX1S01B5RLE_1	AAAGCTCGTCGGTTGCAGTA	60.964	4	AGGAACGGAGGGAGTAGTTG	58.255	193	190
HJKAX1S01CZ4UT_1	GTAGTCACTTGCCCCAGCTC	59.874	117	ATAAAAAGGATTGGGCCACC	60.02	393	277
HJKAX1S01C1CLE_2	AATATACCCCTAGGCCGTGC	60.191	71	TGTCGGCCTCTTTAGTTCGT	59.875	279	209
HJKAX1S01DK59F_1	TGAAGAGGTCGTGAACTCCA	59.388	44	ATGTACCTCTTCGCCTCCCT	60.096	184	141
HJKAX1S01AW8GN_1	TGCCCCAACATGCATTATTA	59.78	149	CCATCTGGGTTTATTGGTCC	59.101	434	286
HJKAX1S01B36PN_1	AAACCATGCTCATGCCATTT	60.339	12	GCGCTACTGCTACGTTTGTG	59.703	230	219
HJKAX1S01A2AY0_1	GGCCATCTCGTGGATCTGTA	61.037	24	CCTCCGTTCCAAATTACTCG	59.564	146	123
HJKAX1S01AQ8KS_1	CAGGTGCATTGCATAAACCA	60.523	53	CGAAGAATGTCATGCAGGTG	60.263	294	242
HJKAX1S01E4YHZ_1	TCTTCACAGCCCATCAGTTC	58.802	3	TCGCAATCCGTGTACAAATC	59.548	107	105
HJKAX1S01C0G6D_1	TGAAAATCCTTGCTTTATTTTAGACA	59.626	1	CGACCCAAACAGATGCCAG	62.642	100	100
HJKAX1S01CWGCL_2	GCTTGTCCCTCAAGTGGATG	60.656	67	GTTGTCCGGGTGGTTACAAA	60.647	200	134
HJKAX1S01CQWJ9_1	CTTCCGCTCGATCTACAAGG	59.971	178	TTCCACCTCTCCTGCTGAGT	59.986	326	149
HJKAX1S01COA7O_1	GACATGGCAAAATGCAACAC	59.979	39	TTATCTCCGCATTGTCCTCC	60.036	174	136
HJKAX1S01E48P0_1	GGCATAGATTACGATGGGGA	59.745	172	CCTCCATGGTGACGAACTCT	60.112	314	143
HJKAX1S01EL188_1	CAGCCAAGTAAACCCCAGAA	60.103	105	CTTCATTGAATTTCTGGCCC	59.505	283	179
HJKAX1S01A4NW0_2	CAACCTTCTCACTTCCGCAT	60.255	150	GTCTCCCTCAATGGTGTGCT	60.12	403	254
HJKAX1S01DMP6D_1	GTTTCCTGCAAGCAAACAGA	59.05	11	GGGAGGAGTGGATAAGGGAG	59.89	140	130
HJKAX1S01EHC9C_1	AAGTGCACACTTCCGTGATG	59.751	208	TTCAACTGCTGGAACATTTCAT	59.615	434	227
HJKAX1S01D3TIP_1	ACCGTTCTTCGGTGCTTAGA	59.875	138	GGCATAATGGTCCAGGGTAA	59.645	375	238
HJKAX1S01EZAKA_1	TTTAGCCCGGTTCGTGTAAG	60.124	273	CATCGAGCTGAATGTGTGCT	60.016	449	177
HJKAX1S01C2BR1_3	AACAACAACATGAATCGGCA	59.972	342	GGTGGTTCGAGTTAGGGACA	59.966	454	113
HJKAX1S01D8H0N_1	TCCCTCTGTTCCCAAATACG	59.926	35	TGCTCGTACGTAGTCACTTGTTG	60.407	195	161
HJKAX1S01CID78_1	TAGACGACGAGCCTACGACA	59.615	151	AGCAAAAATGATGAGGTGGC	60.081	404	254
HJKAX1S01B9K5V_1	TGTGATCCATAGTGGAAATTCTCT	59.027	38	TCAAAGTGTCCACCACAACC	59.415	189	152
HJKAX1S01BCB6X_1	AGGCCCAACAACGTCTACAA	60.55	52	GGCCGACGTCTCAAGAAATA	60.214	348	297
HJKAX1S01ATTBG_1	TTGGGATTATTTGGTTTTCG	57.493	1	GTGCTTCCTCTTCCATGCTC	59.957	253	253
HJKAX1S01BX538_1	CCCCTTGTGTCGAATCAATAA	59.809	328	GGGAGTTAAAGGGGAAGCC	59.889	451	124
HJKAX1S01BPS2O_2	CAAAACTGGTCGCTAGGAGG	59.869	260	CCGAACCTGGGTAAACATTG	60.22	406	147
HJKAX1S01AZO84_1	TGCCAACTGAGCAAAATTGA	60.379	146	AACACGAACCGGGACTAATG	59.853	338	193
HJKAX1S01A6P4D_1	CCACCAGGGAGACAAAGAAA	60.081	74	CGGAGCAAAATGAGTGAATCT	59.326	285	212
HJKAX1S01BR7T1_2	AATTTGAGTTTGTGGCCTCG	60.11	120	GTATCTGTTTTGGGCCTCCA	59.933	219	100
HJKAX1S01BR5DU_1	CTAACACTCGGCAAAGGGAA	60.241	16	ATACTTCGCCTGGATTGTGG	59.955	185	170
HJKAX1S01DIMI5_1	CAATCGGTTGTGATGGACAC	59.812	71	ATAGGATTCAAGTGGGCAGG	59.006	175	105
HJKAX1S01DO0V2_2	CATCCTGCTAGGACACGACTC	59.883	200	TCCTTTTATATTCGTTGATTTTATGTT	57.857	419	220
HJKAX1S01BFNEE_1	GTGAAAATGGCGACCTATCG	60.469	155	CACCGTGCAAACTCCCTATT	59.993	410	256
HJKAX1S01B3IHJ_1	TCTCACGGTGTCAACGAAAA	60.278	113	ACGCACGGGTATGTTTGCTA	61.463	341	229
HJKAX1S01BFBSW_1	TGCCAAACATTGACCGTAGA	60.111	23	GCACCTCTGTCCATGCTTCT	60.418	308	286
HJKAX1S01BB8DE_1	AAGATGTGTGTGATACGCGG	59.596	4	ACGCTTCTGCTTTCGGTCTA	60.154	265	262
HJKAX1S01EDQ1N_1	ACATGCATGACAGAAAACGC	59.728	56	GTGGGTTACTGTGAGACGCA	59.751	292	237
HJKAX1S01A3QQ9_2	ACTCCCTTCGTCTCAAAATTC	57.389	185	AGCTGCTAGGTAGGCAACGA	60.176	352	168
HJKAX1S01D5IZU_2	ACCTCATTGCTGACCCAAAG	60.111	400	AACTTGCATCATTGATCCGC	61.014	500	101
HJKAX1S01A9YVE_1	TCTACCCTCGAAAACCGTTG	60.103	191	GCTTTAGATGGGCAATGTGG	60.469	296	106
HJKAX1S01EF1VU_1	TGAAGAGGAAAGGGTGATGC	60.195	9	GTCCACCTTTTGAGCCTTTG	59.711	218	210
HJKAX1S01CV4S3_1	TTGGTAGGAACTCGGCAAAC	60.11	15	GTTGCGGGTTTTAATGGAGA	59.938	259	245
HJKAX1S01AMFWK_1	ATATCATCGATGTCACCGCA	59.914	243	CTAGTACGAGGCAAACCCCA	60.125	388	146
HJKAX1S01C1UTF_3	ACTCCCTCCGTTTCCAAATA	58.503	112	GGGGCGGTTGTAGTAAATCA	59.823	306	195
HJKAX1S01B7P6Q_1	TCACTCTCGTCATGCCAAAC	59.837	42	TGTGAAGCATCACCTCAAGC	59.992	199	158
HJKAX1S01DKZZO_1	GGCATAGAAGGCAGAGCAAG	60.118	5	GCATGACAGAAAACGTGACC	59.143	179	175
HJKAX1S01DD03Y_1	AGCACCAGGGTAGGAAGGTT	59.994	37	TCCTTCACGTGACACCAAAA	60.128	190	154
HJKAX1S01DSLGF_1	GACTGCTAGAAGGCGGCTC	60.256	14	CCTACAATGCGGTTATGCCT	59.982	130	117
HJKAX1S01BE8P6_2	TACAACGGGGGACCAATAAA	60.046	157	TGTGTTCTCCCAATCCATGA	59.893	314	158
HJKAX1S01BEARE_1	TCACTAAAACCCACTAGGCCA	59.618	9	TCCCTCCGTTCTAAAATAGATGA	59.132	111	103
HJKAX1S01BWVY9_2	TCTGCTCCATAATATAACATCTCACA	59.134	136	CGGAGCGAGTGCTGATAAAT	60.374	421	286
HJKAX1S01DHCOF_2	GTGCCGCTTCCCTTCTTG	61.895	242	AAGGGGGAAACGACATCTTC	60.306	369	128
HJKAX1S01BA6M3_1	CATTCAGGCCTCATTTGGTT	59.933	138	TCACCGTTTCCTCTTCAAGG	60.224	246	109
HJKAX1S01BQD8U_1	AGAAGTAGGAGCCCACCACA	59.721	289	CTCCAAGAACAATCAAGGAGAA	58.435	485	197
HJKAX1S01BGWXL_1	AGGACGAAAAGCCCATTTTT	59.945	245	CAACGTCACCTGTCCCAAG	60.137	446	202
HJKAX1S01AW5ZF_1	AAACGGACGTGAATGGCTAC	60	26	TTCGTCCCATTAATATAAGAGCG	59.529	248	223
HJKAX1S01B5IB2_2	AAGACGTTTTTGCAGTTCAATTT	59.257	249	GTTGCATTAGCGTACGGACA	59.759	376	128
HJKAX1S01BZLUK_2	GAGTTGTACCCGTGGTCGAT	59.851	191	CGGCAGGAAAATGAACCTTA	60.067	368	178
HJKAX1S01B9VL8_2	TGAGGAATAAACCAGGACGG	59.926	122	TCAACAAAAACAATATCGTTGGA	59.394	322	201
HJKAX1S01AOD09_3	TCAAAGGTCAAAAATTGGCG	60.97	189	CCACGTGTCATACACCCAAA	60.278	362	174
HJKAX1S01C33TJ_2	TCTCCACGTTACATGGTCAAA	59.036	243	CACGCACTTGATCTCTCTCG	59.726	344	102
HJKAX1S01DTAER_1	TCCCTCCGGTCCTAATTTCT	59.897	43	TTGCCACCTCATCATTTTTG	59.518	142	100
HJKAX1S01DLDJA_1	CCAGGGGGATCTAGGGTTTA	60.138	425	CGCGACCTACTGTGACAAAC	59.365	526	102
HJKAX1S01EMKOS_2	CTCCCTCTGTCCGGATTACA	60.065	129	TCTTCCCCTTGCATCCCTAT	60.787	341	213
HJKAX1S01D1EBO_1	TTCATCTTGTTCGTCTTCCTCA	59.853	134	GAAATAAGCGGCCACAATTC	59.552	350	217
HJKAX1S01CJ0BP_2	CCAAAATATAAGACATTTTTGCAG	57.14	225	TTGAAGGCAGGGTACACACA	60.152	481	257
HJKAX1S01AZLX7_1	TGTGACACAAACCGGGACTA	60.001	55	TGTTACGCAAATATCCATCAAG	57.743	346	292
HJKAX1S01A049F_1	GAATCCACGAGGGGATCTTC	60.801	232	GTACCCATTCGCCCCTTACT	60.208	443	212
HJKAX1S01CC72W_1	TTTGGTTGCCAAATCTGATG	59.518	86	GACACTGTGTAGCGTGCCAT	59.783	190	105
HJKAX1S01CFYTK_1	ACGGCAAACAAGGAAACAAG	60.147	22	GTTGTGATTGACCCATGCAG	59.967	197	176
HJKAX1S01AMWYX_1	CATGGCGTAGTCTGTGTGCT	59.929	174	TTAGAAGAATGTGCCTTGCG	59.062	363	190
HJKAX1S01DNQ2G_1	GGAAGAAGTACGTCGGTGGA	60.111	51	GACGAAAAGCCCATTTTTCA	60.053	337	287
HJKAX1S01DL2TE_3	CGGAGCAAAATAAATGAACCT	58.262	350	TTCCATGTCCATCTAGAAAGTTGA	60.001	499	150
HJKAX1S01BT4KQ_2	CCCCCTCGTTTCAAATTACT	58.046	183	GGACTAACACCTTCTGCCCA	60.111	360	178
HJKAX1S01DKBZL_1	TGGATGACGATTCTGTGGAA	60.048	14	AGCTATGCCTGATTCATGGG	60.059	291	278
HJKAX1S01D94E4_1	GTGGACGGCATTTAGTCCTG	60.517	166	GTGGTAGGCGTGCCTGTATT	60.022	352	187
HJKAX1S01DQCIF_1	ACACGATCCTAAAAGCGGTG	60.132	185	TTCATTTATGTGATAAGTAATTTGGGA	59.194	448	264
HJKAX1S01A4MEY_1	TCTTCAACGCACAACACGAT	60.31	161	CCCACTCCTCCTCACCTTATC	59.943	449	289
HJKAX1S01ANGXG_2	GAATTTTCAAAAAGCCAACACC	59.864	188	CTCGCTCTGTGCATGGTTTA	60.011	316	129
HJKAX1S01A1WFB_1	CAATTCCAGTGCTTGCAGAA	59.988	242	CCTCCGAGTGATCAACAGAA	58.8	405	164
HJKAX1S01A8BAB_1	CGAAGAAGAAAGAAGCACGC	60.27	272	GCGCCATTAGTAGGCAAAAC	59.748	392	121
HJKAX1S01DN1ZZ_1	AAAGTTGCACCGAAAACCAG	60.147	91	AGAGGCTTACTACGGACACG	57.113	386	296
HJKAX1S01CT0P0_2	CAAGTCAAATACTTGCCCATCA	59.996	62	TAGCAAAGCGTCATGCTGAG	60.302	232	171
HJKAX1S01AG3P5_2	AATTGCATTTTTGAGCAGGC	60.217	292	AAATCTATGGGAGGCAGGGT	59.789	489	198
HJKAX1S01BJM5D_1	TTTGTACTGCCCTCAAGGCT	59.875	201	TCCCCTCCAATCACTCTGAC	60.048	341	141
HJKAX1S01B96WC_1	TCAGAACAAAATGCGTGGTC	59.697	335	AAAACCTGGTTAAATTTTTGGG	58.405	482	148
HJKAX1S01B0Z7K_1	CACAAGGCGCATCTTCAAT	59.814	255	CGCTTCTCTTCTCTCTCCTCC	59.848	397	143
HJKAX1S01AQ7B5_2	ACTTGTCGCAGAAATGGATG	58.724	395	TTCAGTCCAACTACCTACTCCAAA	59.236	503	109
HJKAX1S01ET5BQ_1	CCAACCAGAGGAAATTCGTG	60.486	186	TACTCCTCCGTTCGGAAATA	57.309	450	265
HJKAX1S01DTB69_1	ATGAGTTGGTCGGAAGATCA	58.071	269	TCATCCTCTTCTATGTTTCTATGCTT	58.955	383	115
HJKAX1S01DE97E_2	ATGCAAGTCACACTAGGCCC	60.142	311	GGCAGCTCATCAGGGACAT	61.218	495	185
HJKAX1S01B1SI4_1	AGGAAATGGTCGCCTACAAG	59.195	20	TGCATGTCGCCAAAGATTAT	59.14	236	217
HJKAX1S01ED5NM_1	CTCCAGTTACGCTTTCCCTG	59.869	23	AAGTGTTCCGATAATGCTGTCA	59.637	144	122
HJKAX1S01DYTEN_1	GTGATGTGTGCGCTGAGG	59.981	17	AAAAATAGCTGGGCTGGTCA	59.708	138	122
HJKAX1S01AOI2L_1	CATGCCGTGACTTTCCTTCT	60.255	21	TGACATGCATGAACATTTGG	58.915	121	101
HJKAX1S01BLE0U_1	AGATTCACTCATTTTGTCTCCG	58.319	133	TGATGCCTGGCTAAAGAAGA	58.599	250	118
HJKAX1S01D3IY2_2	ACTCCCCACTATAGAGGTAGTAACAT	57.08	167	TGTTATGCTATTATGTGTCATGCAA	59.483	350	184
HJKAX1S01C25CF_1	GCTTTTCCTCAACTGCAAGG	59.993	5	CCGCACGCACATTATCTTTA	59.725	185	181
HJKAX1S01BKW53_1	TGAACCCTATACTCTAAAAGGCG	58.892	6	TGCTAAGGAGACGCCAGAAT	59.978	223	218
HJKAX1S01A5ISK_2	ACACCCAAAGGCAGGTGTAG	60.028	172	AACATGACGCAAAATGCAAA	60.118	322	151
HJKAX1S01B3Y5P_1	CACCCTTTGGGATCTTTTGA	59.903	307	GAAATGTCACGGATGTGCTTT	59.992	423	117
HJKAX1S01DENH5_1	ATGTAACGCAACTTGCCTGC	61.226	10	GCCTACCCCAACTTGTTTGA	59.971	119	110
HJKAX1S01C5JQ0_1	CGGTTCTTGAAACGGTTTTT	59.108	4	GGTCTACGAGGGTACGTGGA	59.989	192	189
HJKAX1S01APJWF_1	TGCACATGAGTGGAGTGTCA	59.858	15	AGCTTACCCATCGATCTCCA	59.653	226	212
HJKAX1S01BJ9KU_1	ACGTTGTATATCAAGGCGGC	59.988	184	TCCTTATAGCCCGCTGACTC	59.434	375	192
HJKAX1S01A4SP1_1	GGAATCTGCCAGGCTATCAA	60.177	203	TCTTCAGCCTCCTCCTATGC	59.532	417	215
HJKAX1S01EV02J_1	CAGCATGGGTGGACTAGGTT	59.989	297	AGGTGGGCATGATAAGCAAC	59.962	455	159
HJKAX1S01AKV1T_1	GCTTACTAGGGACAGGTTGTGG	60.054	63	TGGCTAGTGGGGTGTTTTTC	59.971	266	204
HJKAX1S01B3HO0_1	TTTCAATGCAGACTACATACAGATG	58.407	6	ATATGCTTTTGTGGCTCGCT	59.873	295	290
HJKAX1S01DH2GC_2	GCCCTTTGAGACTTCGACC	59.794	178	TTTGCAAACGATTGATGGAA	60.051	279	102
HJKAX1S01CG350_1	CACAATAATGGTGTCCGGC	59.79	21	GGCTAGCATGTTTTAGTCCCA	59.238	127	107
HJKAX1S01B0O9P_1	TGGGATGGTCATGTGCTAAA	59.924	76	CAACATGGTCAACAACCGAG	60.001	262	187
HJKAX1S01CIUBT_1	TTGGGCGAAGAAAATACCAG	60.067	181	ATCGTTCAGCCCAAAATGTC	59.939	385	205
HJKAX1S01D6AFW_1	TACACTACGAGCAGCCGACA	60.618	23	TGGGCTCATGATGTGGTAAA	59.924	196	174
HJKAX1S01BVUHT_1	AAATCACAGGCCCAACCTTT	60.723	3	GTTTGCTGGTGAAGATGGGT	59.973	150	148
HJKAX1S01D0J8E_1	CAATGATTTGGGTTCTTGGG	60.162	9	TATCTTTGTCTCTGCGTGCG	60.157	141	133
HJKAX1S01A22DW_1	TAGGCGTTGGGAATAGTTCG	60.089	210	AGCCCCGTTGGGTTTATATT	59.572	373	164
HJKAX1S01E07X4_2	TTTCACCATGAACCACATGC	60.376	178	TAGTGCGGAGCCTCTCAAGT	60.156	416	239
HJKAX1S01CFSAO_1	CCATGATGCAACCAGACAAG	60.112	124	CCTCCTCTGCCCTACCATAG	58.764	408	285
HJKAX1S01AZ4MO_1	TTTCCCCACACAATGTTGAA	59.792	68	GCCTTACGAACCAGGACAAA	60.11	179	112
HJKAX1S01AIAFO_1	CCAAGGCTGAGCATATCCAA	61.129	3	TCGTCCGAAAATACTTATCAAAGA	59.212	195	193
HJKAX1S01BFLJB_1	CCCAAAATGTCACGGATGTT	60.615	45	CTAGCGACGTGATCTTTCCC	59.836	169	125
HJKAX1S01AQS2W_1	CATCGTCCAGATGCAGAGG	60.371	104	TAAGCCCCGTAAATCGATCA	60.415	212	109
HJKAX1S01BJBBY_2	TACCGCACCTGTGCATGTAT	60.019	146	AATGTCTCCTTCGCCTTTTT	57.929	250	105
HJKAX1S01EKBFH_1	GCCCGTGAGAGATAGCAGAG	60.119	114	CCTCAGAAAAGTTTGACCAGG	58.824	359	246
HJKAX1S01CMDA7_1	GGTAGGCACAGAGGCACAAC	60.721	31	ACGGATGTGTTTGTAGGCAT	57.95	281	251
HJKAX1S01BQHKV_2	TCGTATGTGGTAGTCCATTTGAA	59.393	184	GAGCCCGAACTAGCTCAAAC	59.08	385	202
HJKAX1S01A7XRB_1	TGACTTTCAGGGGCAAAAAG	60.22	201	CTCCACTATGGAGGACACAAAA	59.097	465	265
HJKAX1S01EFBAH_1	TACTGGGGGTAATGAGCTGC	60.096	43	CGGGACTGCTGTCAAAAACT	60.291	189	147
HJKAX1S01BFPKQ_1	AAAAAGGCGAGGCTTTTCAT	60.204	99	TAATGGCCAAATTAGGTGCG	60.821	232	134
HJKAX1S01BOMB6_1	TCTTCGGAGAATCCCAACAC	60.05	90	ACTGCAATCGTAGGGCAAAC	60.14	197	108
HJKAX1S01DOMNQ_1	TGATCACCTGCATCGTTTGT	60.12	26	TGCCAATGCATGTCACTAAAA	60.126	294	269
HJKAX1S01AJKII_1	GGTAGCTTACCCCAGAAGCC	60.096	77	CACAAAACAAAACCATGGCA	60.393	367	291
HJKAX1S01CCL9Y_1	GCTGTCGCACTACTGATCCA	60.016	30	AAAATATGCCCATTTGAAATTTGT	59.873	306	277
HJKAX1S01AKMT9_1	CGAGATGAGGACGAAAGGAC	59.803	6	TCCCCTTTATATTCTGTGCCA	59.42	284	279
HJKAX1S01AOK3I_1	CAGAAGCATTTATCGACGCC	60.742	4	GTTTCTGGGTCATGTGGGAA	60.758	153	150
HJKAX1S01BFDS5_1	GTCGGGTTGCGAGTATTTGT	60	151	TCTCTCTCTCTCTCTCGCTCG	59.315	410	260
HJKAX1S01AR5UM_3	TTAAAGGTCAAAACTTGGCG	57.955	222	CACCTAAAGGCAGGTGCAGT	60.312	383	162
HJKAX1S01EMGYH_1	GCGTTCATAGGGGTGAGTGT	59.997	52	TGGGGCCTATTGTAGACGTG	60.904	168	117
HJKAX1S01EH7RS_2	CCTCCGTCCCAAATTACTTGT	60.228	211	TGGGTGATCTTGCATGTGAT	59.925	437	227
HJKAX1S01EMQMX_1	CTCTCGGAGTTGGTTTAGCG	60.008	279	GAGAGCAATGATGACTTGGGA	60.211	448	170
HJKAX1S01A9NEV_1	CAGCCAAAACATGGCTGAC	60.256	16	CTAGTTTGGCGCGGTTATTG	60.63	129	114
HJKAX1S01A6JMY_1	GGTTCCAAAAATTGCTTATCG	58.618	26	TCCCTCCGTTCCCAAATAAT	60.502	228	203
HJKAX1S01BEHEM_1	TAGTCCCAAACCAAATCCCA	60.162	99	CCGAGGGTTTAACCTCCTTT	59.455	203	105
HJKAX1S01EXQL0_1	AGAAGACCGTAAAGGGGTGG	60.353	1	GAGGGAAATACCTTACCGCC	59.799	125	125
HJKAX1S01ENC0L_1	AATAGGGTCGGTTGGAATTT	57.409	1	TGCACGGTTGTTTGAGAGAG	60.025	191	191
HJKAX1S01BTF0H_2	ATACATCCGCATGTGGTTCA	59.805	240	ATTAAAAAGACGCCAGCGGT	60.976	373	134
HJKAX1S01AHGUT_2	CCTCTGTAAACTAATATAAGAGCGTTT	57.241	99	GTTCCATCAAAGCTGCATCA	59.805	332	234
HJKAX1S01B8JQ0_1	CGGCGGCTCTATAACGTAAA	60.239	6	TACCCGTTCTTTGTTCGTCC	59.971	264	259
HJKAX1S01ADPAM_1	GCTTACAACGGCCGTAACAT	60.025	37	TTGAATCCGGATGGACAAGT	60.317	247	211
HJKAX1S01A9C1T_2	GTTGCAACGAACGGGAAT	59.502	103	AGGGAGAAGAGAGGAGCGAC	60.096	285	183
HJKAX1S01B34YB_1	ATCGCACACAGTTTCGTCAA	60.31	2	TAGACCACCGGGTTATTTGC	59.823	222	221
HJKAX1S01CDVT5_1	TCTCTTGCTGTGAACCGTTG	60.025	75	GGGTAAACCCCACGCTACTA	58.973	333	259
HJKAX1S01B0LK3_1	GTCAGGTGATGCACGATGTC	60.13	71	GCCGTCATGATTATTTGTGC	58.997	264	194
HJKAX1S01CH59A_1	GTATAAGACGTCCTGCAGCC	57.449	1	CTTAGTCGCAACCTGGGAAC	59.734	111	111
HJKAX1S01CYJSE_1	CGACTCAAGTCCACCGAAAT	60.111	195	TTTGCAGTTTTGGTGATCCA	60.088	443	249
HJKAX1S01CFDKB_1	TAGCTGACAGCAAACATGGC	60.019	135	TCAGAAAGGGCTTAGCGAGA	60.227	344	210
HJKAX1S01C0CRH_1	CAAGGGGTCCAATCTCTCAA	60.042	169	TACAAAAGCCACGATGCAAA	60.251	437	269
HJKAX1S01COOM7_1	GATCCAGGGATGACACTGGT	59.774	2	AGCATGCTTAACAACTTGGAA	57.586	114	113
HJKAX1S01EER2R_1	TCCACTAGAGGCAAAAATCCA	59.693	157	TGCCACATGCACCATATACA	59.389	349	193
HJKAX1S01BPKS1_1	TCATGAGAAGGGGTCGAATC	60.011	33	CCGTATGTACTGGACAATTCCC	60.483	258	226
HJKAX1S01B473L_1	TGTGAATGGACATCTAGCCCT	59.565	8	TCTTGGGGGACACAAGAGAC	60.088	264	257
HJKAX1S01BU3E6_1	TCCATCCGGAATTAAATGGA	60.088	21	CCATACACGCATATGTTGCC	59.839	237	217
HJKAX1S01AMGWN_1	AGCCCGTATCTTTCGTTCTG	59.336	41	ATTACTAATGGCGCACCTGG	59.982	290	250
HJKAX1S01EXBM7_1	GCCATGTGTGATGGGACATA	60.21	44	TGCGAGTTCTTGTTGTTTCG	60.027	275	232
HJKAX1S01A791X_1	CCAATGCCTACGAGCTTTTC	59.845	50	TGACGCGTGATTTATCGTTC	59.694	328	279
HJKAX1S01EGO95_2	GCAGTAGCGCTCTTAAGGAAA	58.935	280	AGCGTTTTTCCACGACAAAG	60.284	417	138
HJKAX1S01AX80J_1	AGATTCACTCATTTTGCTTCG	57.108	19	CAAAAGGAAAGTCACGGCAT	60.11	130	112
HJKAX1S01B5QMW_1	CCTCTCCGATCTCGTGGTAG	59.82	246	GAGAGGCTGACAGCTGGGT	60.566	472	227
HJKAX1S01BBQMK_1	CCATTTCTAGGACAAGTATTTCCG	60.238	5	CTCCGCAACCAACACCTAGT	60.171	147	143
HJKAX1S01A72A0_1	ACGTGGCAAATGAGTGATGA	60.12	136	GAAGTGCAGAATGATGGTATAGATAAA	59.095	243	108
HJKAX1S01BE0BY_1	GGGTAATTTCCACCCACCTT	59.919	114	AGAAAACACAAGCCAAACGG	60.147	259	146
HJKAX1S01AZXXN_1	TCCATGGCTAGAAAACTTAACCA	60.01	199	GGTAGAAGACCGGGTCGAAT	60.328	443	245
HJKAX1S01AH4YQ_1	AGGGGTGCTAACAAGCCTTT	60.13	9	TTCCTCGAGAAGGATCATGG	60.15	173	165
HJKAX1S01D8U1H_1	GGGATAGTAAATCCGGCCAT	60.006	153	GGTTTCTCCCGCAAGAGTTT	60.61	451	299
HJKAX1S01BQBPX_1	CCAATTGGCTCTAAAGGAAAAA	59.619	93	ACTGGGTTACGTATCGGCTG	60.015	351	259
HJKAX1S01C73TQ_2	ACTCCCTCCGTCCCATAATA	58.333	363	TCACTCCTAGGCAAATGCAA	59.42	476	114
HJKAX1S01DCM9U_1	CGTTTAACGACCTATATTACGGA	57.43	43	TGCAGGGTGAGATGCTACTG	60.008	332	290
HJKAX1S01AFBZ2_1	CAGAGGTGATACTCCCCAAAA	59.038	56	ACCTCCGTCCTGGTTTGTAA	59.449	309	254
HJKAX1S01BD2K4_1	TTAGCTCCTCATTGGGTTCG	60.206	168	GTTTAATGGTCGGCCCTCTT	60.32	368	201
HJKAX1S01ASZ3C_1	GCGTCCCTGTTCCAAAGATA	60.074	14	GGAATTGGACACTTCCCTGA	59.903	250	237
HJKAX1S01BRWG2_2	TGATGGCAAAGAATGAGCTG	59.948	135	CCCTCAACCAAGTTTGTCGT	60.005	394	260
HJKAX1S01DMXPD_1	ATTCGGTACTCGATCGGTTG	59.955	65	TTGACGGCTTTTTACATCCC	59.938	257	193
HJKAX1S01CB6TT_2	TGTGTCATGTCAACTCGCAG	59.431	69	CCACATGTGTGTTATCCCCA	60.088	257	189
HJKAX1S01CK5UV_1	GTCGTGGAAAGGGGATAAAA	58.879	11	CCATGGTTCATACCCCTGAT	59.483	208	198
HJKAX1S01DS30M_1	TAGATTCTGGAATCCACGCC	60.036	217	GCTAAGAGATGGCGCATTGT	60.382	401	185
HJKAX1S01A24PG_3	AGCAGAGGAAGAGAACGCTG	59.891	222	CGTGATGGGAGACACAACAT	59.393	387	166
HJKAX1S01AKSXB_2	TGTTGCTTCTGCTGACTCGT	59.776	61	TGCAACTGGCTCAGCTAATG	60.157	291	231
HJKAX1S01B82RQ_1	CGGAGCAAACTGAGTGAATCT	59.487	83	CAGTTTCCGCTGATGTCTCA	59.984	222	140
HJKAX1S01BKCLO_1	GGTCTGAAATGGACTCCCAA	59.903	9	TGTGGAACAATACTCTCCCCT	58.511	164	156
HJKAX1S01AP9LF_1	AGAGGTGTATGGATGGCAGG	59.95	167	TCTTTAGTATTTGGTATCCAAGCAT	57.536	344	178
HJKAX1S01DG9UQ_1	AGACACAAAACACGATGGAGA	58.201	9	TCGTGACATGCATGAACCTT	60.12	129	121
HJKAX1S01AFBSV_1	TAGCCCATAGCTTTGCTCGT	60.003	49	CACTCTACCACTTACAACACCCC	59.84	200	152
HJKAX1S01D19CM_3	TTTTCTCCGACTTACTGGGC	59.312	152	AGAATTTGGGACGGAGGAGT	59.935	350	199
HJKAX1S01EQYK8_2	GTTCGTGTAAGAACCGGGAC	59.454	233	GGTCATACGCAAAGTGTTGCT	60.19	493	261
HJKAX1S01C4F50_1	TATATGTTTGGCCCACATGC	59.261	25	GCATGACAGAAAACGTGACC	59.143	194	170
HJKAX1S01D8O0Y_1	CCTTAACTCGTGTGACGCAG	59.51	360	TGTGTGTATGTGAGCATCTGTG	58.201	501	142
HJKAX1S01D82WN_1	GAAACCAGCCACACCAAAAT	59.836	150	AACTGGCATTGGGCACTAAG	60.132	423	274
HJKAX1S01CWVRO_1	CAAGAGGAGGAGGAGCATTG	59.943	28	CCACATCTGTAATGAGTGAACAGA	59.169	220	193
HJKAX1S01C0LNM_1	AGGTATCCATGCCTGGTTTG	59.813	157	CCGTACCCTATCTACCCGATG	60.579	346	190
HJKAX1S01C97EN_1	GTTGCAGAACCGGGACTAAA	60.11	41	CAGTTGCAGACGCGAAGATA	60.157	205	165
HJKAX1S01CQZDY_1	GGTCTACGAGGGTACGTGGA	59.989	302	CAACCCAGGACATGACTCAA	59.52	500	199
HJKAX1S01AMR6I_1	TACCACTCAGTTTACCGCCC	59.993	108	TCCCTCCGTTCCAAAATAGA	59.5	268	161
HJKAX1S01EIY23_2	TCCCTCCGTTTCTAAATATAAGTC	57.122	185	GCGTACGTTTCCTATACGCC	59.636	449	265
HJKAX1S01EWL13_2	TTGGGAGGTTCGAATTTTCA	60.418	185	GTTTTCCTGACGAACACCGT	60.012	378	194
HJKAX1S01ENTZC_1	CGGTAGCGCTGGAAGTAAAA	60.389	1	AGCGTCTTTTCGTAACAAGC	57.332	142	142
HJKAX1S01AG9OV_1	GCTTATTTTGAAAAACTGAAGAAACA	59.345	3	CCTATCGCCCACACTCACTT	60.134	148	146
HJKAX1S01D07N6_1	CTACCAAAGGCGCTTCACTC	60.015	134	CGCGACCTACTGTGACAAAC	59.365	386	253
HJKAX1S01CQRL4_1	CTTACCCCTTGCATGCCTTA	60.089	8	ATTACGCCTAGACCCCATCC	60.173	166	159
HJKAX1S01BSUAX_2	CGGTCAATGTATACTACCGTCAA	58.955	307	CCGGTCATTGCATCAGGTAT	60.744	429	123
HJKAX1S01B5WB7_3	GACCTCTCCCACCTCCTAGC	60.216	219	TGATTGTCTTCTCCGGATGG	61.004	373	155
HJKAX1S01B9B6Q_1	CAAACCGGGACTAATGTGCT	59.993	206	GGCCGGACATGCTAGAGTAG	59.859	312	107
HJKAX1S01AZKGS_1	AGAAGTAGGAGCCCACCACA	59.721	25	ATTACCTCCTTGGCAAAGCC	60.451	275	251
HJKAX1S01AJB5B_1	TTCATTGAAGTGGCCATGTTAT	59.343	186	GAAATTTGCCGGAACAGAAA	60.053	343	158
HJKAX1S01A6V8S_1	AGGAAATTCCCCTCATGTCC	60.133	54	GGATTTGGTCAAACATTTTGCT	60.224	349	296
HJKAX1S01C89Q9_1	GCCTATGATGGAGTGAGGGA	60.034	94	TTTGCGTAAACCTGATCAATG	58.688	379	286
HJKAX1S01C63VJ_1	GTTGGTCAACCTATAGCCGC	59.597	44	TCAATGAAAATGGCAAATCTTTT	59.844	143	100
HJKAX1S01A6NQM_1	GGAGGTCTTGAGGTCTTCCC	60.05	180	TCCTCCTCCTCCCTCTTTCT	59.367	342	163
HJKAX1S01C60OE_2	GTCACCATCCAAACAAACCC	60.073	242	AAAACTCTGCGCTTTGGAAG	59.632	388	147
HJKAX1S01E0D2D_2	AATCAGCGACACTTATTTTGAGA	58.089	243	TCTTGGGAGAGGTGTGTGTG	59.705	374	132
HJKAX1S01AGPBA_1	GGTACCTGGCTGTGTCCAGT	60.033	273	CTCTCCGGAGGAGACACG	59.469	464	192
HJKAX1S01A1ZBX_2	CTTTACCCGGACTTGGGACT	60.353	191	AAAAGTTGTGCTCCCACGAG	60.291	296	106
HJKAX1S01DHQWW_1	GGATCTTCTCCGTAGAGGGG	60.03	164	ACCACCTCCACCTCCTTTCT	59.968	282	119
HJKAX1S01BUT4K_1	GACATAGTGGAGGGCCGTTA	59.955	312	TTTTTGGTGACATGCATTGG	60.357	415	104
HJKAX1S01AHPUI_1	ACATAGGCATAGCGTCGGTC	60.125	132	ACGGTATTGGACTGGTCTGG	59.844	388	257
HJKAX1S01AYF66_2	TCCCTCCATTCATAAATATAAGCC	59.608	162	CCGGGTTTGTCACAATTTTC	60.206	371	210
HJKAX1S01BFVL8_1	CTTTCCCCTACCTCCCACAT	60.183	193	ACGTGCGTAGAGTTGTGTCG	59.97	386	194
HJKAX1S01BECT6_1	GCCGAAAACTTTGCAGGTAG	59.883	79	GCTATGTTAGCTTGCAAAAACG	59.132	248	170
HJKAX1S01B8OIZ_1	TGGATTTCCTTTTCTATTTCCTTTT	59.773	8	TCTCCGTGACACCGTTACAA	60.152	258	251
HJKAX1S01AKPMJ_2	CCTGAAGCAAAGAGGCATGT	60.397	132	TTCCATCTCTTGCTTTCTGTCA	59.993	233	102
HJKAX1S01EX6SS_1	CCCATAAGTCTACTCGGCCA	60.088	77	TTACGACTAATTCAGCCGGG	60.089	284	208
HJKAX1S01BDFJJ_1	CCTGGCTCCAGTTGAAGAAG	59.982	235	GGTCTACGAGGGTACGTGGA	59.989	414	180
HJKAX1S01B1LZZ_1	CCTCCGTCCGAAAATACTTG	59.564	1	TATCCCATTTCAGATTGGCA	58.917	134	134
HJKAX1S01E5Z3H_1	GCAGACGGCAAAGTAGCTG	59.755	21	CCTCGTGCCCTGTTAGAGAG	60.005	297	277
HJKAX1S01DBOKU_1	CCGGTAACTTGAGCTGAACC	59.734	21	ACGTATCATCGCGGAAGTGT	60.547	194	174
HJKAX1S01CKH0E_1	TTGAGAAGTTGGAAGTACATGTGAG	59.74	4	TGGCAGTGTCAAAAATGTCTTA	58.346	107	104
HJKAX1S01A6ASI_1	CTTCTGTGACGCGCAATTTA	60.014	216	GTTTAGTCAACGGGTCTGGC	59.598	481	266
HJKAX1S01BB5Y4_1	TCTCTTTCCCACTTACCCCC	60.298	94	CATGAGGAGGTCTTGAAGGG	59.649	333	240
HJKAX1S01A3UJH_1	AGAACTTAAAAGCACGCGGA	60.018	5	CGAGAATCGTGGCAATCTCT	60.362	286	282
HJKAX1S01CLS9F_4	TGATCAAATTTTATACGCGGAG	59.132	332	TGATAATTGATTGTTGCAGCTT	57.483	432	101
HJKAX1S01CW6F5_2	ACGGGTGAGTTAATTGCAGG	59.993	236	GGGTTTCGAGAATCAAACGA	60.051	394	159
HJKAX1S01AD3UU_1	AGGGTTCACTGGTATGGCTG	59.989	241	ACCTTAGACGCACAGTTCGG	60.312	405	165
HJKAX1S01DPJOR_1	CATCATCAAAGGAGAGCGTG	59.394	29	CCGAACCTGGGTAAACATTG	60.22	252	224
HJKAX1S01BBZ7U_1	CGCGACCTACTGTGACAAAC	59.365	159	GTAGCACACTGCACCCACAC	60.236	298	140
HJKAX1S01DKDTD_1	ACTGCGAAAACCCTAGATCG	59.336	223	TATGTCACTCCTCCTTGGGC	60.073	505	283
HJKAX1S01AGOM2_2	AAAATAGATGACCCAACCTGG	57.917	145	GCTTGATTGATGTGGTGTGG	59.967	352	208
HJKAX1S01AENIQ_1	GGTCATCCACTTGAGGGAAA	59.903	340	CAAATTTTGTCCATTTGGGG	60.024	476	137
HJKAX1S01AXNAT_2	AATACGCCTAGACCCATCCA	59.41	105	CATGCTACAACAGAGAGATGGAA	59.392	208	104
HJKAX1S01AI2O1_1	CCCCGTTACAACATTCCATC	60.051	140	CCGTCTTTACCTTCGGAACA	60.103	367	228
HJKAX1S01BMGCE_2	CTGGCAGACAGCAAAGTCCT	60.589	220	CGGGTCCTTGAGTTGCTTAG	59.869	415	196
HJKAX1S01D8GXF_1	TGGGTGAGGCTAGCAAGTTT	59.875	50	ATGGAACGGGATGAACACAT	60.057	191	142
HJKAX1S01B2BJA_1	TGGAAGGAGGGTGTACTACTATGA	59.088	5	TTGTGTAGCAGTAGCGTGGG	59.928	186	182
HJKAX1S01C8VSB_1	TCAAGAGTAGAGGAAGGTAGGAGC	59.588	26	CACTTACCCCTTCGTGGCTA	60.125	141	116
HJKAX1S01CJBOO_2	CAGACACTCATTCCCGCTTT	60.255	67	GCGCTACTGCAGGGTTTT	59.028	335	269
HJKAX1S01A7TIN_1	AAATCTATGGGAGGCAGGGT	59.789	278	TGGCATAAATAATAAGAACCCAAGA	60.101	379	102
HJKAX1S01ARB4E_1	ACCCATGACGAAAGCACTTC	60.119	174	CATTATTTGCGGGGAAATGT	59.66	442	269
HJKAX1S01BZK95_1	ACACGGTATCAGTCACGGAA	59.01	38	TTCGCCGAACTAGTACACCC	60.132	137	100
HJKAX1S01B543F_1	CTTTAGTCCCGGTTGGTGTG	60.401	126	CTGGTAGAAATCTTGGGGCA	60.066	407	282
HJKAX1S01BZSF1_1	ACGATGTTTACCCAGGTTCG	59.853	15	TTGTCAGCCCACCACATCTA	60.112	190	176
HJKAX1S01AIFKX_1	GTGAGTTCAATGGCAAACCC	60.362	37	CCATCGACCCCTAGAAATCA	59.887	254	218
HJKAX1S01DCWJ4_1	TTCATTCCACCAACGACTCA	60.088	164	GGTTCAGTCCTTGTCTTGGC	59.703	436	273
HJKAX1S01DIIAF_1	TAAATTCCGACCTACGCACC	59.96	1	TCGACTCTACTTCCCGCTGT	60.012	102	102
HJKAX1S01EU8D4_1	TGGTGGAGGTTTAGGTACGG	59.846	40	AGGCTACGATTGACTCCCCT	60.096	290	251
HJKAX1S01EX83I_1	TTCACCGTAATGGGGAACTC	59.79	57	TGACAGACATGGCAGAGAGTG	60.038	355	299
HJKAX1S01AWMSX_1	CACCTGTCAGTGGCTGAATG	60.309	46	GTGTCCCCCGTCTCTTGTAA	59.966	203	158
HJKAX1S01B1WVY_2	GCCGTCATGATTTATTTGTGC	60.345	191	ATCGGGCACTCATAGCAGTC	60.249	346	156
HJKAX1S01DSKDG_1	AAGCACTACAGTTCGGCGAT	59.904	30	CACGAAGTGGACGTGTTTTG	60.19	301	272
HJKAX1S01BATFG_2	TACCCTTGAATTGAGGTGGG	59.784	113	TGCTCCCAACAATCACACAT	59.967	338	226
HJKAX1S01BFD9C_1	GTCATTGAAACCCCAGCAAT	59.797	80	AGTGTGAGAAGCAAGTGGGC	60.453	339	260
HJKAX1S01AJ3CZ_1	GGCAAAAATCCAAAATCACAA	59.803	151	GGATTTTTCCACACTACGCC	59.434	448	298
HJKAX1S01CLVYY_2	CCGTCGGGAAATACCTTGT	59.799	180	GGTTTCTTTGCTGCTTCGTC	60	406	227
HJKAX1S01DYDE8_1	TCTTCACCCACCTCTTTGCT	59.844	18	GTGGCTAGGCACTTTCAAGG	59.875	164	147
HJKAX1S01ETO31_1	TGCGCCACTAGTAAGCCTTT	60.039	186	CACTGGCCCAAACAAGTGTA	59.609	373	188
HJKAX1S01AINOI_2	CCTTCTCTCTCCTCTTCTCTTTCC	60.472	264	CGTACTCGTCCAGGTGCATA	59.74	417	154
HJKAX1S01BC5VE_1	GAGGGGTGTGTGTCCAAACT	59.859	36	CAGGTCCAACAATACCTTTTGA	58.994	233	198
HJKAX1S01CCKP2_1	TTCACTCAGATGAACTGTTTGTGA	59.819	33	TGTTACCACCCGCCTTAGAC	59.993	253	221
HJKAX1S01AS7JS_1	AGAGATTTCAAATGGACCGC	59.129	91	GCTCCGCCTAAACACAACAT	60.14	342	252
HJKAX1S01EBS4T_1	GTTGCCAAATCTCATGCGT	59.67	322	GACACTGTGTAGCGTGCCAT	59.783	422	101
HJKAX1S01DQTRP_2	ACACTGGTGTACTCTACAAAACGC	59.688	79	TCCTCTTGTAAGGACCAAACG	59.225	178	100
HJKAX1S01DW9GG_1	TCAAAAATTTCCGGTTCGTC	59.916	111	GCATGCGAGAAGATATGCAA	59.944	378	268
HJKAX1S01D2PWY_1	TTTGTCGTCATGGAAGTGGA	60.088	31	TTATGCAATCCCGAATACCG	60.661	251	221
HJKAX1S01C8RJQ_1	CAAGCAGGACGTAGGGTTTT	59.238	73	TTTCCTCGCCCTCACTTCTA	59.948	358	286
HJKAX1S01BNGKJ_2	CAGCACTCACAGTGCCAAAT	59.905	124	TGATGGTGGCACACTTTGAT	59.967	326	203
HJKAX1S01A8BLC_1	GCCACGTGTGAGTTACCCTT	60.035	33	GAAGTTGGGGTAATGGAGCA	59.933	321	289
HJKAX1S01BHDHX_1	GTATCAGGCCGCTGATGG	60.186	10	GCGCGCATGAAAAGAATAA	59.935	119	110
HJKAX1S01DCJ3Y_1	CCTCCGTCTCAAAATAAGTGAC	57.867	1	GTCTGAGCGATGACAATCCA	59.794	165	165
HJKAX1S01BUL72_2	CAAAGTTGGGTCATCTATTTTGG	59.76	296	GATCACTGCTCCCTCGTCTC	59.952	474	179
HJKAX1S01C99FO_2	GTTCGAGTCCTGGAAACAGC	59.851	145	TACACCCCTTACATGCTCCC	59.813	271	127
HJKAX1S01C1AQE_1	CCAGAAACTTCCTCCCACTG	59.691	115	TCTGGGGAAATACCGACGTA	60.323	345	231
HJKAX1S01A3XOX_1	TTTGGTAACATGCTCGAACG	59.729	6	AACTCGCAGAACGAGGAGAA	60.134	192	187
HJKAX1S01A4SK5_1	TGGACAAATCTCGACCACAA	60.088	334	CCTCCGTTTAAATTAGATGACCC	60.083	454	121
HJKAX1S01A3W8M_1	ATATTTTCCTCGCCCTTGCT	60.061	129	TCCTGTGATGCTTTCCCCTA	60.594	409	281
HJKAX1S01CSO1O_1	CCGAACCAGGGTAAACATTG	60.22	94	TCTCTCTCTCTCTCTCTCTCTTTCAA	58.887	240	147
HJKAX1S01DAZ4D_1	CGAAGTTCCTCCACCATGAA	61.034	1	GAGCACTTGTATTCGAGCCC	59.843	227	227
HJKAX1S01CFYRP_1	AAAATCTAATGGCGTGGTGC	59.967	258	TTTTCACGCATGGAGATCAG	59.799	386	129
HJKAX1S01CGVU4_1	TCCCTCTATACCGCAGCAAC	60.235	203	TGGAATCCGAGTTAAGCGTG	61.157	478	276
HJKAX1S01DIXQ3_1	AAGGTCTGGTGGGTTGGTTA	59.304	3	ACGCAGATGAACCTCAAACC	60.119	300	298
HJKAX1S01C5ZH1_1	CCTCCGTAAACTAATATAAGAGCG	57.795	248	ATGCTCTATTTCTGGCACCG	60.235	457	210
HJKAX1S01BU57X_1	GGCCTGGATTGGGTATTCTT	60.152	224	CCCACGATATTGTGAGCGTA	59.566	465	242
HJKAX1S01ERTWW_1	ACCAATCTCAGTGACGGTCC	59.969	253	GACATGGCAAAGTGCAACAC	60.168	421	169
HJKAX1S01BPHFX_1	GCAAACCCAGTTCCAGTCAT	59.973	4	ATTCCCTCCGTCCCATCATA	61.435	185	182
HJKAX1S01C3EHL_1	ACTCCCTCCGTCCCATAATA	58.333	14	GAAGGAGTTGGCAGCTTCAC	59.997	304	291
HJKAX1S01BBUBP_1	CGGCACACAACCTAAGATGA	59.716	83	TGCTGTCGTTCTTTCCAAAA	59.439	251	169
HJKAX1S01C9V27_1	GGAAGCGAGCTCTTTGACCT	61.038	57	TGGGTCTTGTCCATCACATC	59.318	351	295
HJKAX1S01DCOVT_1	CCGGTTTACGCCCAGTAGTA	60.011	36	GGAACGGGTTCCTGAGTACA	59.966	211	176
HJKAX1S01C59ZB_2	GCTCCCCAAATAGCATTTCA	60.038	142	TCATCTTGGTGAACGTGGAA	60.088	259	118
HJKAX1S01CH2FX_1	GCGGTTACGTTTTCAAAGGA	60.11	231	GCACCTAAAACAAGTTCAATTTCA	59.597	442	212
HJKAX1S01D2LVB_1	AAACACGCGACCTACTGTGA	59.365	3	ATCGAGGTGTAGTGGCGAAG	60.277	166	164
HJKAX1S01E2EIP_1	CATTTGCGATTATTGCATCG	60.059	70	TTGCTTTGCATGATCAATGAG	59.824	207	138
HJKAX1S01DLA1M_1	AACATCGTGTCCCCTGTCTC	59.969	349	GGCTAAGAGATTGTCGTGGG	59.694	473	125
HJKAX1S01DLLYR_1	ACGACCTTAGTCCGGTTCCT	59.994	14	GGATGATGTGTGGAGGTGTG	59.801	147	134
HJKAX1S01BL2KX_1	AAAACCGTCAAAAGGACGC	60.103	2	TCTGTTGTTCTGCCTCATCG	59.984	268	267
HJKAX1S01A92QH_1	AAAATGAAACTGGCACTGGG	59.971	257	AGCTGTAGCAGCAGGGACAT	60.043	475	219
HJKAX1S01BWKHA_2	GACGTTTTCAACGGTTCAATTT	60.257	213	TTCGAATGGTGTTGTATTAGCG	60.02	349	137
HJKAX1S01CAPVH_1	TAATCCTGGGTCTGGTGAGC	60.073	36	TCTCTCGATCTCAGCAAGCA	59.967	302	267
HJKAX1S01AJ4VZ_1	ATAGGGGTGACATGGGTTGA	60.05	115	CGTGCAGACTTAAGATAAGACTACCT	58.738	239	125
HJKAX1S01CFGF3_2	CGGGAAGTCGAGCCATAAT	60.044	141	AGATTCACTCATTTTGCGCC	60.221	280	140
HJKAX1S01EAG5P_1	CTTGATATCTCCGCTCCTCG	59.933	255	GCTCGGAGATCCTTTCCTCT	59.919	483	229
HJKAX1S01CMRGJ_2	TTTGCTCCGTATGTAGCCACT	59.783	140	ACGAGTAAATCGGAACGGTG	59.993	391	252
HJKAX1S01EAK9Z_1	CGAACCTCGGTAAACATCGT	59.993	200	ATTGGCTAGAGCGTGCACTT	60.044	423	224
HJKAX1S01AEM8B_2	TGACTTCAGTCAAATCTAATATGCAG	58.947	103	ATGCAGTCGCTTTCACATTG	59.871	364	262
HJKAX1S01EJU7E_2	TTTGATTTTCTTGAACGGGC	60.053	206	TGGAACACTTCTACGACAGCA	59.5	433	228
HJKAX1S01B76DK_1	GTTTCCTCGAAGAAGCATCG	59.955	130	TGGACTCCAGTCAAATCTAATATGC	60.706	354	225
HJKAX1S01D736A_1	CCGTGCGCCATTTACTATTT	59.985	300	TTTTGCCCATACCTGTTGTT	57.999	439	140
HJKAX1S01CUUHD_1	CCATTCAAGGGTTTTCTCCA	59.903	39	GATGCACTCCCTCTCTCTCG	60.096	223	185
HJKAX1S01ASKFL_1	CACTGCATGCTGGTTTGTCT	59.905	55	TGGACAAATTTTAAACCAAAACG	60.127	230	176
HJKAX1S01DNDBD_1	AAGGCCCAGACTAGAGCACA	60.012	83	ACTTTGCAGAATCTCCGAGC	59.579	337	255
HJKAX1S01AUF66_1	CGATGATCTAGAACTACGCGA	58.161	4	CTGGAGGGAACTGTGGACAT	59.962	235	232
HJKAX1S01A5V4X_1	GATCCCTGGCAACCAAATTA	59.762	41	TGCAAGTTCAAAATCCCCTC	60.051	153	113
HJKAX1S01CRN5G_1	CTCTCGGAGTTGGTTTAGCG	60.008	124	TATTTCAGAGGGTGGGGACA	60.309	317	194
HJKAX1S01C9WUW_1	CAACTTTGTCTCCAGCTCCC	59.844	52	TTGTGTTCGACCTAAACTTGG	57.801	230	179
HJKAX1S01E08IV_1	TCGACATGTCTGGTCTTGATG	59.692	51	TGCGATTTATCGTCATGGAA	60.035	283	233
HJKAX1S01D2QNH_1	TACAGTCGTGGACCGTAGCA	60.324	246	GACCAATAAACCAGGACGGA	59.79	406	161
HJKAX1S01ALYVD_1	ATGGAATCTTTGCCATTTCG	59.901	32	GGCCCTAAGATGCTTTGTGA	60.214	217	186
HJKAX1S01AT56W_1	TTGTGAGGAAAACCTACGGG	59.964	91	CGTATCAACCCTCAACTCGC	60.657	306	216
HJKAX1S01B455Q_1	GAGAGTAATTGCCATGCCGT	60.103	193	GCTGCACCTTCTAACGTGACT	59.558	453	261
HJKAX1S01AW9Z7_1	GGATCGGTAGGGAGGAGAAC	59.896	327	GTACTGTGTGCACGTGCCTG	61.437	438	112
HJKAX1S01DS8RZ_2	CGCTAAACCAGGCGATGT	59.823	264	GATAGGATCGTCAACGGGAG	59.508	385	122
HJKAX1S01DQ626_1	AAACGGGAGTGTCTGTAGGG	59.062	122	CGTTGCACCGTATGTGTTTC	60.035	332	211
HJKAX1S01A0F55_1	AACACGCACAACACACACAG	59.234	144	TGCCTTACAACGCACAATTC	59.735	382	239
HJKAX1S01CMQVZ_1	CCGAACCTGGGTAAACATTG	60.22	277	TAAGTCGTCGTTCCGTTTCC	60.11	495	219
HJKAX1S01BTCOT_1	AGATAGTTGGTGGCACCCTG	59.989	21	TTGAAGGACAAGCTTGGGAC	60.232	319	299
HJKAX1S01A42O0_1	TACGCTTGGAGTCCCAACAC	61.096	25	GGTCAGTCGATTTTGGTTGAA	59.963	133	109
HJKAX1S01B3PDD_1	AACTGAAATACGCCTAGACCCA	60.021	22	TAGTCGTCTTCCCCTTGCAT	59.694	186	165
HJKAX1S01ARPXE_1	CCCTCCGTTTCAAAATAGATGA	60.305	8	CATGCTCAAACTGAAGGCAA	59.988	159	152
HJKAX1S01BPQY2_1	CATGACAGAAACGCGACCTA	59.864	118	CGCGAAATAGGGATGTCTGT	60.096	254	137
HJKAX1S01BML55_1	ATCAAGCTCGAGATCCAACG	60.362	12	TGACTTACAAAAATCCTAGAGCTTCA	59.865	134	123
HJKAX1S01DFAK6_1	TATTCATTGGCTCCCCTTGT	59.387	221	TCATGCCAATGGAGATGCTA	60.182	420	200
HJKAX1S01AJLXC_1	TCTTGCTACAACCGGCTACA	59.488	6	CACATTGATGCAAGTCAGGG	60.112	253	248
HJKAX1S01DNEFE_2	AAAATGCTTCAGGTCACCAAA	59.601	140	GAGGGAATGAGGAGGAGACC	60.012	373	234
HJKAX1S01ASDEY_1	ACATAGCCGAAAATGGCAAG	60.096	77	GAGGGTGTCAACTGGGTTGT	59.859	272	196
HJKAX1S01ENYNN_2	TCCGTCCTGGTTTATTCGTC	59.933	258	AGGAGTACCAGGGCCAGTTT	59.994	483	226
HJKAX1S01DOTQZ_2	ATATGCTGGTCGGTGTGTCC	60.812	273	CGGCCTAGCTACGAGCAC	59.722	444	172
HJKAX1S01DKAL8_2	TCGTCTCATCAAGTGCCAAG	59.984	259	TCCGTCATTCCTCTTCATCC	60.011	480	222
HJKAX1S01BSIN5_1	GATTCCGGTATGGACCACAT	59.488	6	AAGCGCGTCTCTCTCTCTTG	60.035	274	269
HJKAX1S01ANDJO_1	AGGAAGTTAATGCACCACGC	60.14	40	CGTGCAGGCAGTTGATTAGA	60.011	314	275
HJKAX1S01CD60J_1	TCTGTTGTTCAGCCTCATCG	59.984	54	GGAGCTCCACCGACATACTC	59.685	318	265
HJKAX1S01A94LZ_2	GCCTCTATTCCAAAATAAGTGTCAA	59.924	124	GCATGCTGTTGCATCTCAAT	59.836	264	141
HJKAX1S01ANKJ4_1	GGGACACAATGAACAGGACTT	58.906	77	ACGTTTCACCTTTTTGACGG	60.008	316	240
HJKAX1S01DK88X_3	TGTACCGTGCCACTGTGTTT	60.072	179	ATGGCACAAGAACACGTCAG	59.751	475	297
HJKAX1S01A35J3_1	ACCAGCAAGGTTGTTTTTGG	60.008	92	TGTGATTCCAGGAGAGACCC	60.048	236	145
HJKAX1S01D2TM5_2	AATCAAGCAGGACGTAGGGA	59.694	272	ACATCTCATCAATTTCGGCG	61.003	467	196
HJKAX1S01D7RL1_2	TCAACCCCGTTCAAGTTACC	59.83	293	GAAAACAAGCACACACAAGAATA	57.064	398	106
HJKAX1S01CR7HS_1	GTTGCGTCGTTCGTGTTGT	60.784	42	TCAAATTGAAAAGGTTTGCCT	58.729	141	100
HJKAX1S01B4X86_1	CTCAAAATCAAACCGGCACT	60.11	149	CAAGGAAAGCAAGGCACTTT	59.494	306	158
HJKAX1S01C3HWD_1	TTGTACTCCCTCTGGGATCG	60.065	12	ACCTCGCATCCTTCACGTAG	60.277	221	210
HJKAX1S01BFAY4_2	GTCTCGAAACGGTCAACGAT	60.119	99	TTTGTAGCGGTAGTGGGAGG	60.125	332	234
HJKAX1S01DZV1S_1	CCGAAGAATAGAAAGGCATGA	59.306	60	GTCCGGATTACATGTCGGAG	60.34	187	128
HJKAX1S01BDCS7_2	CGGACGGAAATGTATTAAAATG	58.439	190	ATATGAGGCCTGCTCTACGC	59.462	392	203
HJKAX1S01B5OYJ_1	TATGTCAGAAAAATTTCGTTCG	57.037	13	GCATCACGCTATCATCCTCA	59.788	270	258
HJKAX1S01EF43Y_1	TGCCAGACAACTTGCTTGAG	60.175	60	AGCTAGCAGACGGCAAAGAG	59.92	236	177
HJKAX1S01E2GC2_1	GGCTAGCCATTTTCAGCAAG	59.982	71	TTACAGCCCATTTGACATGC	59.548	207	137
HJKAX1S01EAMCM_1	TTGCGTGGGTGAGTATCTTC	58.724	60	CGAAAAGCCCATTTTCAGTC	59.685	358	299
HJKAX1S01BNZ6V_1	TTGTTCAAGCCAAGGACCAC	61.075	93	TGCACCTTGTTGATATGAGTGA	59.199	198	106
HJKAX1S01D3CRX_2	TCAAATGGACTACCACATACGG	59.747	238	ATAACACGTTTTCGCGGTTC	60.003	403	166
HJKAX1S01AHVLW_1	TGCAAACACGGACTGATTTC	59.697	249	CATCCATTTCTAGGACAAGTTTTT	57.865	424	176
HJKAX1S01ELVLM_1	TTCATGGTGGCTGCAAAGTA	60.257	202	TGTGTGGTGTTATGCAACACTT	59.026	421	220
HJKAX1S01CRJIG_1	CCTATCGCCCACACTCACTT	60.134	184	TTACGGGGAGCTCTTGCTTA	59.975	452	269
HJKAX1S01CZBT4_2	TGTTGCAATAGCACGCTTTC	60.021	167	ATTGCTATGGCTGAACGAGC	60.382	400	234
HJKAX1S01AY2QA_2	GAGCTTAACAACGAGCCAGC	60.162	198	CCGTTAGATCAACGCTGAGA	59.024	389	192
HJKAX1S01C7X9T_2	CGGTGGCTATAAGGAACTGC	59.73	92	CCTATCGCCCACACTCACTT	60.134	212	121
HJKAX1S01BJU5A_1	TGTGATCCATAGTGGAAATCTCT	57.681	50	CCCGCGCTACTAATAGCAAA	60.367	158	109
HJKAX1S01DH4XJ_2	CAAGTTGGTCTATGAGGCCC	59.55	114	ACCCTCGGTAAAAATGCCTC	60.32	413	300
HJKAX1S01C4IFK_1	CAGGGGTTTCTGCATTTCAT	59.933	316	GTTGCAACGCACGGACATA	61.71	433	118
HJKAX1S01E2RFG_1	GTGGGTCCCCTCTGGTATTT	60.052	139	TGAGACTATGAAAGCTCTGTCCTT	58.741	413	275
HJKAX1S01AYIGA_2	GTCCAGCGAACACCTTGTTT	60.156	144	GAACCCGACAAAGTCAATCC	59.386	368	225
HJKAX1S01EM8W4_1	TGACTGAGTGCAGTCTTGGC	60.187	119	GTTCAAAAACCGGGACAAAA	59.817	275	157
HJKAX1S01A9DZ5_1	AACACCAGATTTGGAGTGGC	59.973	76	ACGCAAGCAAGTGCTCCTAT	60.044	277	202
HJKAX1S01C4E0P_1	TGGCCATTCCATCTATAGCC	59.885	199	TGCTACAAACCGAACCATCA	60.111	307	109
HJKAX1S01D6VZY_2	TGGGCTCATGATGTGGTAAA	59.924	260	TGGCTTGCCAGTCATTAATTT	59.6	423	164
HJKAX1S01A02QU_2	TGTCCGCGTTTTAAAAATGAA	60.461	233	AAAAAGCATGAACAAAATCTGAAA	59.233	392	160
HJKAX1S01EMXY3_2	CGAATGAATTGTTGCACGTC	60.119	78	AGATTCACTCATTTTGCTCCG	59.326	197	120
HJKAX1S01EP3OF_1	GAACTACGTGCACGCCCTAT	60.162	202	TAATTTGGTGCATCGCATGT	59.96	458	257
HJKAX1S01ETP2U_2	ACGGCAAAGATATGGCTGAC	60.103	243	TGAAGACACTTAATTGGACTTTGA	57.991	432	190
HJKAX1S01DRCVJ_1	CGGTCTTCTCTGTGAGGAGG	59.978	153	CGCCTGTGTACTGTTTCGTG	60.361	405	253
HJKAX1S01D9DJC_2	AGCTACAGATGACACGGCACT	59.952	80	CCATGTATGCTTTTGCTCCA	59.688	309	230
HJKAX1S01B8MNI_1	TCCTGAGAATGTTGCTGTCG	59.984	165	CCCTTCCACCTCAGCATTTA	60.066	387	223
HJKAX1S01EUVP6_1	AAGAGGAGGTTGGGCATCAT	60.853	112	AAATCATTGCCACATAAGCAAA	59.499	334	223
HJKAX1S01EEXYF_1	GGAAGATGCAGAGCAGAAGG	60.096	16	TTTGCCAAGGGTAATTCGTC	59.938	272	257
HJKAX1S01DOEPJ_1	TATACGGTCGGTTGTGATGG	59.272	56	ATAGGAATCAAGTGGGCAGG	59.006	164	109
HJKAX1S01BGFMT_1	AGTCGGGTGAGTTGTCCAAG	60.151	55	TGACACTACCCACTATGAAGGTACTA	58.304	193	139
HJKAX1S01D8JWK_1	CATCCGTTCACTTTGTAAGTCG	59.671	4	GTTAGCGTGGGTACCGTTTC	59.499	168	165
HJKAX1S01DFUL4_1	CAAGACATAAGGCTCTGGCA	59.024	19	TGTGTAGACGCATGTCAGTGTG	60.845	154	136
HJKAX1S01D3UJY_1	TGTTCACCCCCATTTTCAGT	60.21	107	TGCTACTTCTACGCCTCGGT	60.037	220	114
HJKAX1S01AGZHW_2	CGCCTAAGTGTTTTGGGATT	59.087	345	AGCCTGCCACATAGGCATAA	60.626	449	105
HJKAX1S01BVLG6_1	GTTGAGCTTGGCATTTAGGC	59.851	14	GCCTTGAGGACCCCTTTTAG	60.068	137	124
HJKAX1S01AT23C_2	TGCTCAAACGAGGCTTATCC	60.352	114	TCCTTGGCTTCACACTCTCC	60.386	404	291
HJKAX1S01BE54L_1	TGAGTTCTTGTCATCTCGCAA	59.581	2	ATACTAATGGCGCATCTGGG	59.945	221	220
HJKAX1S01BSRG5_1	GTCCAAAACAAGGGCAAAAA	59.953	36	GGAGCAGTTGGTAGTCTCGC	60.02	221	186
HJKAX1S01BAT0Y_1	TTGTGCCTTCTTTGTTGCTG	60.027	116	GACAAATTTAAGATAGGAATTTTGGG	59.594	258	143
HJKAX1S01BE96J_1	GACCTCGCTGAAACTTTTGC	60	40	TACACCACCGTTTGCGATTA	59.992	271	232
HJKAX1S01CP3LZ_1	TGGCCATTCCATCTATAGCC	59.885	174	TTGGTTAATCAAAGTCCCACAA	59.357	327	154
HJKAX1S01BQFEI_1	CTGATCACGTTGCTGCAGAT	60.016	79	AGCTCTCCAACAACTCCCAA	59.844	278	200
HJKAX1S01AKYMB_1	AACCGTTTGTTTAGGACCGA	59.471	49	CCAAGCTTATTTCCTGCTCG	59.975	339	291
HJKAX1S01DPJRT_2	CACATGACATGGCACTTTCT	57.067	322	CCGCTTACAAGTCATCCTGA	58.874	431	110
HJKAX1S01CA21Q_1	GGGCAACTTTTGGTTCTCAA	60.088	57	TTCGTATGTGGTTCATAGTGGAA	59.393	183	127
HJKAX1S01EE8ZU_1	CTCGCAGGACAAGGAGAAAC	59.989	35	GACCAATTCTTCCAGGGTCA	59.903	193	159
HJKAX1S01BSS7G_1	GCATGTTGCTATTGTGCTGC	60.442	56	AGAATGCCATCATGGAAAGG	59.894	339	284
HJKAX1S01DWHTU_1	GTCAAATGAACTCCGTGGCT	60.119	41	GGTGCGCCATTAGAATCAGT	60.103	255	215
HJKAX1S01A3RT1_2	CAATTTGAACTGCAAAAGCG	59.486	204	CGGTCAGGTTAGATGGCCTA	60.088	312	109
HJKAX1S01AJVN3_2	AGGCATCGTATTTGCACGA	60.235	162	GTATGCAACGACACAGGGTG	60.032	330	169
HJKAX1S01B8AL8_1	TAGGTGTGGCAACCTTAGGC	60.132	50	CCCCACAACACACATATGGA	60.088	150	101
HJKAX1S01AIS6X_1	TGGTAAAGGCCGTATCTTCG	60.089	162	CGAATGAGACTAATAAAACCCTGA	58.757	428	267
HJKAX1S01A360X_1	AATACGCAAGTTGGCCATTC	59.967	105	TCCAGAACCGGAACTAAACG	60.103	225	121
HJKAX1S01BR74O_1	TTTGGAGCCCGTATTCTTTTT	59.957	2	GAGGCAAAAATCCAAAACCA	59.916	164	163
HJKAX1S01DOAXY_1	ATGCCCATGATCAGGAAAAC	59.756	56	CAGGTGTGAAGTGCATTAGCAT	60.197	350	295
HJKAX1S01EKMP3_1	CCTATCGCCCACACTCACTT	60.134	101	CCACCCGTTTGCTATTTTTC	59.451	378	278
HJKAX1S01BL7ZT_1	TACAAAGGATGGTCGCATGA	60.073	141	TTCCGGATAACACAATTATAGCAA	59.778	367	227
HJKAX1S01AXWUU_2	CAAGGCTTGCACGTGTATCT	58.952	249	GACCGCATTTGTAGCAGTGT	58.804	467	219
HJKAX1S01EB1XC_1	TGGATGAGCCAAGAAGAGGT	59.803	29	TTCGCTACCCAATCCATAGC	60.06	191	163
HJKAX1S01C4TSA_2	ACTCCGTAGCTTGCAAAACG	60.44	126	GCTGCTTTCCTAGCCACAAC	60.022	340	215
HJKAX1S01A9VE6_1	CGTATGTGGCAGTCCATTTG	59.988	3	GCTCCGCCTAAACACAACAT	60.14	173	171
HJKAX1S01CKVWF_1	CGCCATTTACTTCCCTGTGT	59.993	143	CCCAATCTAACTGATCGGGA	59.887	307	165
HJKAX1S01C2838_1	GCCACCAGACCGAGAGATAG	59.827	43	ACGTACGTTCCTACGACGG	58.662	267	225
HJKAX1S01CAYOY_1	CTCGCCCGAGAGCAGAAT	61.625	29	TGGCAATGTCATGGAACACT	59.967	206	178
HJKAX1S01AXKD6_1	AAGGGGGAAACGTGAGAGTT	59.972	165	TTGCTTGCCACATCATCATT	60.08	299	135
HJKAX1S01CXOI0_2	GGCTAGCCATTTTCAGCAAG	59.982	236	AGCAAGTCGCGCAGTTATTT	60.046	415	180
HJKAX1S01DE3D9_1	GTTGGAACCGGCACTAATGT	59.859	236	GATTTCCTGGGTGAATCGAA	59.871	413	178
HJKAX1S01EQFA2_1	CCTATCGCCCACACTCACTT	60.134	73	GAGGCCCAGCATGAGTCTAC	59.834	305	233
HJKAX1S01A5EE1_2	AAGAGCCGAATTGAATTTCC	58.252	333	CATCCGTATGTAGTCCATATGTAAA	57.192	503	171
HJKAX1S01A8BG7_1	CCAAGGTAGAGCGTGTGTGA	59.897	45	GGTCATCCACTTGAGGGAAA	59.903	161	117
HJKAX1S01A9TXC_1	CAGCCAGGTGAATACAGACG	59.314	3	ACAGTACCGGCACTAAAGGC	59.266	125	123
HJKAX1S01BVHCE_1	GAGTCGTATCAGTGGCCGAT	60.104	5	CATGACCTTGATGTATGCCG	59.948	212	208
HJKAX1S01A6QWX_1	GCAACCTACTGTGACAAACACG	60.645	49	CATGATCCAGACGACACCAC	59.962	342	294
HJKAX1S01DHN1B_1	CGAAGAGGTGTCGGTCTCTC	59.986	111	TGCACACAGTGTAAGGGCTC	59.905	278	168
HJKAX1S01AORS7_1	GGGCAAATTTCAGCAGTCTT	59.316	126	CTCGTCTGGACAAAACCCAC	60.545	318	193
HJKAX1S01DXPQ8_1	TTTACAATGCACAACCCCATT	60.103	142	GGGCCGCGTGAAATTTAG	61.498	369	228
HJKAX1S01CC7QB_2	TGTTTTGAACACTGGTGTACTGT	57.252	134	TCAGCTCTGCAGTCCTCTTG	59.441	253	120
HJKAX1S01EXMGH_1	AGTTGTAGCGCCGTAGCAGT	60.103	159	GTGGAGGGTTTTGGAGCATA	59.933	309	151
HJKAX1S01BQQH5_1	TGCAACAGGCAAAATGAAAG	59.849	95	AAAAGCGGGACCAATAAACC	60.184	196	102
HJKAX1S01B15NM_1	CTTCGATTGAACGTCTGCAC	59.445	75	TTCCATTCAAATCATGCAAGT	58.079	302	228
HJKAX1S01DNXRD_2	CGTGTTCAAGAAATGCTCTCA	59.061	262	TCACGGACAAATATTGAAACTCC	60.23	452	191
HJKAX1S01BMH19_2	TCTCTCTGTTTCAAAATAAGTGTCTCA	59.884	85	TCCACCCGCAAGATTTTATC	59.901	230	146
HJKAX1S01CTFN5_1	TCAAATTGAACTGCAAAAACG	58.852	71	TGAGCTTTGCAAGTTTGTGG	60.027	183	113
HJKAX1S01CRUHQ_2	AGATTCACTCACTTTGCTCCG	59.487	201	GGTGGAGTTGTGCAAATCAG	59.139	310	110
HJKAX1S01E5NYL_2	ACAGAACCGGTGACTTTTGG	60.005	205	TATGTTGGTCGCTGCTTTTG	59.872	449	245
HJKAX1S01BRIJA_1	GGCAGATTCACTCGTTGGAT	60.081	191	CCTCCGTAAACTAATATAAGAGCG	57.795	353	163
HJKAX1S01CMGFM_1	CATTGTGTCCCCTGTCTCCT	59.962	326	CATCCATGGGACTGGAAATC	60.135	482	157
HJKAX1S01D7MZ6_1	GGTTTCTGAAGGTTGCCAAA	60.088	278	TGGGTAGGGTTCCTTAGGCT	59.955	410	133
HJKAX1S01DU0IM_1	AAAGTAAGGGCAAAACCCGT	59.871	98	TGCCAAGAAGAAAGAAAGGG	59.424	249	152
HJKAX1S01ANJRX_1	CGCATGTCATCAAATGGAAG	60.073	76	CATGCATCAACACATGAGCA	60.282	217	142
HJKAX1S01CW6BA_1	TTGTCTTGGGAACATGAGCA	60.24	9	CTAAACTGGCCTGGACGAAA	60.241	252	244
HJKAX1S01BRSBR_1	GCCAAATCTCATGCGTGTC	60.226	89	GAAGAGCGGGAGTTTCACAG	59.989	290	202
HJKAX1S01BF3U3_2	TGATTTGTCTTGGTTTTTGTGC	60.018	66	CTGGTGATCCACCTTGGACT	59.962	204	139
HJKAX1S01CODEB_1	AAATAGATGTCGACCCACGC	59.962	83	GGTGCTTAGGAAAGCCTGGT	60.63	380	298
HJKAX1S01C3H4O_1	CCACACAACCCAGTTGACAC	59.89	24	CCAGTGGCATTTTTCGAAGT	60.11	220	197
HJKAX1S01CL16U_1	AGCACTCGTCGCCAAATTAT	59.736	18	GTCCAATGGCATTTTTGAGC	60.457	296	279
HJKAX1S01CDGES_2	TCTTTCCTCCACCTCAGCAT	59.803	163	AGGTAGGGTTGCTACTGGGC	60.517	269	107
HJKAX1S01C3GGF_1	TGACTTTCCTATTCCTATGATTTTC	57.108	24	TTTGGTGATTCCGTTGCTCT	60.636	149	126
HJKAX1S01EXUQA_1	ACAAACTGGGCTGGTCATGT	60.431	71	AGCGCGCGTAGTAATTTGTT	59.938	197	127
HJKAX1S01C0HJ6_1	TCCACGACTATTGTTTCGTGAG	60.168	50	TGTCCATGTTGAAATATCCAAAAC	59.99	153	104
HJKAX1S01ES5X7_1	CAGTTTCGTCGAAGGGTCTC	59.844	11	GCTCAAAAATGGGGTTACCA	59.801	176	166
HJKAX1S01CIACK_1	AACACGCACAACACACACAC	59.073	54	TCGTATCAAAATTGCCCAAA	59.004	350	297
HJKAX1S01BDXWE_1	CTGGCCGTTGATCTTGATTT	60.074	1	ATCGCAAACATTTTGCACCT	60.511	117	117
HJKAX1S01CJN0Q_2	CGTGTGCGAGAAAAGAAACA	60.027	47	TCGCTGTCCATGTGGTTACT	59.165	304	258
HJKAX1S01AXDY5_2	TTGAAGCAATTGAGGTTTAGCA	59.89	349	TGAAAATGTAATGCTCCCTCTG	59.225	497	149
HJKAX1S01ENBOI_2	TTCAAAAACGTTCTTATATTCTGGG	59.81	310	TCCATAATGAGCCGATGAGA	59.179	441	132
HJKAX1S01A2S2X_1	AAGGAGCAAAGAATGATGCG	60.352	1	TTTTCTCCGTATGTGGTCCAT	59.302	104	104
HJKAX1S01C46AB_2	CCGGGAATACTTGTCGAAGA	60.066	209	TGAACAGTGTCTTTATACATCCATC	57.282	348	140
HJKAX1S01BWQJK_1	CATGGACACGGGATTTTACC	60.051	76	CAAACACGTATCATCACGGAA	59.454	257	182
HJKAX1S01DYY46_3	CCGAACAGCTTTTGACCAAT	60.11	275	CGCATCAACTTGGATTCCTT	60.074	421	147
HJKAX1S01D7R8J_1	CAGGCGCAACGGTAAACTAT	60.152	110	GAATATGGCATGTGCTGTGG	59.955	271	162
HJKAX1S01AFHWB_1	TTGGATCCCTCATTGGCTAC	59.894	80	ACGATCGTCAGCTTTTGACC	60.263	367	288
HJKAX1S01A3NEO_2	GGACCCCCTATCACACACAC	60.096	164	ATGATTTTTGCCCCATCAAA	60.132	414	251
HJKAX1S01DGV3R_1	TGGCACACGTTTTTGTCTTC	59.74	81	GGCACCGTGGCCTATACTAA	59.982	355	275
HJKAX1S01D225L_1	AAATGAACAGGCACATGCAG	59.722	12	TGGCTCAGTCTCTTGGAGGT	59.986	149	138
HJKAX1S01DQKO9_1	GTGGATGGACGGCGTCTT	62.108	42	TGTAATAACAGCCCATGATGC	58.521	141	100
HJKAX1S01BLLU2_2	TCCGTCCGGAAATACTTGTC	59.933	283	TCTCTTCCGAGGACATTCGT	59.803	478	196
HJKAX1S01BG4M2_1	CCCTCCGTCCCAAAATAAGT	60.18	12	CAGTTCCAAGCTGCCAAAAT	60.249	208	197
HJKAX1S01B49NB_1	TTGAGACTTCGACCGGCTAT	59.836	118	AACTTTGCAAACGGTTGACG	61.088	219	102
HJKAX1S01AZFCJ_2	GCGGATTCAGGCATATTGTT	59.929	225	ACGTGTCTAGCCAAAGTCCC	59.212	398	174
HJKAX1S01AD5XF_1	TAGACTACTCCAGCCCCAGC	59.454	26	GGCAGTAGGTCCCATAGGGT	60.212	166	141
HJKAX1S01D96PU_1	TTTTGATATGCTGTGGGGGT	60.192	282	CGTTTTGGTGGTGTAGCAAG	59.241	417	136
HJKAX1S01DBMXA_1	CCTTGAGCTTTTGCTCCATC	59.955	24	TTTATTCCGTTTGGACTCCG	59.931	315	292
HJKAX1S01AZ7B8_2	GCACAAATTACAACGGTGAGG	60.414	86	CATCACATCCCTCCGTCTTT	59.927	322	237
HJKAX1S01BGF8L_2	GGGAGTGCTTGTCATCAAAAT	59.045	115	ATTTTCCAACAGTCGAACGG	59.971	275	161
HJKAX1S01A6ED3_3	GCACTGGGTATTTATTTGTAGAGG	58.245	189	TCCAAATGACCAAATCCACA	59.75	395	207
HJKAX1S01B9KVV_1	GCAAAGGGCGTGTGTTACTT	60.176	134	AGTTGGCTAACGCCCACAC	61.112	267	134
HJKAX1S01DXAXK_1	TAAGACGCATGGTGTCGTTC	59.722	28	ATGTCCATGGTCAGGAAACC	59.636	318	291
HJKAX1S01D315I_1	TCACTTGTTGAAATCTCTAGAAAAACA	59.775	2	TCGAAATCAAACTGCTGCAC	59.995	151	150
HJKAX1S01AOSBV_2	TCCGTCCGGAAATACTTGTC	59.933	188	TCATGGATAGGGTTTCGACC	59.75	428	241
HJKAX1S01AFJMX_1	CCAATTGATCCCTCTGTTCG	60.452	198	AATCTGCTTGCACCTTGGTC	60.263	377	180
HJKAX1S01EXKYR_2	TTCCCTGTTTGAACGAGATTG	60.096	46	TGCAATGCACGTGTACCT	57.07	342	297
HJKAX1S01BHIZQ_1	ATAGTCGTGGTTTTCCCCCT	59.691	107	CGAACCACCATTGTCTTCAA	59.541	328	222
HJKAX1S01DFLHF_1	TCCGTATCGTGGTTGTGGTA	59.84	81	CTTTGCTGCATCACCTTCAA	59.988	379	299
HJKAX1S01BM69K_1	GCTCGTCGCCAGCATATAGT	60.403	323	TGGGTGAGGCTAGCATGTTT	60.657	474	152
HJKAX1S01A6P6G_2	AGATGGGATAATTGAGTTGCG	59.057	159	TGGTCTTGATGAGACGATGG	59.631	258	100
HJKAX1S01CCEK4_1	CTCCCTTCGTCCCAAAATTC	60.797	15	TCTACTTCCCCAGCTCGCTA	60.11	223	209
HJKAX1S01A2LVZ_2	TTCTCCTCGTTCTGCGAGTT	60.134	233	GTGGGCCAAATGAGAGAAAA	60.051	409	177
HJKAX1S01A78VE_1	TTGACGGCTCATTACTGCTG	60.011	16	GGGGACCAATAAACCAGGAT	59.881	161	146
HJKAX1S01APJGQ_1	TGTTTTTCCTATTCCCGCAT	59.411	162	GCCATTGGAATTCAATTTACG	59.313	417	256
HJKAX1S01BBJ89_2	GTGGCCTCCTACTGGATTGA	60.073	74	CAGGACCCCGTGGTAGTAGA	59.982	368	295
HJKAX1S01BXGZV_1	TGTGACCTCTGCTGTGGTGT	60.368	32	TGTCGAGTCTGCCCTAGCTT	60.156	206	175
HJKAX1S01D0KSO_1	ATCCGACGCCTATATTGCAG	60.081	113	AGATTCACTCATTTTGCTCCA	57.406	246	134
HJKAX1S01E3TG6_2	CCGTCCGTTATTACTTGTTGC	59.527	52	ACACTCATTGCCGTTGTTTG	59.615	314	263
HJKAX1S01BT0IO_1	GATGGCAATTTCTGCCTGTT	60.081	271	GCTTGCTTTGCACTGTTTTG	59.656	501	231
HJKAX1S01DWQHU_1	TTTCTTGGCATTTTAGTGATTTCTT	59.605	8	AAGAGCCCGCTTACCTTCTC	59.983	146	139
HJKAX1S01AKBCL_1	ACAGAGCACGGGATGGTAAC	59.997	84	CTTTATCGTCTGCTGGCCTC	59.978	356	273
HJKAX1S01CFU4I_1	CCAAGATGGAACCACTCCAC	60.363	114	TTGGTCTCGATTCGTGTCTG	59.831	395	282
HJKAX1S01BCHF3_2	TGTGTATGCGTTGGTTTTGG	60.415	116	GCTTTGCTATGCTTGATCTGC	60.138	352	237
HJKAX1S01D1R7H_1	GGGCAATGTAGCTATCCCAA	59.923	101	TGACAGAAGGTCACAAGTTGACA	60.77	229	129
HJKAX1S01BZM5J_1	TGTGTTGTAGGTTTTCGCGT	59.245	101	GGCCATTTCAGCTAGATGCT	59.439	216	116
HJKAX1S01AOB07_3	AGATTCACTCATTTTGCTCCG	59.326	314	TGCATGTTGTTGCATCTCAA	59.833	423	110
HJKAX1S01BBAIZ_1	CCACGGGTTGGACTTTCTAA	59.964	133	TCGATTTGGTAGCATATAGGTTAAT	57.463	377	245
HJKAX1S01EERVO_1	AAGGCCGACACGAACATTAG	60.132	120	TATGAGGGTTTCTGGCAAGG	60.066	267	148
HJKAX1S01C6JE6_1	TTTTTACGGGTCTGCTTTGC	60.244	81	GGTGTTGCCTGGTTCTCCTA	60.111	243	163
HJKAX1S01D3OXS_1	TGTCAAAAACGTTCTTATATTATGGG	59.626	56	AAGGTCGGTGGAGTCCTTTT	59.972	185	130
HJKAX1S01CF75B_1	CTGGAAGCTGAATTGGAAGC	59.955	19	GGGTTCAACACGGTCTCTGT	60.009	167	149
HJKAX1S01BV5MP_2	TGCATTTTTGAGCAAGCATC	59.96	253	TACGTGCTTAAATGGGGTGC	60.886	418	166
HJKAX1S01C9PUK_1	CTTATATTGGCCAAAGCCCA	59.922	2	CTCAGCAGCAAGATGACAGC	59.887	165	164
HJKAX1S01A1VO4_1	CATAAGGTGACCAGCGTGAA	59.716	62	GGTCACCCATCCTTGGACTA	59.779	202	141
HJKAX1S01BDCEY_1	TCGAGATCCGATGAATTGTG	59.604	238	TCTCGAAGGGTCGTCTGATT	59.803	390	153
HJKAX1S01ADYKX_1	GAGCTTGGAGGATTGCTGTC	59.957	87	TTGGAGTGTGTGATGTTCCG	60.57	301	215
HJKAX1S01D97YD_1	ACAGAGCGAGATCGGTTCAT	59.834	39	AGGCTACAATTGATCCCCCT	59.789	273	235
HJKAX1S01AVUDP_1	CTTTAGCTCCCCTTGTGTCG	59.869	231	TTAGAGCCTCGACCGAAAAA	59.953	458	228
HJKAX1S01BM2XK_1	TCGAGCTAGCCTAGAGACCG	59.875	17	GGCTAGAGAGCTAGTTCAATTCTAGTG	59.717	188	172
HJKAX1S01BAW12_2	GATCGGTGAAAGAGGACCAA	60.05	149	CAAACACGTATCATCACGGAA	59.454	298	150
HJKAX1S01C7GEX_1	TTAGAAAGTCAAATGGGCCG	60.067	163	TCACACATGTACTAAGTTTCCGGT	59.861	450	288
HJKAX1S01BQ437_2	ATGCGCAGGAGGACAAGTTA	60.796	102	GGGCGCACTATATTTTGGAA	59.928	221	120
HJKAX1S01BHCZW_1	GGTCTACGAGGGTACGTGGA	59.989	224	GGCTGATACCCCAAAGTGAA	59.933	358	135
HJKAX1S01D9L8Y_1	GCTGATGAGCTCGTGGTACA	60.016	11	AGCCCGCCTAGGTCATCTAT	60.081	242	232
HJKAX1S01CHGEF_1	AGGTTTCAAGGCTTTGCTGA	59.993	63	GGTCTGAAGTAAACCGCCAA	60.11	215	153
HJKAX1S01C7381_2	TTTGGAGCAATCGGTGTATG	59.542	83	TCCGTTCCAAAATAGATGATCC	60.15	213	131
HJKAX1S01DDD4N_2	TGTCTTGTAGTGGGGAGCAA	59.288	116	GCGAGAGAATGAGCTTCACC	60.104	232	117
HJKAX1S01BLIQ3_1	TACTGTTCATCCAGCCCTCC	60.073	103	CTTCGAAGGTTTCTCCCACT	58.376	283	181
HJKAX1S01CW2T6_1	TTGCCAACCAGGACTAAAGG	60.103	118	TTTTCAGGGCATTTGAACAAC	59.967	339	222
HJKAX1S01AU16P_1	ATATGCCCACGAGGATCAAG	59.917	106	ACACGCCTTTCCATTGATTT	59.434	257	152
HJKAX1S01CB3MG_1	TTTTTGATGGCATGCATTATT	58.047	84	GCCAGCTTTCAGTCAGGAAC	59.997	299	216
HJKAX1S01A5Q15_2	ACTCTCCTCCGTCCCATAAT	57.523	59	TCCATTTCAGATTGGCAAAA	59.087	266	208
HJKAX1S01ELVLJ_2	GGGGGTCTTCCTCCTTTTCT	60.787	175	CGAGGAGGCGCATAACTAAG	59.996	370	196
HJKAX1S01EFV3R_1	TAGAGGTCACACCTGCCTCC	60.261	50	CTCAAGGCCGCTACTGCTAT	59.637	309	260
HJKAX1S01B47XF_1	GGACAAGAAGAGCCAAAACG	59.853	99	GATCGGCTTCAGTTAGCAGC	60.125	375	277
HJKAX1S01BLPXP_1	GCCCTCTTATGGAGCAACAC	59.7	275	GTAGTGTCGCGTTAGCAGCA	60.225	411	137
HJKAX1S01BW8N7_2	TTAGTTGCCTATTCACCCCC	58.903	165	AGGCCTCTGCCATACACATC	60.104	385	221
HJKAX1S01AE05N_3	TGTAGATTCACTCATTTTGCTCG	59.415	332	GCATGCTATTGCATCTCAATG	59.3	442	111
HJKAX1S01EC54Y_1	GCATTTCAAGGACGTGTTCA	59.697	5	CGCGACCTACTGTGACAAAC	59.365	253	249
HJKAX1S01DA7DQ_2	AAAAATGCGAGTTGCTCCAC	60.257	147	CCACTACCCAACTCGTGCTT	60.171	368	222
HJKAX1S01B7HXW_2	CCTATCGCCCACACTCACTT	60.134	311	GTTCGAACTTTCGGTCTCCA	60.232	434	124
HJKAX1S01AXRXO_1	GGAAAAACGGGTAACCAATACA	59.984	1	GCGTGGTTCTCCTACTGGTC	59.727	146	146
HJKAX1S01A8E2H_1	CGTGTCCATTTGTTGGTCAG	60.001	178	TGATATGGTAACAACTTATAGCCAA	57.047	418	241
HJKAX1S01BRFW1_1	TGCTCAATCCCGATGATATG	59.455	3	CCCTTGACGAAAGCACTTCT	59.473	256	254
HJKAX1S01DU0I3_1	GAGGCTTACTCCCTCCCATC	60.037	257	TGCTCCGTACGTAGTCACTTG	59.011	415	159
HJKAX1S01ASNCB_1	CTGCGATTGCTGGATACTGA	59.972	151	TTCTGAGAGCTGATGCGTTC	59.271	333	183
HJKAX1S01D4Y1V_1	TACTCCCGCTTTTGGTGTGT	60.55	137	CGGAACCTGGGTAAACATTG	60.22	353	217
HJKAX1S01CGH33_1	AATGCGTTGCTATAGGTGGG	59.982	112	ACACGAGAGTTGAACTAGCTCTATAA	57.264	254	143
HJKAX1S01D6CRO_1	CGTGGAATTTCCTGGCTTTA	60.067	92	CTCCCTCCGTTCACAAATACA	59.978	321	230
HJKAX1S01B2BG9_1	CAATGTTCGTTTCGCTCTTG	59.464	47	TGATTGGGTGTTGTTCAACTG	59.45	195	149
HJKAX1S01AGV6L_1	GCTCCCTTCGTCCCATAATA	58.998	248	GAATGTGCCAACGATCGAC	60.072	405	158
HJKAX1S01CJ3QQ_1	TGTTCTGCCTCATTGCAGAC	59.992	33	TTGCACATGCCATCGTTAAT	59.96	299	267
HJKAX1S01A8MY5_2	TGCCAAGAAGATGTTCCTCA	59.369	111	CCCAAAATGTCACGAATGTG	59.816	311	201
HJKAX1S01E5TX3_1	CGGAGCAAAATGAGTGAATCT	59.326	45	CATGGATGATGAAGGGGAAC	60.135	323	279
HJKAX1S01B6B54_1	CAATATGACCGGGGGAGTAA	59.64	220	AGATAACTGATGCAAATGGACG	59.114	375	156
HJKAX1S01CLTSL_1	GAATAATGTATGTGGCCCGC	60.182	142	CATGCAGTGCAAGTTTATGTATCA	60.082	326	185
HJKAX1S01D02O7_1	ATATGAGGTGGCCTGAATGC	59.923	159	TTTGGAGGTGTAGGACTCGG	60.103	318	160
HJKAX1S01CNPPQ_3	TGCTTCGTATGTAGTCACTTGTTG	59.398	187	ACATGCATTTCCGTGTTTGA	59.972	367	181
HJKAX1S01ATGDB_1	AGTCTGGGTACCCTCGTTCC	60.371	131	CAAAGTCTCGCACCCTCTTC	59.989	294	164
HJKAX1S01CO6DV_2	ACTCCCTCCGTCCCATAATA	58.333	78	CATGGCAGACGAGTGCTTTA	60.011	203	126
HJKAX1S01DU12D_2	TCCCTCCATTGCAAAATAGAT	58.521	375	GCAGATGGATAGAAGCAGGG	59.797	501	127
HJKAX1S01BQA7O_1	GCATGACAGAAAACGTGACC	59.143	33	GCTCCAATTGACAAAGAGCC	59.82	137	105
HJKAX1S01B15FN_2	TCCTCCACCTTTTTCTAGGG	58.24	124	GGATCTTCTCCGTAGAGGGG	60.03	239	116
HJKAX1S01DQNQF_1	CCCGCAAATAATTGTCGTTT	59.832	239	CTTCTGCTCCTCGTTGGTTC	59.989	358	120
HJKAX1S01B1JRD_1	GCAAACGTTTTGCACCTTTT	60.152	254	TCATCCCCTTTTAATAGTATTGGC	59.642	414	161
HJKAX1S01B84YT_2	GATTATGGCATCGCACACAG	60.104	225	TTGATTCGGTAGCACCATGA	60.073	357	133
HJKAX1S01D6JKD_1	CCCATCTTTTTCTATGCCACA	59.946	16	TGCTCTTGTGTGTGCAAGTG	59.642	184	169
HJKAX1S01AXHXJ_1	CATCCAGAAACGCTGAAACA	59.84	44	TGGTTCTGCAGTGTGGAAAG	59.873	230	187
HJKAX1S01AT2XD_2	TGGTTCCACCATGGACTACA	59.806	245	ATCATATCCCCTCCGTTTCC	59.981	382	138
HJKAX1S01DPCFZ_1	TGGGCTCTGGGTCAATATGT	60.34	308	CCCTCTAATAATAGCCGTTTGG	59.067	563	256
HJKAX1S01BQKIC_1	GATCTGGACTGGTCGGAGTC	59.644	122	CCAACCCCACATATATTCGC	60.038	271	150
HJKAX1S01BNUWP_1	TCGAATCAGGTCTCTTGTTTTG	59.355	25	GGGCCGACGGTGTATTATTT	60.93	177	153
HJKAX1S01D6L1J_1	TCCATTTGCAGACCAAGAGA	59.369	24	CGGAGCAAAATGAGTGAATCT	59.326	218	195
HJKAX1S01AX2L1_1	CCTAGGTTTATTGACCTGGCT	57.394	19	CACTGATGAACCACAAACCG	60.001	295	277
HJKAX1S01CKTZ6_2	GCTTCGTATGTAGTCACTTGTTGC	60.248	42	ATCAAAAGGAAACGTCACGG	59.971	144	103
HJKAX1S01CGHXS_1	GCAGGAAATAGAGCCTCGTG	59.978	65	CGGCCATAGTGCTCTTCAAC	60.796	328	264
HJKAX1S01D2Y13_1	TGTTCAAATACGAATCCAACGA	60.356	52	CGCACTGCACCTAAAAGAAA	59.108	314	263
HJKAX1S01BND99_2	TCACATACGGATGCATGTAGAC	58.53	214	TAACAGCCTCTCGTTCCCTG	60.388	436	223
HJKAX1S01B4YQP_1	TGTTGCTTGTGGACTCTGAAA	59.475	18	CAATGAGCCAGAACGAGGAT	60.218	181	164
HJKAX1S01CJ9SJ_2	GCATTTCTCAAACAGTGGCA	59.847	133	TGGGACTGACATTGGAGTTTT	59.439	319	187
HJKAX1S01BBABA_1	AAGTGTTACGACGCCGGTAT	59.522	30	CTGAGACAGTTCTCTGGCCC	59.986	212	183
HJKAX1S01D40DK_3	GCATGCCATGTAGTAAACCG	59.066	314	CGCCTGGTACATCATGACAC	59.992	432	119
HJKAX1S01AW2TI_2	CCCTCTGCTCTTCATGCTTC	60.096	188	CAAGATGAAAAATTTTGTGCCA	59.979	369	182
HJKAX1S01A0MIV_1	CCTATATCTCGGCTTCAGCG	59.96	71	CATTCTTTCAATGCATAATCAACA	59.047	325	255
HJKAX1S01BQZS7_2	GGACCCCCTATCACACACAC	60.096	123	CCCATCAAATTTGGTAGACCTT	59.242	365	243
HJKAX1S01EI2DN_1	TGTAGCCTACTTTGCCGGAG	60.399	3	GGTGGCCTTCAGGATACAAA	59.933	240	238
HJKAX1S01BCDZO_1	AAGAGTGCTTCATGGGGATG	60.073	65	ACCCGAGCCTACTTGTCAGA	59.867	268	204
HJKAX1S01A08S0_1	GCCACAAACGAAATGGAGTT	59.978	165	CATCATCCATATGCAGAGGC	59.056	281	117
HJKAX1S01BEPAJ_1	TCGTTGGAATATCCTTGTAGAAA	57.837	2	ATGCTTGTCGTGAGGGTCTT	59.727	149	148
HJKAX1S01D3WUL_2	GCATCATGAGGACGTGAAGA	59.794	350	GTTGTGCCATGAAAATCAGG	58.976	478	129
HJKAX1S01AG9CJ_1	GAAGGTGTAGCAGCGGTAGG	59.898	142	GCTAGCCTAAGGAGGCCACT	60.004	358	217
HJKAX1S01B4PRT_1	TTTGTCCTAGCAGTAGCGCA	59.776	197	TCGTTGCTTGGAGTAAGGCT	60.015	469	273
HJKAX1S01AL0KT_1	GAGGGCGCTGCAATTTATAG	59.838	222	TGCGATTCGACACTCAAGAT	59.399	497	276
HJKAX1S01A80RI_1	ATGGCCCACCTCACACTATC	59.81	77	TGAAGTTTGCATAAAGTTGAGACA	58.988	366	290
HJKAX1S01DOYBQ_1	GACCAAAAGGTCCAGACGAA	60.088	107	TAATCCCTTGATGACACCCC	59.605	334	228
HJKAX1S01AEI98_1	TCATTTCTGCGCACTTTGTC	59.995	87	CCTTTCTTGCATGGGACCTA	60.066	358	272
HJKAX1S01BDB8E_1	CCCTATGCTATCGGGAGGA	59.999	6	TCACGAGCTTCGAGCTTTTC	60.796	119	114
HJKAX1S01AQT7C_1	TCTCTGTCCCGCACATACAG	59.855	2	GCCCATGAGACTCAAGCAAT	60.226	125	124
HJKAX1S01BF8BM_1	TGCGCCACTAGTAAGCCTTT	60.039	46	TTTGCACCCGTTGTATTTGA	59.969	312	267
HJKAX1S01BM901_1	CGTGTTTGGTGCTCAACATT	59.615	44	GGACAGATGGGCCTTATGAA	59.894	145	102
HJKAX1S01BZU31_2	TCCGTCCGGAAATACTTGTC	59.933	160	TCGTCTCTTCCGACTGACCT	59.986	365	206
HJKAX1S01DI5A5_3	ACTCCCTCCGTTTCCAAATA	58.503	156	GGAGAGGGCGTTGTGTAATC	59.556	350	195
HJKAX1S01BFLX1_1	GGTCTCCTTCGACGTGATCT	59.258	12	ACAGGCCAATGCAAACTACC	60	246	235
HJKAX1S01B45J8_1	GGCGATCTCCATCAACATCT	60.042	74	ACTCACTTGGTGACGGTTCC	60.009	281	208
HJKAX1S01B9NO8_2	CATGGACCAGATACGAACCA	59.369	242	TTCACATGGGTTTCTAATACGG	58.875	389	148
HJKAX1S01CY8RY_1	TCCGTTCACTTTTGTAAGTCG	57.948	1	GCGAGAGCTGAAGGGTTTTC	61.401	131	131
HJKAX1S01CWI04_2	CTGCGACGAGTAATTCGGA	59.956	181	ACGACCTCTCTTGTGGCACT	59.907	414	234
HJKAX1S01BRE4A_1	TTTCTTTAGGGGAGGGAGGA	60.004	224	TGAATATTGCCCTGTGACCA	59.924	359	136
HJKAX1S01DKUX3_1	TGGGAGGCTATGCCTAAAGA	59.801	50	CTGTCATAAACGCGCTCAAA	60.014	300	251
HJKAX1S01A5FVE_1	GCCCATTAAACATCCAAAACA	59.69	15	TCGAACGTCATCGTCAAAAG	59.84	218	204
HJKAX1S01AIJ4E_1	TGGAGGTACTCGCACTTTGA	59.44	323	TCCGTTTTAAAATAGATGACCCA	59.735	464	142
HJKAX1S01ASLML_1	TCCCTCCGTCTCAAAATAAGTT	59.133	12	TGAGTCGATGCAAACTGCTC	60.144	306	295
HJKAX1S01EGVNZ_1	AGGGAAAACCAACACAGTGC	60.012	64	GAGCAAGAGCTCAAGGATGC	60.249	304	241
HJKAX1S01D0LAF_1	GGCTGCAGAATGACTGAACA	59.992	95	TTTCACTTCGGACAATTCTTGA	59.724	255	161
HJKAX1S01CGR1Z_1	ATTGCAATTCTCAGCACACG	59.871	69	AACATGGTCCCAGAGTTTCG	59.966	305	237
HJKAX1S01AIWCY_2	CTTGAGTTGCTACGCCAACA	60.05	255	CATCCGCTAAAGACCCAATG	60.46	455	201
HJKAX1S01BG7AM_1	TCCAAACGTGGATCTTCTCC	60.05	85	CCAGCGTACTACTACCCCCA	60.008	323	239
HJKAX1S01ATQSZ_2	TTCGGTCAAATCTAATATGCAGAG	59.665	126	GTTTCCTCGAAGAAGCATCG	59.955	348	223
HJKAX1S01C18WW_1	TCATGAACCGGGACTAAAGG	59.926	81	CAGGGCGAACAAATACCACT	59.993	184	104
HJKAX1S01AHQDZ_1	AGTTCGTCCGCGAGATCTTA	59.978	261	GATAACTTTCCGCCTGCTTG	59.845	467	207
HJKAX1S01A4VYU_2	CCTCCATCCGGGTTTATAGC	60.653	227	TGGCCAAATGTACTCCTGGT	60.375	501	275
HJKAX1S01BLJBI_1	GTCACTGACCTAGCCCGAAC	59.727	333	GATAACGTGAGCATTGCCCT	60.103	464	132
HJKAX1S01CNLLO_1	GCATACATAGTGGACGGCCT	59.985	17	CACGTATCATCACGGATGTG	58.352	155	139
HJKAX1S01B64DH_1	TGCATGACAGAAACGTGACC	60.733	120	CATCCTGCAATATAGGCCGT	59.945	251	132
HJKAX1S01DF26L_1	CTGCTACTTAGGCGCCATTC	60.003	45	AGATTCACTCATTTTGCTCCG	59.326	258	214
HJKAX1S01DTFPO_2	GTAGCGCCTTAGTGGTAGCG	60.06	348	GTAGCAGGAGGTGGATCGTC	59.685	473	126
HJKAX1S01AY55Y_1	TTTTTGGTGAAATGCATTAACATT	59.677	42	TGCAGCGTAAGTGTTTTGGT	59.391	145	104
HJKAX1S01AMD6U_1	TGCAGACGCTGTTTACCTTC	59.076	46	AACTGTCCGATCCAATGACC	59.786	325	280
HJKAX1S01CDQEQ_1	ATTGCATCTACGCACTGCAC	59.902	134	GTTCAAATACGAATCCAACGA	57.62	414	281
HJKAX1S01A3SNL_1	ATTGTTGATCCGCGTTCATT	60.339	56	ATTCAGGTGGGGAAGCTCT	58.679	240	185
HJKAX1S01A51EH_1	ACTTCTATGACGCGCGATTT	59.873	33	CAACCCTTTTTGCGTATTGG	60.348	268	236
HJKAX1S01CWJC6_1	CCCCACCTCTTTATGTAGCG	59.587	291	TGGTTGCCTCTGTCTCTGTG	60.022	459	169
HJKAX1S01EGBNJ_1	CATTCAGGCCTCACTTGGTT	60.111	151	ACTCCCTCCATTTCAAAGTTAGT	57.43	298	148
HJKAX1S01DN8P5_1	CCCAAAATGTCACGAATGTG	59.816	2	TCCAAAAATCTCAGCATCCC	60.014	295	294
HJKAX1S01A4HCK_2	TGATTGTAAAACGTCCAAGAATG	59.042	71	ATCCAGACGGTGGTGCTAGT	59.604	251	181
HJKAX1S01ANXP6_1	TGCTTATTCGGATTAAATCTTGT	57.112	3	CCTCCTTCGACACTAGCAGG	60.005	302	300
HJKAX1S01CM0IN_2	CAGAGCAAAATGAGTGAATCC	57.406	309	CGATGCACATTGCTTTTTGT	59.735	454	146
HJKAX1S01BCR54_1	AAGAGACTTGCCGGTAACGA	59.875	45	TACATGCATGACAGAAAACGTG	59.656	144	100
HJKAX1S01DHLKU_1	GATGTCGAGGTCCATCCTGT	59.928	112	CCGAGGACCCCTTAGTCC	59.455	245	134
HJKAX1S01C15EI_2	TGCCTAAGTTGTGTATGCGG	59.752	201	TCATCATCGTCATTGGAGGA	60.006	447	247
HJKAX1S01BVX65_1	TGAAATTCATTGCACACGGT	59.972	2	AATTTTGGTAAAAATACAATGGGG	59.348	102	101
HJKAX1S01AMZPY_2	TTTCTCCCGTTGCAATGAAT	60.448	197	GTGTGTGCAGATGGTATGGC	59.999	442	246
HJKAX1S01A9YOM_1	ATTTCCTGCAAGCAAACGAA	60.752	1	TTTAGTGTTGGGAACCTGGG	59.824	164	164
HJKAX1S01EJVPQ_1	CCTATCGCCCACACTCACTT	60.134	31	GAAAATATTGGCCACCCTCA	59.762	309	279
HJKAX1S01ARVN1_1	TCGGTGTGACTTAGGATCGG	61.055	26	ATCCCTGTGGAATTGAGCTG	60.073	126	101
HJKAX1S01AWRQO_1	GCAACTCGACCCGTGTTACT	60.179	205	AAATGACATGGCAGTGACGA	60.12	309	105
HJKAX1S01DWJDR_2	GACCTACGAGGGTACGTGGA	59.989	36	CGGGGATGCAAAGTTTGTTA	60.856	206	171
HJKAX1S01D9R2G_1	GCACTGCCATCTGTTCCTTT	60.263	252	GCGTGGTCTCCTACTGGATT	59.166	433	182
HJKAX1S01DZBVC_1	TGAGAGCCAACTCCTCCACT	59.986	30	CGCGCCTAAGTGTTTTGAG	59.618	242	213
HJKAX1S01ATAYB_2	CTCCGGAAAAACGGAAACTT	60.455	306	GCATCAGCATGCGTGTAGTT	59.902	410	105
HJKAX1S01A15Z4_1	TAAACATGCATTCACGTGGC	60.532	92	TCCGTATGTGATTCATAGTGGAA	59.352	374	283
HJKAX1S01CFX70_2	TGCATTGGCATTTTCTTACG	59.702	325	AATTTGGCATGTGTTTTGGC	60.742	441	117
HJKAX1S01ER7BY_1	AGATCGTGGTGAGGTTTTGG	59.966	155	CAAAGTTGAGACACTATTTGGGA	58.301	380	226
HJKAX1S01D9MUA_2	CCTCTTCACTTTTGCAAGACC	58.969	100	CACAGTGGAAGCATGGATTG	60.112	280	181
HJKAX1S01CWXU8_1	ATCTGCAAGAATTGGCCATC	60.043	107	GGAAACGTATCACCACACCA	59.267	289	183
HJKAX1S01BFEGR_1	GATTCATCACAACATGTACTTACTTCA	58.628	39	AAGAGCTTACTCCTCCGTTCG	60.026	184	146
HJKAX1S01DFVAP_1	AGGTCGACGAGAAGGAGGAC	60.791	181	CAAAATGTCACGGATGTGCT	59.572	390	210
HJKAX1S01AM3LX_1	CTAGCCCATGAAGCCTGGT	60.225	17	ACTTGCAGTCCACTGAACCC	60.159	289	273
HJKAX1S01CWFKG_2	TTGGCACTTGGCACTATGTC	59.722	88	AGCAACCAGCACAGAGGACT	60.057	310	223
HJKAX1S01D7Q3T_1	TGGAGAGGTGTCTTGGCAAT	60.656	34	CATATCCCCGATGGTTTCTG	60.148	243	210
HJKAX1S01C29SE_1	AGGTGAGAGGCCTGGGTATT	59.957	24	GGTTCTGGACTGAACCAGGA	60.088	123	100
HJKAX1S01EDOE8_2	ACTCACTTGGCAATGGTTCC	59.973	174	GTCGTGCTGACGGAACTCTC	61.021	294	121
HJKAX1S01B0QUR_1	GCCAGTTATTGGGCACTGTT	60	175	GTCTGCTTTCCAAGCACCAT	60.263	415	241
HJKAX1S01CTQF2_2	TCATGAGGTCATGGGTTCAA	59.893	216	TTCCATGGCAGTGAACGATA	60.073	417	202
HJKAX1S01BYVUQ_2	TTGTAATTTTGATAGTGGCCTTG	58.259	235	ATAATGCGTCGTCCCATACC	59.674	367	133
HJKAX1S01C4SQ6_1	AAGGCATAAATGTGGCTTCA	58.241	4	GGCTAGTTTAGCCTACAAAAACG	58.649	175	172
HJKAX1S01DFXWC_2	TTATGGAAGCTATCGGCCTG	60.188	95	CAAATTGTCACGGATGTGCT	59.572	264	170
HJKAX1S01ATQEV_1	ATGGCGGTTCATAGGTAGGC	61.221	19	AAAAAGCAGACGGCAAAGAA	59.996	197	179
HJKAX1S01D665I_1	CGAACCTGGGTAAACATCGT	59.853	152	TGGGCCTACTAAATTGACGC	60.096	356	205
HJKAX1S01BC5HR_3	GCAGGCCACTACAAACCCTA	60.132	364	AGATGAGCAGGGACATTTGC	60.226	486	123
HJKAX1S01A7PI3_1	CACGTGGCATCCACTGTAAC	60.032	89	TCCACGTTTAGCTCCTCGTT	59.875	387	299
HJKAX1S01BOX3E_2	AGGGCTGGTCTGTGGTAAAC	59.065	394	TCGCTATATTTGTTGTGGCA	57.817	523	130
HJKAX1S01BFED2_2	CCTCGGATCATACGATGCTT	60.059	218	AGCGTTAGCTGTAGCGCTGT	60.376	457	240
HJKAX1S01CC1G4_1	GACAATGTTCCATACGTGCG	59.995	61	AGCCGTAAACCGCTAGGTCT	60.282	215	155
HJKAX1S01D8PJQ_1	AATGCACCGCAAATAGGACT	59.597	144	CTAGCCGATGGTTCCAAATG	60.46	282	139
HJKAX1S01B257B_1	AGGCATGCCCTCTGAATATG	60.059	243	AAGGTGAGGCGGTACTAGGG	60.508	400	158
HJKAX1S01DT5RY_1	TTTTACACCACCATTTGCGA	59.969	131	GCCGGGGATCTTGATTTTAT	60.116	392	262
HJKAX1S01A56VV_1	GCCTATTAAAGGCCCGAATC	59.901	101	CTATCCGGACACCCCCTAGT	60.204	322	222
HJKAX1S01DROVS_1	CGCATGCAGTTTCTATCGAG	59.59	318	TGGTACTTATTTGGCACTGTGG	59.92	508	191
HJKAX1S01DR0IX_1	ATCATCGACCGGACAACTTC	59.934	90	CATGACATGCTCATATAGCTAGCAG	60.321	349	260
HJKAX1S01AROJE_1	CGCGAGATCTTCTCACATGG	61.913	2	ACCACCTCCACCTCCTTTCT	59.968	138	137
HJKAX1S01A5917_1	TTTTCCATTGCACCGCAC	61.649	130	CGGCAACTAAGAGCATCTCC	59.978	274	145
HJKAX1S01E4O6T_1	GCCAACTTCCGTTCAACATT	59.978	50	TGAACCCGAAGAGTCAATCC	60.05	202	153
HJKAX1S01B5HGF_1	AATGGTTGGACATCTGGGTC	59.636	10	CTAGCTAGACGGGCCACAAC	59.898	214	205
HJKAX1S01CFOWR_1	AATTTGTAGGCCGGTGACAG	59.993	131	GACAACACTCTCCCCTCTCG	59.835	388	258
HJKAX1S01BZC62_1	GCTTGCTAGACAAACGGAGG	60.015	126	GCCGTTTGAAATTTGTAAAAAGA	59.565	387	262
HJKAX1S01DEPQR_2	AACATAGCCGTCTTCCCCTT	59.962	166	GACCCATCCATTATTTCCGA	59.581	314	149
HJKAX1S01B7156_1	GGGTAAACATCATCCATCCG	60.014	111	CGCCAAGTAGAGTCCAATCC	59.694	317	207
HJKAX1S01EZ178_2	CGAGCCTAAGTGTTTTGGGA	60.241	148	GTGCTAGTCACGTGCACACT	57.461	302	155
HJKAX1S01B91GQ_1	CATCACCCAGATGCAGAGG	60.213	42	CTTCTTCGACTTGCATGGGT	60.255	336	295
HJKAX1S01EUWN2_1	TGTGCTTAAGAAAAGTACTACCTGC	58.368	4	CACCCTCTGTTCCTTAATATAAGACAT	59.345	103	100
HJKAX1S01BD6LD_1	GTGGGAGAAAAGGATGAACG	59.526	57	TGATGGTCGCAAGTTGACAT	60.12	203	147
HJKAX1S01B0DR9_1	CACCGTCCGAACCATAATAA	58.361	2	TGGTGGGTGAGGGAGATAAG	59.92	127	126
HJKAX1S01CH8R8_1	GGGTTTTGTGATATGACGGC	60.199	7	TGTTCAAATACGAATCCAACGA	60.356	195	189
HJKAX1S01EAQFN_1	CATGACGCGTGATTTATCGT	59.572	208	GAGGGCTAGAACAGCCACAG	60.012	437	230
HJKAX1S01EZ4O5_1	TGATGCTAGAAGCACCATCG	59.972	29	ACGTAGCGCGTATGACTGTG	59.958	230	202
HJKAX1S01A9LZH_1	TAGAACACCATCCCCACACC	60.634	164	TGGGTCAAGTCAATCACATCA	59.951	457	294
HJKAX1S01C6FW5_1	ACGTGAATGGAGTCCGAAAC	59.973	287	GATACGACGGAGATGTATCACAC	58.476	393	107
HJKAX1S01C1X5S_2	TGGTGCCATACGTCTTCAAA	60.111	216	GCCATATTTGTGACCAAAATTACA	60.012	468	253
HJKAX1S01BH97Y_1	GGTCTACGAGGGTACGTGGA	59.989	198	CTCGACGAACTTGGGTGAAT	60.111	362	165
HJKAX1S01A0GOS_2	TAGTTCTGCCGAAGCAGTCA	59.74	283	TAGGAGCTCAGCCTTTGCAT	60.118	481	199
HJKAX1S01E1AP9_1	CACTTACCATCAATGCCACG	59.988	67	TGCATCCGTATGTAGTCTGC	57.308	305	239
HJKAX1S01BHSY1_1	AATCTGCTTGCACCTCGTTT	59.882	154	GCAATGTAACCAAACGCTCC	60.511	281	128
HJKAX1S01CW7FH_1	GTATTGGGTGTGTTGGGGAC	59.95	124	AAGCCTAATGCATCCCTCCT	60.06	365	242
HJKAX1S01BS456_1	CATCACCAAAACAACTAGGCAA	60.032	14	TGCTCATGCTCAGCTCATTT	59.704	173	160
HJKAX1S01BWMG0_1	ATCAAGTGGATGAAGGCTGG	60.073	297	CGACGGAAGGGGTTAAAAAC	60.693	458	162
HJKAX1S01AE163_2	CCCAGTTCGTCTCTTCGTGT	60.298	308	CAAACACGTATCATCACGGAA	59.454	418	111
HJKAX1S01A95O9_1	GCTAGCCTTTGAGATCGTGG	59.978	232	CCTGCACGACAGACTTCTCA	60.178	376	145
HJKAX1S01B9T7L_1	GCACAGTGTAAAGGGCCAAT	60	329	GGCACAGTCTCTCTTGGAGG	59.986	485	157
HJKAX1S01DBPXL_2	AAAACGACTCAAAACGGAGC	59.359	101	GGTTGTTGACATCCCGAAAG	60.353	277	177
HJKAX1S01A0W1M_1	CACATTTTCCAAATGGGTGA	59.222	18	AAATCAGCGACAATTAATATGGA	57.748	156	139
HJKAX1S01B03F2_1	TGGCGCAATCAGTGTGTTAT	60.142	12	GTATAGGAGCTGCCCCCTTT	59.576	181	170
HJKAX1S01ASSQ2_1	GATGCAAAAGTAACGCACCA	59.735	44	ACTACATGGAGGCCATCAGC	60.104	168	125
HJKAX1S01AS17S_2	CTAGGCAACCAAACAGGCAT	60.132	252	GTGAATGGCATACCTCCGTT	59.82	373	122
HJKAX1S01E0U9I_1	TGGTGTATGAAGGACGTGGA	59.96	128	ACCACACCTTCCACCAATGT	60.135	307	180
HJKAX1S01A2UTP_2	TGAACCGGATTTGTCTGTCA	60.088	255	CATCGCAGAAGGGGTAAAAA	60.067	424	170
HJKAX1S01BTVZJ_2	TCCCTCCGTTCTAAAATAGTCTTG	60.02	119	TTGCAGTCAATGCCACTTCT	59.445	342	224
HJKAX1S01A8KE4_1	ACATTTCCCTTTGTCCATCG	59.79	19	TCGCTTCTACCACGGTTTTT	59.747	292	274
HJKAX1S01AIVUO_1	TTTTATTTCCTGGCAACATTTTT	58.989	8	TGACCATGCAATAGACCCAA	59.924	247	240
HJKAX1S01CCWE3_1	TCAAACAACCACGTGGAAAA	59.981	41	CAGAAGAAGCCATCCGAACT	59.43	147	107
HJKAX1S01BHIRR_1	GATTGACGCTCAAACATCCA	59.654	108	TGGTTTTAGTTCAAAGACCACG	59.174	295	188
HJKAX1S01DZ5VO_1	CCTCGCGGACTCATTCTTAC	59.836	110	ACATGGGGATGATCGTAGG	58.158	371	262
HJKAX1S01CWB5L_3	AATGAAGGGCTAATCAGGCA	59.668	231	TGTAGCGTGCCATTGGTATT	59.066	394	164
HJKAX1S01DVY9S_1	TGAAGTTCCCCTTCTTCCCT	60.045	171	AGCGACCTACTGTGACAAACA	58.439	454	284
HJKAX1S01C16CZ_1	TAAGTGGGATGGGCTGGTTA	60.323	24	AAGTTCGTCTAGATCACTAAAAGGA	57.047	178	155
HJKAX1S01CQTDM_3	GCTCCGCTTGAGATTTTGAG	60.096	288	GGTCTACGAGGGTACGTGGA	59.989	432	145
HJKAX1S01D3B30_1	CCGTAGCTCCATCTCCATGT	60.096	233	CGAAGAAAAACTACTGATGGGG	59.994	509	277
HJKAX1S01A5B68_2	TGCAGTGGCATTTTTCAAAG	59.849	189	AGGCCTGACAAAGCGACTTA	60.015	437	249
HJKAX1S01BQKG0_1	GATCAGTGAAAGGCAGAGGG	59.803	117	CTTACCAACCGGGACAAAAG	59.466	372	256
HJKAX1S01BETCO_1	GTGGCCTCCTACTGGATTGA	60.073	42	ATGCGCTCATAGCTCTCCAT	59.969	234	193
HJKAX1S01BT646_3	CGAGAAAGCTATTTACACGGG	58.909	191	CATGACCTACTGTGACAAACACG	60.514	298	108
HJKAX1S01DINFP_2	TGTTGTGATATCTTCCCGTGAG	59.993	113	TCTTTGTCAACTTGCTCCCC	60.232	233	121
HJKAX1S01B05SC_1	CGTGTTGTTCGGTTTCTCAA	59.734	7	TTCATTTCGTGGTGAATCTAAAAA	59.885	164	158
HJKAX1S01EXI5I_1	ATCTATACGTCGCCGTGGTC	59.985	12	CTCTCGGAGTTGGTTTAGCG	60.008	218	207
HJKAX1S01CFO4J_1	CTGGCATGAGTAGCCACG	58.921	1	ATCTTCCCTGGGGACCAC	59.698	139	139
HJKAX1S01BZ241_1	TCATTGAACGCACATCATCA	59.63	3	CGACCCTTTCAACAACCTGT	60.005	254	252
HJKAX1S01ELOJO_1	TGTCGACTTCCAAAAGAGGC	60.375	26	CATTTATTGCTTGCCACATCA	59.576	159	134
HJKAX1S01BSTU5_2	GTTCAGAAGGTTTGACCCGA	60.088	120	GCGTGAATGTGTAGTGGACG	60.183	248	129
HJKAX1S01ESV4O_1	ACCTTGCTGAAAACCGCTTA	59.883	229	AATGTCACGGATGTGTCTTTTT	58.487	389	161
HJKAX1S01EYPA1_1	CTGAGTTCTAGGCGATCCCA	60.353	131	ACTCCCTCCACATCGAAATA	57.047	369	239
HJKAX1S01CO9CY_1	AGGAAAAACGGCGAGAAAAT	60.075	129	ATGGTGAAAAACGGTTCGAG	59.971	390	262
HJKAX1S01D7WDG_1	CGTGGAATTTGGACTTCGTT	59.971	228	AGGTGATGAGGCTTCTTCGG	61.688	480	253
HJKAX1S01EBQY8_2	CGCACACTCGTGCGTATTC	61.461	149	GCGGCCTGTTTTGAAATTAT	59.081	256	108
HJKAX1S01B8CH0_1	TCACACATGTATTACGGCTTCC	59.889	68	CAACATGGTCAACAACCGAG	60.001	343	276
HJKAX1S01B4NNP_1	TGGCACACTGCTTACAAACAT	59.259	290	AGCCGTTGGAGCAAATACAC	60.14	463	174
HJKAX1S01D22N6_1	TTGTGTGGCCAACCATCATA	60.79	11	TTCGAGGACCTACATGACACC	59.981	133	123
HJKAX1S01BDVEA_1	TGACAAACACGTATCATCATGG	59.322	24	GCAGTAGCAGGCATGACAAA	60.019	261	238
HJKAX1S01BCX2P_1	TGTGGCATCAAACCCTTCTT	60.495	194	TTGTCCACTGAGCACACGTA	58.868	388	195
HJKAX1S01CNAJU_1	CATTTAAGACAAGAATTTTGGGA	57.404	18	AGAACGTTCGCCACAAGAGT	59.914	294	277
HJKAX1S01CPEF7_1	CGGGCAGTATAGATCATCCG	60.448	8	AACACAACGCTTTTCTTGGG	60.147	129	122
HJKAX1S01AGDM7_1	CACCCACTAGGTGGCTGAC	59.113	12	GTGGCTTTGCCGAGAGTG	60.557	111	100
HJKAX1S01B79PL_1	ATTCCTTGTTCAGGGTGACG	59.966	21	TGCAGCAATCTGCTTCATTT	59.572	245	225
HJKAX1S01BVE5V_2	TGGCTACAAGTGATGGCTCT	58.47	154	CGGTTATGCCTCCAAGTTGT	59.993	309	156
HJKAX1S01DEKY2_2	CTTGCGCATGCGAGTTAATA	60.002	193	CGACCTAAGTCAGTGTGCCA	59.897	430	238
HJKAX1S01DHOOF_2	GGTGTCACAACACTACCCCC	60.135	260	CTCCCTAACCCGTGGATTTT	60.18	460	201
HJKAX1S01A6K8X_1	AGAAGTAGGAGCCCACCACA	59.721	199	ATCTTATAATGCAACCGCCG	59.95	442	244
HJKAX1S01DD91U_2	TGAACTTTAGAAGAATTCGGGG	59.604	219	TTCCTTGTGCTTGATTTTTCC	59.192	391	173
HJKAX1S01B642X_1	GTGGCCTCCTACTGGATTGA	60.073	30	CGACTATCGGAAAACTCCCA	60.066	306	277
HJKAX1S01CENHU_2	TGTTTGCCGTTCCAGATGTA	60.111	360	TTAGGTACTCTCTACAGTCCATAGCA	57.88	467	108
HJKAX1S01BIX5S_2	AATCCTAACGAGGGGGACAC	60.19	348	TCGGTTCACCCTCAAGAACT	59.697	458	111
HJKAX1S01D5EO1_1	TCTTTCCGTTCGATCAATCC	60.014	242	GGGCCAATGCTCACATTAGT	59.962	420	179
HJKAX1S01ETOQS_1	AGAGGAGGAAGCTAGGGACG	59.972	94	TGATCCCGTTAATCAAATGACA	60.188	355	262
HJKAX1S01DC3MP_1	TCGAATGGTGTTGCATTAGC	59.694	245	TTCAATTTAAAGTACCCAAACGTC	58.595	367	123
HJKAX1S01A42MO_1	ACTCACTTGGTGACGGTTCC	60.009	65	GGCTTCCTCAAAATGCCATA	60.038	199	135
HJKAX1S01CELOK_1	AAGCTTCCTCTGTTCCCTCC	59.817	159	TGCTCCGTACGTAGTCACTTG	59.011	289	131
HJKAX1S01CLZ2F_1	CCTACAATGTGTGTTGGGCA	60.427	193	CCTATTGTTGGTGGCCTTGT	59.853	349	157
HJKAX1S01BPM8K_2	TCACTTGGTGATGGTTCCAA	59.935	134	ATTACGTTCCAAAAGCACCG	59.996	414	281
HJKAX1S01A7TQL_1	ACTCGCTGAGCACACTCTCA	59.922	110	CAAACACGTATCATCACGGAA	59.454	347	238
HJKAX1S01CQA1H_1	TCACATCAAGATTATGCCGC	59.652	112	ACACCAGGAAACCATCCTTG	59.82	253	142
HJKAX1S01EYG1D_1	AACCGGGACTAATGGCTTG	59.94	159	CCGAAGCAGAGGAAGCATAG	60.11	405	247
HJKAX1S01C78XD_1	GAATAATGTATGTGGCCCGC	60.182	109	TGTACATGCAGTGTCAAGTTTATG	57.854	300	192
HJKAX1S01D7IEK_1	GCTTCCTCGACAAGTTCACC	59.851	11	AGATCGGTAGGAGGGGAAGA	60.03	195	185
[truncated: 14,729 more rows]

## Sheet: SSR
Seq_Name	Motif	Motif_Standardised	SSR_Start	SSR_End	Length	Score	Mismatches	SearchMode	Sequence
HJKAX1S01C24VR rank=0005036 x=1148.5 y=3045.0 length=357	TC	AG	20	357	338	338	0	PerfectLength	TCTCTCTCTCTCTCTCTCTCTCTCTCTCTCTCTCTCTCTCTCTCTCTCTCTCTCTCTCTCTCTCTCTCTCTCTCTCTCTCTCTCTCTCTCTCTCTCTCTCTCTCTCTCTCTCTCTCTCTCTCTCTCTCTCTCTCTCTCTCTCTCTCTCTCTCTCTCTCTCTCTCTCTCTCTCTCTCTCTCTCTCTCTCTCTCTCTCTCTCTCTCTCTCTCTCTCTCTCTCTCTCTCTCTCTCTCTCTCTCTCTCTCTCTCTCTCTCTCTCTCTCTCTCTCTCTCTCTCTCTCTCTCTCTCTCTCTCTCTCTCTCTCTCTCTCTCTCTCTCTCTCTCTCTCTCTCTCTC
HJKAX1S01AY45X rank=0011367 x=283.0 y=595.5 length=379	CA	AC	31	377	347	347	0	PerfectLength	CACACACACACACACACACACACACACACACACACACACACACACACACACACACACACACACACACACACACACACACACACACACACACACACACACACACACACACACACACACACACACACACACACACACACACACACACACACACACACACACACACACACACACACACACACACACACACACACACACACACACACACACACACACACACACACACACACACACACACACACACACACACACACACACACACACACACACACACACACACACACACACACACACACACACACACACACACACACACACACACACACACACACACACACACACACACACAC
HJKAX1S01BK92D rank=0016395 x=535.0 y=1187.0 length=354	CT	AG	32	164	133	133	0	PerfectLength	CTCTCTCTCTCTCTCTCTCTCTCTCTCTCTCTCTCTCTCTCTCTCTCTCTCTCTCTCTCTCTCTCTCTCTCTCTCTCTCTCTCTCTCTCTCTCTCTCTCTCTCTCTCTCTCTCTCTCTCTCTCTCTCTCTCTC
HJKAX1S01BK92D rank=0016395 x=535.0 y=1187.0 length=354	TC	AG	169	354	186	186	0	PerfectLength	TCTCTCTCTCTCTCTCTCTCTCTCTCTCTCTCTCTCTCTCTCTCTCTCTCTCTCTCTCTCTCTCTCTCTCTCTCTCTCTCTCTCTCTCTCTCTCTCTCTCTCTCTCTCTCTCTCTCTCTCTCTCTCTCTCTCTCTCTCTCTCTCTCTCTCTCTCTCTCTCTCTCTCTCTCTCTCTCTCTCTCTCTC
HJKAX1S01BN3R4 rank=0022094 x=567.0 y=1938.5 length=391	CA	AC	31	391	361	361	0	PerfectLength	CACACACACACACACACACACACACACACACACACACACACACACACACACACACACACACACACACACACACACACACACACACACACACACACACACACACACACACACACACACACACACACACACACACACACACACACACACACACACACACACACACACACACACACACACACACACACACACACACACACACACACACACACACACACACACACACACACACACACACACACACACACACACACACACACACACACACACACACACACACACACACACACACACACACACACACACACACACACACACACACACACACACACACACACACACACACACACACACACACACACAC
HJKAX1S01B5R6L rank=0036938 x=768.0 y=3419.0 length=398	TG	AC	36	398	363	363	0	PerfectLength	TGTGTGTGTGTGTGTGTGTGTGTGTGTGTGTGTGTGTGTGTGTGTGTGTGTGTGTGTGTGTGTGTGTGTGTGTGTGTGTGTGTGTGTGTGTGTGTGTGTGTGTGTGTGTGTGTGTGTGTGTGTGTGTGTGTGTGTGTGTGTGTGTGTGTGTGTGTGTGTGTGTGTGTGTGTGTGTGTGTGTGTGTGTGTGTGTGTGTGTGTGTGTGTGTGTGTGTGTGTGTGTGTGTGTGTGTGTGTGTGTGTGTGTGTGTGTGTGTGTGTGTGTGTGTGTGTGTGTGTGTGTGTGTGTGTGTGTGTGTGTGTGTGTGTGTGTGTGTGTGTGTGTGTGTGTGTGTGTGTGTGTGTGTGTGTGTGTGTGTGTGT
HJKAX1S01E45MQ rank=0055897 x=1991.5 y=3632.0 length=432	TACG	ACGT	156	432	277	277	0	PerfectLength	TACGTACGTACGTACGTACGTACGTACGTACGTACGTACGTACGTACGTACGTACGTACGTACGTACGTACGTACGTACGTACGTACGTACGTACGTACGTACGTACGTACGTACGTACGTACGTACGTACGTACGTACGTACGTACGTACGTACGTACGTACGTACGTACGTACGTACGTACGTACGTACGTACGTACGTACGTACGTACGTACGTACGTACGTACGTACGTACGTACGTACGTACGTACGTACGTACGTACGTACGTACGTACGT
HJKAX1S01AQ57E rank=0056488 x=192.0 y=1432.5 length=142	CT	AG	29	142	114	114	0	PerfectLength	CTCTCTCTCTCTCTCTCTCTCTCTCTCTCTCTCTCTCTCTCTCTCTCTCTCTCTCTCTCTCTCTCTCTCTCTCTCTCTCTCTCTCTCTCTCTCTCTCTCTCTCTCTCTCTCTCT
HJKAX1S01C00J9 rank=0060424 x=1124.0 y=2439.0 length=448	TC	AG	239	448	210	210	0	PerfectLength	TCTCTCTCTCTCTCTCTCTCTCTCTCTCTCTCTCTCTCTCTCTCTCTCTCTCTCTCTCTCTCTCTCTCTCTCTCTCTCTCTCTCTCTCTCTCTCTCTCTCTCTCTCTCTCTCTCTCTCTCTCTCTCTCTCTCTCTCTCTCTCTCTCTCTCTCTCTCTCTCTCTCTCTCTCTCTCTCTCTCTCTCTCTCTCTCTCTCTCTCTCTCTCTCTC
HJKAX1S01EO0KR rank=0066695 x=1808.0 y=153.0 length=234	AAC	AAC	37	234	198	198	0	PerfectLength	AACAACAACAACAACAACAACAACAACAACAACAACAACAACAACAACAACAACAACAACAACAACAACAACAACAACAACAACAACAACAACAACAACAACAACAACAACAACAACAACAACAACAACAACAACAACAACAACAACAACAACAACAACAACAACAACAACAACAACAACAACAACAACAACAACAAC
HJKAX1S01EORWF rank=0077634 x=1805.0 y=1197.0 length=400	TG	AC	69	400	332	332	0	PerfectLength	TGTGTGTGTGTGTGTGTGTGTGTGTGTGTGTGTGTGTGTGTGTGTGTGTGTGTGTGTGTGTGTGTGTGTGTGTGTGTGTGTGTGTGTGTGTGTGTGTGTGTGTGTGTGTGTGTGTGTGTGTGTGTGTGTGTGTGTGTGTGTGTGTGTGTGTGTGTGTGTGTGTGTGTGTGTGTGTGTGTGTGTGTGTGTGTGTGTGTGTGTGTGTGTGTGTGTGTGTGTGTGTGTGTGTGTGTGTGTGTGTGTGTGTGTGTGTGTGTGTGTGTGTGTGTGTGTGTGTGTGTGTGTGTGTGTGTGTGTGTGTGTGTGTGTGTGTGTGTGTGTGTGTGTGTGTG
HJKAX1S01DAICA rank=0094757 x=1232.0 y=3016.0 length=290	AAC	AAC	160	290	131	131	0	PerfectLength	AACAACAACAACAACAACAACAACAACAACAACAACAACAACAACAACAACAACAACAACAACAACAACAACAACAACAACAACAACAACAACAACAACAACAACAACAACAACAACAACAACAACAACAA
HJKAX1S01EIGXM rank=0098935 x=1733.5 y=1960.0 length=325	TTG	AAC	176	325	150	150	0	PerfectLength	TTGTTGTTGTTGTTGTTGTTGTTGTTGTTGTTGTTGTTGTTGTTGTTGTTGTTGTTGTTGTTGTTGTTGTTGTTGTTGTTGTTGTTGTTGTTGTTGTTGTTGTTGTTGTTGTTGTTGTTGTTGTTGTTGTTGTTGTTGTTGTTGTTGTTG
HJKAX1S01DHO84 rank=0114176 x=1314.5 y=2694.5 length=353	CAA	AAC	207	340	134	134	0	PerfectLength	CAACAACAACAACAACAACAACAACAACAACAACAACAACAACAACAACAACAACAACAACAACAACAACAACAACAACAACAACAACAACAACAACAACAACAACAACAACAACAACAACAACAACAACAACA
HJKAX1S01D2I1Z rank=0126923 x=1551.0 y=3685.5 length=370	GT	AC	83	370	288	288	0	PerfectLength	GTGTGTGTGTGTGTGTGTGTGTGTGTGTGTGTGTGTGTGTGTGTGTGTGTGTGTGTGTGTGTGTGTGTGTGTGTGTGTGTGTGTGTGTGTGTGTGTGTGTGTGTGTGTGTGTGTGTGTGTGTGTGTGTGTGTGTGTGTGTGTGTGTGTGTGTGTGTGTGTGTGTGTGTGTGTGTGTGTGTGTGTGTGTGTGTGTGTGTGTGTGTGTGTGTGTGTGTGTGTGTGTGTGTGTGTGTGTGTGTGTGTGTGTGTGTGTGTGTGTGTGTGTGTGTGTGTGTGTGTGTGTGTGT
HJKAX1S01AX872 rank=0128048 x=273.5 y=160.0 length=254	AC	AC	1	184	184	184	0	PerfectLength	ACACACACACACACACACACACACACACACACACACACACACACACACACACACACACACACACACACACACACACACACACACACACACACACACACACACACACACACACACACACACACACACACACACACACACACACACACACACACACACACACACACACACACACACACACACACAC
HJKAX1S01BX0F0 rank=0129343 x=680.0 y=1326.0 length=176	CAA	AAC	39	172	134	134	0	PerfectLength	CAACAACAACAACAACAACAACAACAACAACAACAACAACAACAACAACAACAACAACAACAACAACAACAACAACAACAACAACAACAACAACAACAACAACAACAACAACAACAACAACAACAACAACAACA
HJKAX1S01BPE56 rank=0135581 x=582.0 y=1916.5 length=408	ACA	AAC	246	408	163	163	0	PerfectLength	ACAACAACAACAACAACAACAACAACAACAACAACAACAACAACAACAACAACAACAACAACAACAACAACAACAACAACAACAACAACAACAACAACAACAACAACAACAACAACAACAACAACAACAACAACAACAACAACAACAACAACAACAACAACAA
HJKAX1S01AT6QX rank=0136371 x=226.0 y=2839.5 length=381	TG	AC	113	381	269	269	0	PerfectLength	TGTGTGTGTGTGTGTGTGTGTGTGTGTGTGTGTGTGTGTGTGTGTGTGTGTGTGTGTGTGTGTGTGTGTGTGTGTGTGTGTGTGTGTGTGTGTGTGTGTGTGTGTGTGTGTGTGTGTGTGTGTGTGTGTGTGTGTGTGTGTGTGTGTGTGTGTGTGTGTGTGTGTGTGTGTGTGTGTGTGTGTGTGTGTGTGTGTGTGTGTGTGTGTGTGTGTGTGTGTGTGTGTGTGTGTGTGTGTGTGTGTGTGTGTGTGTGTGTGTGTGTGTGTGT
HJKAX1S01DXY5I rank=0157857 x=1500.0 y=164.0 length=235	AAC	AAC	74	235	162	162	0	PerfectLength	AACAACAACAACAACAACAACAACAACAACAACAACAACAACAACAACAACAACAACAACAACAACAACAACAACAACAACAACAACAACAACAACAACAACAACAACAACAACAACAACAACAACAACAACAACAACAACAACAACAACAACAACAACAAC
HJKAX1S01BUE3D rank=0163626 x=639.0 y=1623.5 length=313	AG	AG	201	313	113	113	0	PerfectLength	AGAGAGAGAGAGAGAGAGAGAGAGAGAGAGAGAGAGAGAGAGAGAGAGAGAGAGAGAGAGAGAGAGAGAGAGAGAGAGAGAGAGAGAGAGAGAGAGAGAGAGAGAGAGAGAGA
HJKAX1S01EEJJ6 rank=0172245 x=1688.0 y=3060.0 length=378	TTG	AAC	203	344	142	142	0	PerfectLength	TTGTTGTTGTTGTTGTTGTTGTTGTTGTTGTTGTTGTTGTTGTTGTTGTTGTTGTTGTTGTTGTTGTTGTTGTTGTTGTTGTTGTTGTTGTTGTTGTTGTTGTTGTTGTTGTTGTTGTTGTTGTTGTTGTTGTTGTTGTTGT
HJKAX1S01BRPU9 rank=0178136 x=608.0 y=2595.5 length=466	ACA	AAC	306	466	161	161	0	PerfectLength	ACAACAACAACAACAACAACAACAACAACAACAACAACAACAACAACAACAACAACAACAACAACAACAACAACAACAACAACAACAACAACAACAACAACAACAACAACAACAACAACAACAACAACAACAACAACAACAACAACAACAACAACAACAAC
HJKAX1S01BZZI7 rank=0205340 x=702.0 y=3345.5 length=432	TTG	AAC	269	429	161	161	0	PerfectLength	TTGTTGTTGTTGTTGTTGTTGTTGTTGTTGTTGTTGTTGTTGTTGTTGTTGTTGTTGTTGTTGTTGTTGTTGTTGTTGTTGTTGTTGTTGTTGTTGTTGTTGTTGTTGTTGTTGTTGTTGTTGTTGTTGTTGTTGTTGTTGTTGTTGTTGTTGTTGTTGTT
HJKAX1S01CGNVA rank=0247468 x=892.0 y=3140.5 length=190	TTG	AAC	38	188	151	151	0	PerfectLength	TTGTTGTTGTTGTTGTTGTTGTTGTTGTTGTTGTTGTTGTTGTTGTTGTTGTTGTTGTTGTTGTTGTTGTTGTTGTTGTTGTTGTTGTTGTTGTTGTTGTTGTTGTTGTTGTTGTTGTTGTTGTTGTTGTTGTTGTTGTTGTTGTTGTTGT
HJKAX1S01DBZNK rank=0252953 x=1249.0 y=2478.0 length=177	TC	AG	62	177	116	116	0	PerfectLength	TCTCTCTCTCTCTCTCTCTCTCTCTCTCTCTCTCTCTCTCTCTCTCTCTCTCTCTCTCTCTCTCTCTCTCTCTCTCTCTCTCTCTCTCTCTCTCTCTCTCTCTCTCTCTCTCTCTC
HJKAX1S01EMIXW rank=0283198 x=1779.5 y=2770.5 length=334	AAC	AAC	168	331	164	164	0	PerfectLength	AACAACAACAACAACAACAACAACAACAACAACAACAACAACAACAACAACAACAACAACAACAACAACAACAACAACAACAACAACAACAACAACAACAACAACAACAACAACAACAACAACAACAACAACAACAACAACAACAACAACAACAACAACAACAA
HJKAX1S01DODDE rank=0285145 x=1390.0 y=2592.0 length=261	CAA	AAC	129	261	133	133	0	PerfectLength	CAACAACAACAACAACAACAACAACAACAACAACAACAACAACAACAACAACAACAACAACAACAACAACAACAACAACAACAACAACAACAACAACAACAACAACAACAACAACAACAACAACAACAACAAC
HJKAX1S01DOOD9 rank=0290542 x=1394.5 y=495.0 length=452	ACA	AAC	305	452	148	148	0	PerfectLength	ACAACAACAACAACAACAACAACAACAACAACAACAACAACAACAACAACAACAACAACAACAACAACAACAACAACAACAACAACAACAACAACAACAACAACAACAACAACAACAACAACAACAACAACAACAACAACAACAACAA
HJKAX1S01E5M06 rank=0297399 x=1997.0 y=1608.0 length=260	TAT	AAT	52	260	209	209	0	PerfectLength	TATTATTATTATTATTATTATTATTATTATTATTATTATTATTATTATTATTATTATTATTATTATTATTATTATTATTATTATTATTATTATTATTATTATTATTATTATTATTATTATTATTATTATTATTATTATTATTATTATTATTATTATTATTATTATTATTATTATTATTATTATTATTATTATTATTATTATTATTATTA
HJKAX1S01CHFEV rank=0305362 x=901.0 y=1973.0 length=214	CTA	ACT	115	214	100	100	0	PerfectLength	CTACTACTACTACTACTACTACTACTACTACTACTACTACTACTACTACTACTACTACTACTACTACTACTACTACTACTACTACTACTACTACTACTAC
HJKAX1S01EO2DZ rank=0307336 x=1808.5 y=2501.5 length=259	TGT	AAC	128	258	131	131	0	PerfectLength	TGTTGTTGTTGTTGTTGTTGTTGTTGTTGTTGTTGTTGTTGTTGTTGTTGTTGTTGTTGTTGTTGTTGTTGTTGTTGTTGTTGTTGTTGTTGTTGTTGTTGTTGTTGTTGTTGTTGTTGTTGTTGTTGTTG
HJKAX1S01ED4SQ rank=0345448 x=1684.5 y=312.0 length=334	AAC	AAC	158	321	164	164	0	PerfectLength	AACAACAACAACAACAACAACAACAACAACAACAACAACAACAACAACAACAACAACAACAACAACAACAACAACAACAACAACAACAACAACAACAACAACAACAACAACAACAACAACAACAACAACAACAACAACAACAACAACAACAACAACAACAACAA
HJKAX1S01AK8D7 rank=0348343 x=124.5 y=2861.5 length=310	AAC	AAC	144	307	164	164	0	PerfectLength	AACAACAACAACAACAACAACAACAACAACAACAACAACAACAACAACAACAACAACAACAACAACAACAACAACAACAACAACAACAACAACAACAACAACAACAACAACAACAACAACAACAACAACAACAACAACAACAACAACAACAACAACAACAACAA
HJKAX1S01BR176 rank=0355404 x=612.5 y=2228.0 length=264	AG	AG	82	185	104	104	0	PerfectLength	AGAGAGAGAGAGAGAGAGAGAGAGAGAGAGAGAGAGAGAGAGAGAGAGAGAGAGAGAGAGAGAGAGAGAGAGAGAGAGAGAGAGAGAGAGAGAGAGAGAGAGAG
HJKAX1S01CJCSW rank=0359485 x=923.5 y=1790.0 length=252	GTT	AAC	18	196	179	179	0	PerfectLength	GTTGTTGTTGTTGTTGTTGTTGTTGTTGTTGTTGTTGTTGTTGTTGTTGTTGTTGTTGTTGTTGTTGTTGTTGTTGTTGTTGTTGTTGTTGTTGTTGTTGTTGTTGTTGTTGTTGTTGTTGTTGTTGTTGTTGTTGTTGTTGTTGTTGTTGTTGTTGTTGTTGTTGTTGTTGTTGTTGT
HJKAX1S01DDF2K rank=0370192 x=1266.0 y=778.0 length=167	CAA	AAC	1	116	116	116	0	PerfectLength	CAACAACAACAACAACAACAACAACAACAACAACAACAACAACAACAACAACAACAACAACAACAACAACAACAACAACAACAACAACAACAACAACAACAACAACAACAACAACA
HJKAX1S01B059A rank=0374271 x=716.5 y=1372.5 length=412	ACA	AAC	248	408	161	161	0	PerfectLength	ACAACAACAACAACAACAACAACAACAACAACAACAACAACAACAACAACAACAACAACAACAACAACAACAACAACAACAACAACAACAACAACAACAACAACAACAACAACAACAACAACAACAACAACAACAACAACAACAACAACAACAACAACAAC
HJKAX1S01DZ2GO rank=0383657 x=1523.0 y=3558.5 length=391	ACA	AAC	267	391	125	125	0	PerfectLength	ACAACAACAACAACAACAACAACAACAACAACAACAACAACAACAACAACAACAACAACAACAACAACAACAACAACAACAACAACAACAACAACAACAACAACAACAACAACAACAACAACAAC
HJKAX1S01A1F87 rank=0417688 x=309.0 y=1785.0 length=382	ACA	AAC	269	382	114	114	0	PerfectLength	ACAACAACAACAACAACAACAACAACAACAACAACAACAACAACAACAACAACAACAACAACAACAACAACAACAACAACAACAACAACAACAACAACAACAACAACAACAACA
HJKAX1S01C5BKO rank=0433595 x=1173.0 y=2630.5 length=379	ACA	AAC	253	375	123	123	0	PerfectLength	ACAACAACAACAACAACAACAACAACAACAACAACAACAACAACAACAACAACAACAACAACAACAACAACAACAACAACAACAACAACAACAACAACAACAACAACAACAACAACAACAACA
HJKAX1S01CJI0D rank=0437157 x=925.5 y=1643.0 length=515	TTG	AAC	410	515	106	106	0	PerfectLength	TTGTTGTTGTTGTTGTTGTTGTTGTTGTTGTTGTTGTTGTTGTTGTTGTTGTTGTTGTTGTTGTTGTTGTTGTTGTTGTTGTTGTTGTTGTTGTTGTTGTTGTTGT
HJKAX1S01EB41G rank=0438336 x=1661.0 y=1522.0 length=581	CTC	AGG	425	581	157	157	0	PerfectLength	CTCCTCCTCCTCCTCCTCCTCCTCCTCCTCCTCCTCCTCCTCCTCCTCCTCCTCCTCCTCCTCCTCCTCCTCCTCCTCCTCCTCCTCCTCCTCCTCCTCCTCCTCCTCCTCCTCCTCCTCCTCCTCCTCCTCCTCCTCCTCCTCCTCCTCCTCCTCC
HJKAX1S01ETCBQ rank=0455318 x=1857.0 y=1300.0 length=637	TACG	ACGT	79	637	559	559	0	PerfectLength	TACGTACGTACGTACGTACGTACGTACGTACGTACGTACGTACGTACGTACGTACGTACGTACGTACGTACGTACGTACGTACGTACGTACGTACGTACGTACGTACGTACGTACGTACGTACGTACGTACGTACGTACGTACGTACGTACGTACGTACGTACGTACGTACGTACGTACGTACGTACGTACGTACGTACGTACGTACGTACGTACGTACGTACGTACGTACGTACGTACGTACGTACGTACGTACGTACGTACGTACGTACGTACGTACGTACGTACGTACGTACGTACGTACGTACGTACGTACGTACGTACGTACGTACGTACGTACGTACGTACGTACGTACGTACGTACGTACGTACGTACGTACGTACGTACGTACGTACGTAC…
HJKAX1S01EG2Z9 rank=0477545 x=1717.0 y=2791.0 length=137	TGT	AAC	4	137	134	134	0	PerfectLength	TGTTGTTGTTGTTGTTGTTGTTGTTGTTGTTGTTGTTGTTGTTGTTGTTGTTGTTGTTGTTGTTGTTGTTGTTGTTGTTGTTGTTGTTGTTGTTGTTGTTGTTGTTGTTGTTGTTGTTGTTGTTGTTGTTGTTG
HJKAX1S01EDGCS rank=0488732 x=1676.5 y=1402.5 length=263	AAC	AAC	131	256	126	126	0	PerfectLength	AACAACAACAACAACAACAACAACAACAACAACAACAACAACAACAACAACAACAACAACAACAACAACAACAACAACAACAACAACAACAACAACAACAACAACAACAACAACAACAACAACAAC
HJKAX1S01C3EHB rank=0514067 x=1151.0 y=3197.5 length=169	TGT	AAC	35	168	134	134	0	PerfectLength	TGTTGTTGTTGTTGTTGTTGTTGTTGTTGTTGTTGTTGTTGTTGTTGTTGTTGTTGTTGTTGTTGTTGTTGTTGTTGTTGTTGTTGTTGTTGTTGTTGTTGTTGTTGTTGTTGTTGTTGTTGTTGTTGTTGTTG
HJKAX1S01C3LK3 rank=0537692 x=1154.0 y=117.0 length=192	TA	AT	45	192	148	148	0	PerfectLength	TATATATATATATATATATATATATATATATATATATATATATATATATATATATATATATATATATATATATATATATATATATATATATATATATATATATATATATATATATATATATATATATATATATATATATATATATATA
HJKAX1S01DPWND rank=0546980 x=1408.0 y=503.0 length=315	ACA	AAC	189	311	123	123	0	PerfectLength	ACAACAACAACAACAACAACAACAACAACAACAACAACAACAACAACAACAACAACAACAACAACAACAACAACAACAACAACAACAACAACAACAACAACAACAACAACAACAACAACAACA
HJKAX1S01A6660 rank=0602484 x=374.5 y=3738.0 length=524	TTG	AAC	390	524	135	135	0	PerfectLength	TTGTTGTTGTTGTTGTTGTTGTTGTTGTTGTTGTTGTTGTTGTTGTTGTTGTTGTTGTTGTTGTTGTTGTTGTTGTTGTTGTTGTTGTTGTTGTTGTTGTTGTTGTTGTTGTTGTTGTTGTTGTTGTTGTTGTTG
HJKAX1S01EVUKM rank=0620107 x=1885.0 y=3572.0 length=307	TGT	AAC	195	307	113	113	0	PerfectLength	TGTTGTTGTTGTTGTTGTTGTTGTTGTTGTTGTTGTTGTTGTTGTTGTTGTTGTTGTTGTTGTTGTTGTTGTTGTTGTTGTTGTTGTTGTTGTTGTTGTTGTTGTTGTTGTTG
HJKAX1S01CF5VY rank=0623199 x=887.5 y=316.5 length=181	AAC	AAC	8	171	164	164	0	PerfectLength	AACAACAACAACAACAACAACAACAACAACAACAACAACAACAACAACAACAACAACAACAACAACAACAACAACAACAACAACAACAACAACAACAACAACAACAACAACAACAACAACAACAACAACAACAACAACAACAACAACAACAACAACAACAACAA
HJKAX1S01DNF9B rank=0649720 x=1380.0 y=637.0 length=246	AAC	AAC	73	236	164	164	0	PerfectLength	AACAACAACAACAACAACAACAACAACAACAACAACAACAACAACAACAACAACAACAACAACAACAACAACAACAACAACAACAACAACAACAACAACAACAACAACAACAACAACAACAACAACAACAACAACAACAACAACAACAACAACAACAACAACAA
HJKAX1S01CLO0Y rank=0651056 x=950.0 y=352.0 length=362	AAC	AAC	188	356	169	169	0	PerfectLength	AACAACAACAACAACAACAACAACAACAACAACAACAACAACAACAACAACAACAACAACAACAACAACAACAACAACAACAACAACAACAACAACAACAACAACAACAACAACAACAACAACAACAACAACAACAACAACAACAACAACAACAACAACAACAACAACA
HJKAX1S01B1LMR rank=0652690 x=721.0 y=817.5 length=218	CAA	AAC	8	213	206	206	0	PerfectLength	CAACAACAACAACAACAACAACAACAACAACAACAACAACAACAACAACAACAACAACAACAACAACAACAACAACAACAACAACAACAACAACAACAACAACAACAACAACAACAACAACAACAACAACAACAACAACAACAACAACAACAACAACAACAACAACAACAACAACAACAACAACAACAACAACAACAACAACAACA
HJKAX1S01B8FCP rank=0660802 x=798.5 y=3879.0 length=233	GTT	AAC	64	166	103	103	0	PerfectLength	GTTGTTGTTGTTGTTGTTGTTGTTGTTGTTGTTGTTGTTGTTGTTGTTGTTGTTGTTGTTGTTGTTGTTGTTGTTGTTGTTGTTGTTGTTGTTGTTGTTGTTG
HJKAX1S01CUPG2 rank=0676038 x=1052.5 y=3044.0 length=376	TTG	AAC	271	374	104	104	0	PerfectLength	TTGTTGTTGTTGTTGTTGTTGTTGTTGTTGTTGTTGTTGTTGTTGTTGTTGTTGTTGTTGTTGTTGTTGTTGTTGTTGTTGTTGTTGTTGTTGTTGTTGTTGTT
HJKAX1S01D1G7E rank=0681705 x=1539.0 y=3784.0 length=309	AAC	AAC	158	275	118	118	0	PerfectLength	AACAACAACAACAACAACAACAACAACAACAACAACAACAACAACAACAACAACAACAACAACAACAACAACAACAACAACAACAACAACAACAACAACAACAACAACAACAACAACA
HJKAX1S01CED2X rank=0682782 x=866.0 y=3639.0 length=150	AAC	AAC	1	143	143	143	0	PerfectLength	AACAACAACAACAACAACAACAACAACAACAACAACAACAACAACAACAACAACAACAACAACAACAACAACAACAACAACAACAACAACAACAACAACAACAACAACAACAACAACAACAACAACAACAACAACAACAACAA
HJKAX1S01D9WJP rank=0779835 x=1635.0 y=3699.5 length=227	CAA	AAC	2	152	151	151	0	PerfectLength	CAACAACAACAACAACAACAACAACAACAACAACAACAACAACAACAACAACAACAACAACAACAACAACAACAACAACAACAACAACAACAACAACAACAACAACAACAACAACAACAACAACAACAACAACAACAACAACAACAACAAC
HJKAX1S01BFNX0 rank=0785179 x=471.0 y=1382.0 length=316	AAC	AAC	192	305	114	114	0	PerfectLength	AACAACAACAACAACAACAACAACAACAACAACAACAACAACAACAACAACAACAACAACAACAACAACAACAACAACAACAACAACAACAACAACAACAACAACAACAACAAC
HJKAX1S01C37WU rank=0835342 x=1161.5 y=380.5 length=333	ACA	AAC	188	333	146	146	0	PerfectLength	ACAACAACAACAACAACAACAACAACAACAACAACAACAACAACAACAACAACAACAACAACAACAACAACAACAACAACAACAACAACAACAACAACAACAACAACAACAACAACAACAACAACAACAACAACAACAACAACAAC
HJKAX1S01E3CO8 rank=0902205 x=1971.0 y=1402.5 length=266	CAA	AAC	113	266	154	154	0	PerfectLength	CAACAACAACAACAACAACAACAACAACAACAACAACAACAACAACAACAACAACAACAACAACAACAACAACAACAACAACAACAACAACAACAACAACAACAACAACAACAACAACAACAACAACAACAACAACAACAACAACAACAACAAC
HJKAX1S01BW7BX rank=0921255 x=671.0 y=459.5 length=511	AAC	AAC	384	501	118	118	0	PerfectLength	AACAACAACAACAACAACAACAACAACAACAACAACAACAACAACAACAACAACAACAACAACAACAACAACAACAACAACAACAACAACAACAACAACAACAACAACAACAACAACA
HJKAX1S01BQI3X rank=0945480 x=595.5 y=427.5 length=134	TTG	AAC	2	120	119	119	0	PerfectLength	TTGTTGTTGTTGTTGTTGTTGTTGTTGTTGTTGTTGTTGTTGTTGTTGTTGTTGTTGTTGTTGTTGTTGTTGTTGTTGTTGTTGTTGTTGTTGTTGTTGTTGTTGTTGTTGTTGTTGTT
HJKAX1S01AGY8W rank=0948602 x=76.5 y=990.5 length=334	ACA	AAC	30	334	305	305	0	PerfectLength	ACAACAACAACAACAACAACAACAACAACAACAACAACAACAACAACAACAACAACAACAACAACAACAACAACAACAACAACAACAACAACAACAACAACAACAACAACAACAACAACAACAACAACAACAACAACAACAACAACAACAACAACAACAACAACAACAACAACAACAACAACAACAACAACAACAACAACAACAACAACAACAACAACAACAACAACAACAACAACAACAACAACAACAACAACAACAACAACAACAACAACAACAACAACAACAACAACAACAACAACAACAAC
HJKAX1S01EEFA6 rank=0953162 x=1687.5 y=1648.0 length=534	TTG	AAC	404	534	131	131	0	PerfectLength	TTGTTGTTGTTGTTGTTGTTGTTGTTGTTGTTGTTGTTGTTGTTGTTGTTGTTGTTGTTGTTGTTGTTGTTGTTGTTGTTGTTGTTGTTGTTGTTGTTGTTGTTGTTGTTGTTGTTGTTGTTGTTGTTGTT
HJKAX1S01EERS3 rank=0961812 x=1691.0 y=1461.5 length=267	TTG	AAC	98	197	100	100	0	PerfectLength	TTGTTGTTGTTGTTGTTGTTGTTGTTGTTGTTGTTGTTGTTGTTGTTGTTGTTGTTGTTGTTGTTGTTGTTGTTGTTGTTGTTGTTGTTGTTGTTGTTGT
HJKAX1S01CL6J7 rank=0963185 x=955.0 y=2597.5 length=213	CAA	AAC	62	195	134	134	0	PerfectLength	CAACAACAACAACAACAACAACAACAACAACAACAACAACAACAACAACAACAACAACAACAACAACAACAACAACAACAACAACAACAACAACAACAACAACAACAACAACAACAACAACAACAACAACAACA
HJKAX1S01BKJWQ rank=1017214 x=527.0 y=56.0 length=198	AAC	AAC	40	198	159	159	0	PerfectLength	AACAACAACAACAACAACAACAACAACAACAACAACAACAACAACAACAACAACAACAACAACAACAACAACAACAACAACAACAACAACAACAACAACAACAACAACAACAACAACAACAACAACAACAACAACAACAACAACAACAACAACAACAAC
HJKAX1S01BJIAH rank=1033927 x=515.5 y=455.5 length=513	TTG	AAC	388	512	125	125	0	PerfectLength	TTGTTGTTGTTGTTGTTGTTGTTGTTGTTGTTGTTGTTGTTGTTGTTGTTGTTGTTGTTGTTGTTGTTGTTGTTGTTGTTGTTGTTGTTGTTGTTGTTGTTGTTGTTGTTGTTGTTGTTGTTGTT
HJKAX1S01A0MNU rank=1048216 x=300.0 y=296.0 length=125	AAC	AAC	1	118	118	118	0	PerfectLength	AACAACAACAACAACAACAACAACAACAACAACAACAACAACAACAACAACAACAACAACAACAACAACAACAACAACAACAACAACAACAACAACAACAACAACAACAACAACAACA
HJKAX1S01DOX72 rank=1097939 x=1397.0 y=944.0 length=176	AAC	AAC	60	176	117	117	0	PerfectLength	AACAACAACAACAACAACAACAACAACAACAACAACAACAACAACAACAACAACAACAACAACAACAACAACAACAACAACAACAACAACAACAACAACAACAACAACAACAACAAC
HJKAX1S01D391S rank=1129972 x=1571.5 y=3406.5 length=142	CAA	AAC	40	142	103	103	0	PerfectLength	CAACAACAACAACAACAACAACAACAACAACAACAACAACAACAACAACAACAACAACAACAACAACAACAACAACAACAACAACAACAACAACAACAACAAC
HJKAX1S01AMGMC rank=1131686 x=138.5 y=2834.0 length=171	CAA	AAC	59	161	103	103	0	PerfectLength	CAACAACAACAACAACAACAACAACAACAACAACAACAACAACAACAACAACAACAACAACAACAACAACAACAACAACAACAACAACAACAACAACAACAAC
