# Supplementary material for: The physical map of wheat chromosome 5DS revealed gene duplications and small rearrangements
Source: BMC Genomics. 2015 Jun 13;16(1):453. doi: 10.1186/s12864-015-1641-y (PMC4465308; doi:10.1186/s12864-015-1641-y)
Supplement: Additional file 4: — Molecular markers assigned to clones via PCR amplification or microarray hybridization. [file 12864_2015_1641_MOESM4_ESM.xlsx]

## Sheet: PCR-based
Additional File 4. Molecular markers assigned to clones via PCR amplification or microarray hybridization.
No.	Marker	Marker type	Corresponding BAC clone	Contig
1	Pina-D1	Gene	TaeCsp5DShA_0036_N04	CTG70
			TaeCsp5DShA_0056_D08	CTG70
			TaeCsp5DShA_0080_O04	CTG70
2	Pinb-D1	Gene	TaeCsp5DShA_0036_N04	CTG70
			TaeCsp5DShA_0056_D08	CTG70
3	CFD78	SSR	TaeCsp5DShA_0087_B16	CTG159
4	BARC130	SSR	TaeCsp5DShA_0038_A06	CTG146
5	CFD18	SSR	TaeCsp5DShA_0059_D18	CTG66
			TaeCsp5DShA_0067_F08	CTG66
			TaeCsp5DShA_0082_M17	CTG66
6	CFD81	SSR	TaeCsp5DShA_0077_N13	CTG93
7	WMC233	SSR	TaeCsp5DShA_0057_N05	CTG66
			TaeCsp5DShA_0092_C19	CTG66
8	WMS190	SSR	TaeCsp5DShA_0042_L02	Bridge
			TaeCsp5DShA_0074_H01	Bridge
9	WMS205	SSR	TaeCsp5DShA_0031_J20	Bridge
10	WMC608	SSR	TaeCsp5DShA_0074_F05	CTG99
11	CFD189	SSR	TaeCsp5DShA_0044_D22	CTG113
			TaeCsp5DShA_0062_E23	CTG113
			TaeCsp5DShA_0090_K05	CTG113
12	CFD74	SSR	TaeCsp5DShA_0048_H06	Bridge
			TaeCsp5DShA_0061_F20	CTG144
			TaeCsp5DShA_0063_J20	CTG144
13	GPW326	SSR	TaeCsp5DShA_0057_G19	CTG70
14	WMS16	SSR	TaeCsp5DShA_0075_M05	CTG99
15	WMS358	SSR	TaeCsp5DShA_0039_N19	CTG157
			TaeCsp5DShA_0075_I11	CTG157
16	GPI:C:726959	COS	TaeCsp5DShA_0085_B06	CTG102
			TaeCsp5DShA_0094_G01	CTG102
17	GPI:C:728036	COS	TaeCsp5DShA_0056_O08	CTG149
			TaeCsp5DShA_0090_C23	CTG149
18	GPI:C:728956	COS	TaeCsp5DShA_0031_J20	Bridge
			TaeCsp5DShA_0090_C08	CTG68
19	GPI:C:729592	COS	TaeCsp5DShA_0056_E03	CTG156
20	GPI:C:739811	COS	TaeCsp5DShA_0083_D07	CTG117
			TaeCsp5DShA_0034_I24	CTG117
21	GPI:C:741009	COS	TaeCsp5DShA_0069_A06	CTG124
			TaeCsp5DShA_0091_G09	CTG124
22	GPI:C:743567	COS	TaeCsp5DShA_0041_B23	CTG88
			TaeCsp5DShA_0076_H09	CTG88
			TaeCsp5DShA_0092_C16	CTG88
23	GPI:C:744654	COS	TaeCsp5DShA_0028_O18	CTG124
			TaeCsp5DShA_0082_A13	CTG124
24	GPI:C:746971	COS	TaeCsp5DShA_0059_D08	CTG100
			TaeCsp5DShA_0056_P13	CTG100
25	GPI:C:758029	COS	TaeCsp5DShA_0036_K04	Bridge
			TaeCsp5DShA_0036_O01	CTG89
			TaeCsp5DShA_0068_M22	CTG89
26	GPI:C:758334	COS	TaeCsp5DShA_0052_H22	CTG102
27	GPI:C:762599	COS	TaeCsp5DShA_0052_H22	CTG102
28	A1Z95	ISBP	TaeCsp5DShA_0048_H06	Bridge
			TaeCsp5DShA_0065_O12	CTG144
			TaeCsp5DShA_0061_F20	CTG144
29	A78ID	ISBP	TaeCsp5DShA_0095_B08	CTG89
			TaeCsp5DShA_0052_I10	Bridge
30	AFQ6M	ISBP	TaeCsp5DShA_0036_M24	CTG2
			TaeCsp5DShA_0075_C10	CTG2
			TaeCsp5DShA_0078_N20	CTG2
			TaeCsp5DShA_0089_B16	CTG2
31	AMEBF	ISBP	TaeCsp5DShA_0043_G11	CTG129
			TaeCsp5DShA_0068_O15	CTG129
			TaeCsp5DShA_0073_F13	CTG129
			TaeCsp5DShA_0091_C23	CTG129
32	B04N2	ISBP	TaeCsp5DShA_0040_B08	CTG15
			TaeCsp5DShA_0075_N05	Bridge
			TaeCsp5DShA_0047_L04	CTG15
33	B2LTL	ISBP	TaeCsp5DShA_0054_O03	CTG19
			TaeCsp5DShA_0084_N15	CTG19
34	B5PZZ	ISBP	TaeCsp5DShA_0056_O10	CTG14
			TaeCsp5DShA_0058_P08	CTG14
35	B7QNM	ISBP	TaeCsp5DShA_0088_K02	CTG95
			TaeCsp5DShA_0035_M14	CTG95
36	BA0XF	ISBP	TaeCsp5DShA_0068_N12	CTG98
			TaeCsp5DShA_0066_L15	CTG98
37	BCLS8	ISBP	TaeCsp5DShA_0066_K5	CTG93
			TaeCsp5DShA_0087_A15	CTG93
38	BIC1N	ISBP	TaeCsp5DShA_0039_C04	CTG159
			TaeCsp5DShA_0087_B16	CTG159
39	BKSSP	ISBP	TaeCsp5DShA_0060_H09	CTG99
			TaeCsp5DShA_0055_C11	CTG99
40	BQDJS	ISBP	TaeCsp5DShA_0055_O06	CTG115
41	BRAMT	ISBP	TaeCsp5DShA_0037_C16	CTG26
42	BT6NA	ISBP	TaeCsp5DShA_0044_B21	CTG58
			TaeCsp5DShA_0051_D14	CTG58
			TaeCsp5DShA_0031_E24	CTG58
43	BTCOT	ISBP	TaeCsp5DShA_0045_G09	CTG96
			TaeCsp5DShA_0036_E09	CTG96
44	BV62B	ISBP	TaeCsp5DShA_0075_M05	CTG99
			TaeCsp5DShA_0054_L02	CTG99
45	BUH5R	ISBP	TaeCsp5DShA_0085_B06	CTG102
46	BXQWE	ISBP	TaeCsp5DShA_0055_P05	CTG100
47	BYIFL	ISBP	TaeCsp5DShA_0069_K02	CTG156
48	BZB42	ISBP	TaeCsp5DShA_0070_K20	CTG138
			TaeCsp5DShA_0046_J07	CTG138
49	C0NIF	ISBP	TaeCsp5DShA_0040_P19	Bridge
			TaeCsp5DShA_0091_B24	CTG131
			TaeCsp5DShA_0096_H24	CTG131
50	EXX6A	ISBP	TaeCsp5DShA_0081_K14	CTG156
			TaeCsp5DShA_0056_K13	CTG156
51	E1EKW	ISBP	TaeCsp5DShA_0061_I17	CTG129
52	D8U1H	ISBP	TaeCsp5DShA_0096_N14	CTG102
53	CRSMO	ISBP	TaeCsp5DShA_0054_K02	CTG145
54	CAJFV	ISBP	TaeCsp5DShA_0053_N14	CTG68
			TaeCsp5DShA_0092_H07	CTG68
55	CAGIE	ISBP	TaeCsp5DShA_0075_E24	CTG138
56	C7J3U	ISBP	TaeCsp5DShA_0028_F02	CTG78
			TaeCsp5DShA_0045_L24	CTG78
			TaeCsp5DShA_0054_L18	CTG78
57	C0VNS	ISBP	TaeCsp5DShA_0053_A14	CTG125
			TaeCsp5DShA_0060_B22	CTG125
58	BE403618	EST	TaeCsp5DShA_0063_B22	CTG127
			TaeCsp5DShA_0071_O08	CTG127
59	BE403785	EST	TaeCsp5DShA_0082_O24	CTG70
60	BE404135	EST	TaeCsp5DShA_0047_P15	CTG15
			TaeCsp5DShA_0087_H09	CTG15
			TaeCsp5DShA_0061_D08	CTG15
61	BE404490	EST	TaeCsp5DShA_0075_C10	CTG2
			TaeCsp5DShA_0078_N20	CTG2
			TaeCsp5DShA_0089_B16	CTG2
			TaeCsp5DShA_0036_M24	CTG2
62	BE405667	EST	TaeCsp5DShA_0039_M07	CTG70
			TaeCsp5DShA_0075_B14	CTG70
			TaeCsp5DShA_0091_D16	CTG70
63	BE405839	EST	TaeCsp5DShA_0034_P19	CTG53
			TaeCsp5DShA_0061_L02	CTG53
64	BE422471	EST	TaeCsp5DShA_0057_L20	CTG137
			TaeCsp5DShA_0070_G18	CTG137
			TaeCsp5DShA_0077_D11	CTG137
65	BE424775	EST	TaeCsp5DShA_0093_C15	CTG137
66	BE591461	EST	TaeCsp5DShA_0056_E03	CTG156
67	BE591734	EST	TaeCsp5DShA_0061_H16	CTG99
68	BE591974	EST	TaeCsp5DShA_0040_A23	CTG156
69	BE604729	EST	TaeCsp5DShA_0080_L13	CTG135
			TaeCsp5DShA_0083_E06	CTG135
70	BE606535	EST	TaeCsp5DShA_0069_E22	CTG65
			TaeCsp5DShA_0070_E08	CTG65
71	BE606637	EST	TaeCsp5DShA_0063_D07	CTG146
72	BE606654	EST	TaeCsp5DShA_0049_F05	CTG127
73	BE636795	EST	TaeCsp5DShA_0059_A16	CTG144
74	BE444113	EST	TaeCsp5DShA_0084_J24	CTG70
			TaeCsp5DShA_0088_B22	CTG70
75	BE444644	EST	TaeCsp5DShA_0065_O07	CTG138
			TaeCsp5DShA_0067_N02	CTG138
76	BE585732	EST	TaeCsp5DShA_0040_L06	CTG146
77	BE499257	EST	TaeCsp5DShA_0064_F18	CTG120
78	BE471016	EST	TaeCsp5DShA_0055_E13	CTG83
79	BE444720	EST	TaeCsp5DShA_0037_L18	CTG102
			TaeCsp5DShA_0052_H22	CTG102
80	BE497093	EST	TaeCsp5DShA_0028_O18	CTG124
			TaeCsp5DShA_0082_A13	CTG124
81	BE470750	EST	TaeCsp5DShA_0089_O11	CTG78
82	BE490781	EST	TaeCsp5DShA_0040_A23	CTG156
83	BE498768	EST	TaeCsp5DShA_0096_B10	CTG125
			TaeCsp5DShA_0093_K24	CTG125
			TaeCsp5DShA_0091_M16	CTG125
84	BF202632	EST	TaeCsp5DShA_0056_O08	CTG149
			TaeCsp5DShA_0090_C23	CTG149
85	BF291319	EST	TaeCsp5DShA_0076_H09	CTG88
			TaeCsp5DShA_0092_C16	CTG88
86	BF473658	EST	TaeCsp5DShA_0074_N04	CTG125
87	BF474606	EST	TaeCsp5DShA_0090_E22	CTG26
88	BF474953	EST	TaeCsp5DShA_0052_I19	CTG97
			TaeCsp5DShA_0088_A10	CTG97
89	BF483719	EST	TaeCsp5DShA_0032_B24	CTG115
			TaeCsp5DShA_0039_P19	Bridge
90	BF484212	EST	TaeCsp5DShA_0052_K14	CTG115
			TaeCsp5DShA_0083_A07	CTG115
91	BF485220	EST	TaeCsp5DShA_0041_B23	CTG88
			TaeCsp5DShA_0076_H09	CTG88
			TaeCsp5DShA_0092_C16	CTG88
92	BG262914	EST	TaeCsp5DShA_0058_N11	CTG112
			TaeCsp5DShA_0059_J06	CTG112
93	BG263391	EST	TaeCsp5DShA_0096_D02	CTG26
			TaeCsp5DShA_0037_C16	CTG26
94	BG604740	EST	TaeCsp5DShA_0038_I19	CTG5
95	BG607041	EST	TaeCsp5DShA_0039_M07	CTG70
			TaeCsp5DShA_0075_B14	CTG70
96	BG607697	EST	TaeCsp5DShA_0058_N21	CTG46
			TaeCsp5DShA_0089_G19	CTG46
97	GH722882	EST	TaeCsp5DShA_0096_I23	CTG96
98	CD882766	EST	TaeCsp5DShA_0042_K14	CTG134
			TaeCsp5DShA_0050_D08	CTG134
			TaeCsp5DShA_0057_A04	CTG134
			TaeCsp5DShA_0094_C15	CTG134
99	AX462334	EST	TaeCsp5DShA_0087_B16	CTG159
100	BF485261	EST	TaeCsp5DShA_0095_P07	CTG100
101	BE403373	EST	TaeCsp5DShA_0089_H24	Bridge

## Sheet: Hybridization-based
Probe	Probe type	Corresponding BAC clone	Contig
HJKAX1S01BBHM0	Conserved	TaeCsp5DShA_0049_K17	CTG1
HJKAX1S01BMPLE_2	ISBP	TaeCsp5DShA_0035_H10	CTG1
HJKAX1S01BN7HX	Conserved	TaeCsp5DShA_0077_A6	CTG1
HJKAX1S01BN7HX	Conserved	TaeCsp5DShA_0049_K17	CTG1
HJKAX1S01CV6KP_1	ISBP	TaeCsp5DShA_0035_H10	CTG1
HJKAX1S01DZ7N2	Conserved	TaeCsp5DShA_0077_A6	CTG1
HJKAX1S01DZ7N2	Conserved	TaeCsp5DShA_0049_K17	CTG1
BE404490	EST	TaeCsp5DShA_0089_B16	CTG2
BE404490	EST	TaeCsp5DShA_0078_N20	CTG2
HJKAX1S01BOBJ9_1	ISBP	TaeCsp5DShA_0050_J20	CTG2
HJKAX1S01BOBJ9_1	ISBP	TaeCsp5DShA_0036_C20	CTG2
HJKAX1S01A3S2U	Conserved	TaeCsp5DShA_0086_M5	CTG3
HJKAX1S01A3S2U	Conserved	TaeCsp5DShA_0028_D23	CTG3
HJKAX1S01AD51V_1	ISBP	TaeCsp5DShA_0069_M9	CTG3
HJKAX1S01AD51V_1	ISBP	TaeCsp5DShA_0065_D24	CTG3
HJKAX1S01AUAW5	Conserved	TaeCsp5DShA_0059_L8	CTG3
HJKAX1S01AUAW5	Conserved	TaeCsp5DShA_0038_L4	CTG3
HJKAX1S01AZOHX	Conserved	TaeCsp5DShA_0059_L8	CTG3
HJKAX1S01AZOHX	Conserved	TaeCsp5DShA_0038_L4	CTG3
HJKAX1S01BAIPO_1	ISBP	TaeCsp5DShA_0038_L4	CTG3
HJKAX1S01BAIPO_1	ISBP	TaeCsp5DShA_0059_L8	CTG3
HJKAX1S01BUD20	Conserved	TaeCsp5DShA_0059_L8	CTG3
HJKAX1S01BUD20	Conserved	TaeCsp5DShA_0038_L4	CTG3
HJKAX1S01C5T15	Conserved	TaeCsp5DShA_0086_M5	CTG3
HJKAX1S01C5T15	Conserved	TaeCsp5DShA_0028_D23	CTG3
HJKAX1S01C9TXX_1	ISBP	TaeCsp5DShA_0038_L4	CTG3
HJKAX1S01C9TXX_1	ISBP	TaeCsp5DShA_0059_L8	CTG3
HJKAX1S01CBLSL	Conserved	TaeCsp5DShA_0059_L8	CTG3
HJKAX1S01CBLSL	Conserved	TaeCsp5DShA_0038_L4	CTG3
HJKAX1S01E3AYF	Conserved	TaeCsp5DShA_0028_D23	CTG3
HJKAX1S01E3AYF	Conserved	TaeCsp5DShA_0086_M5	CTG3
HJKAX1S01ECDSF	Conserved	TaeCsp5DShA_0038_L4	CTG3
HJKAX1S01ECDSF	Conserved	TaeCsp5DShA_0059_L8	CTG3
HJKAX1S01BQ74F_1	ISBP	TaeCsp5DShA_0046_O15	CTG4
HJKAX1S01BQ74F_1	ISBP	TaeCsp5DShA_0030_N11	CTG4
HJKAX1S01A9E0N	Conserved	TaeCsp5DShA_0038_I19	CTG5
HJKAX1S01A9E0N	Conserved	TaeCsp5DShA_0066_O2	CTG5
HJKAX1S01AGXDH_1	ISBP	TaeCsp5DShA_0038_I19	CTG5
HJKAX1S01AGXDH_1	ISBP	TaeCsp5DShA_0066_O2	CTG5
HJKAX1S01AJVK3	Conserved	TaeCsp5DShA_0095_O8	CTG5
HJKAX1S01BADKM	Conserved	TaeCsp5DShA_0080_N6	CTG5
HJKAX1S01BADKM	Conserved	TaeCsp5DShA_0076_I19	CTG5
HJKAX1S01BI1FF	Conserved	TaeCsp5DShA_0038_I19	CTG5
HJKAX1S01BI1FF	Conserved	TaeCsp5DShA_0066_O2	CTG5
HJKAX1S01BLOPY	Conserved	TaeCsp5DShA_0095_O8	CTG5
HJKAX1S01C80NZ	Conserved	TaeCsp5DShA_0059_J18	CTG5
HJKAX1S01C80NZ	Conserved	TaeCsp5DShA_0096_E16	CTG5
HJKAX1S01CT63B	Conserved	TaeCsp5DShA_0066_O2	CTG5
HJKAX1S01CT63B	Conserved	TaeCsp5DShA_0038_I19	CTG5
HJKAX1S01D0A1J	Conserved	TaeCsp5DShA_0066_O2	CTG5
HJKAX1S01D0A1J	Conserved	TaeCsp5DShA_0038_I19	CTG5
HJKAX1S01DA19P	Conserved	TaeCsp5DShA_0053_D12	CTG5
HJKAX1S01DA19P	Conserved	TaeCsp5DShA_0087_N11	CTG5
HJKAX1S01DAKW0	Conserved	TaeCsp5DShA_0076_I19	CTG5
HJKAX1S01DAKW0	Conserved	TaeCsp5DShA_0080_N6	CTG5
HJKAX1S01DIIGQ	Conserved	TaeCsp5DShA_0053_D12	CTG5
HJKAX1S01DIIGQ	Conserved	TaeCsp5DShA_0087_N11	CTG5
HJKAX1S01DQHDD	Conserved	TaeCsp5DShA_0038_I19	CTG5
HJKAX1S01DQHDD	Conserved	TaeCsp5DShA_0066_O2	CTG5
HJKAX1S01EJSMO	Conserved	TaeCsp5DShA_0095_O8	CTG5
HJKAX1S01EJWQN	Conserved	TaeCsp5DShA_0053_D12	CTG5
HJKAX1S01EJWQN	Conserved	TaeCsp5DShA_0087_N11	CTG5
HJKAX1S01EK8AT	Conserved	TaeCsp5DShA_0066_O2	CTG5
HJKAX1S01EK8AT	Conserved	TaeCsp5DShA_0038_I19	CTG5
HJKAX1S01AE5TY	Conserved	TaeCsp5DShA_0035_G7	CTG6
HJKAX1S01AE5TY	Conserved	TaeCsp5DShA_0082_C10	CTG6
HJKAX1S01BHLWO_2	ISBP	TaeCsp5DShA_0082_C10	CTG6
HJKAX1S01BHLWO_2	ISBP	TaeCsp5DShA_0036_I10	CTG6
HJKAX1S01CBTEP_4	ISBP	TaeCsp5DShA_0036_I10	CTG6
HJKAX1S01CBTEP_4	ISBP	TaeCsp5DShA_0082_C10	CTG6
HJKAX1S01CFDKX	Conserved	TaeCsp5DShA_0029_K15	CTG6
HJKAX1S01CFDKX	Conserved	TaeCsp5DShA_0089_A4	CTG6
HJKAX1S01CLJU0	Conserved	TaeCsp5DShA_0089_A4	CTG6
HJKAX1S01CLJU0	Conserved	TaeCsp5DShA_0039_K6	CTG6
HJKAX1S01ADPAM_1	ISBP	TaeCsp5DShA_0085_O12	CTG7
HJKAX1S01ADPAM_1	ISBP	TaeCsp5DShA_0070_B13	CTG7
HJKAX1S01CWY1M	Conserved	TaeCsp5DShA_0070_B13	CTG7
HJKAX1S01CWY1M	Conserved	TaeCsp5DShA_0067_F15	CTG7
HJKAX1S01DRI95	Conserved	TaeCsp5DShA_0085_O12	CTG7
HJKAX1S01DRI95	Conserved	TaeCsp5DShA_0070_B13	CTG7
HJKAX1S01DZL1Q	Conserved	TaeCsp5DShA_0067_F15	CTG7
HJKAX1S01DZL1Q	Conserved	TaeCsp5DShA_0070_B13	CTG7
HJKAX1S01E3E7P	Conserved	TaeCsp5DShA_0070_B13	CTG7
HJKAX1S01E3E7P	Conserved	TaeCsp5DShA_0067_F15	CTG7
HJKAX1S01BDYIZ_1	ISBP	TaeCsp5DShA_0068_B19	CTG11
HJKAX1S01CAR77	Conserved	TaeCsp5DShA_0034_B6	CTG11
HJKAX1S01CAR77	Conserved	TaeCsp5DShA_0081_H5	CTG11
HJKAX1S01CHYGP	Conserved	TaeCsp5DShA_0034_B6	CTG11
HJKAX1S01CHYGP	Conserved	TaeCsp5DShA_0081_H5	CTG11
HJKAX1S01EHZW9	Conserved	TaeCsp5DShA_0034_B6	CTG11
HJKAX1S01EHZW9	Conserved	TaeCsp5DShA_0081_H5	CTG11
HJKAX1S01A7W3P	Conserved	TaeCsp5DShA_0081_K4	CTG12
HJKAX1S01A7W3P	Conserved	TaeCsp5DShA_0077_G16	CTG12
HJKAX1S01AEQQ9_2	ISBP	TaeCsp5DShA_0081_K4	CTG12
HJKAX1S01AEQQ9_2	ISBP	TaeCsp5DShA_0077_G16	CTG12
HJKAX1S01C2W7K	Conserved	TaeCsp5DShA_0081_K4	CTG12
HJKAX1S01C2W7K	Conserved	TaeCsp5DShA_0077_G16	CTG12
HJKAX1S01CJ0MO	Conserved	TaeCsp5DShA_0045_J8	CTG12
HJKAX1S01CJ0MO	Conserved	TaeCsp5DShA_0046_M7	CTG12
HJKAX1S01CJX7Y	Conserved	TaeCsp5DShA_0050_K19	CTG12
HJKAX1S01CJX7Y	Conserved	TaeCsp5DShA_0078_O6	CTG12
HJKAX1S01CMMDN	Conserved	TaeCsp5DShA_0077_G16	CTG12
HJKAX1S01CMMDN	Conserved	TaeCsp5DShA_0081_K4	CTG12
HJKAX1S01CRE2X	Conserved	TaeCsp5DShA_0078_O6	CTG12
HJKAX1S01CRE2X	Conserved	TaeCsp5DShA_0050_K19	CTG12
HJKAX1S01DCFDC	Conserved	TaeCsp5DShA_0077_G16	CTG12
HJKAX1S01DCFDC	Conserved	TaeCsp5DShA_0081_K4	CTG12
HJKAX1S01DJLO2	Conserved	TaeCsp5DShA_0077_G16	CTG12
HJKAX1S01DJLO2	Conserved	TaeCsp5DShA_0063_G20	CTG12
HJKAX1S01DPWH2	Conserved	TaeCsp5DShA_0050_K19	CTG12
HJKAX1S01DPWH2	Conserved	TaeCsp5DShA_0078_O6	CTG12
HJKAX1S01E2GTC	Conserved	TaeCsp5DShA_0078_O6	CTG12
HJKAX1S01E2GTC	Conserved	TaeCsp5DShA_0050_K19	CTG12
HJKAX1S01A1UYT	Conserved	TaeCsp5DShA_0058_P8	CTG14
HJKAX1S01A1UYT	Conserved	TaeCsp5DShA_0056_O10	CTG14
HJKAX1S01A8F6O	Conserved	TaeCsp5DShA_0053_O24	CTG14
HJKAX1S01AHVHY	Conserved	TaeCsp5DShA_0058_P8	CTG14
HJKAX1S01AHVHY	Conserved	TaeCsp5DShA_0056_O10	CTG14
HJKAX1S01AJGR2	Conserved	TaeCsp5DShA_0056_O10	CTG14
HJKAX1S01AJGR2	Conserved	TaeCsp5DShA_0058_P8	CTG14
HJKAX1S01ALBHW_1	ISBP	TaeCsp5DShA_0056_O10	CTG14
HJKAX1S01ALBHW_1	ISBP	TaeCsp5DShA_0058_P8	CTG14
HJKAX1S01ALZE3_1	ISBP	TaeCsp5DShA_0028_O6	CTG14
HJKAX1S01ALZE3_1	ISBP	TaeCsp5DShA_0096_H6	CTG14
HJKAX1S01ATHT9	Conserved	TaeCsp5DShA_0056_O10	CTG14
HJKAX1S01ATHT9	Conserved	TaeCsp5DShA_0058_P8	CTG14
HJKAX1S01AVYJ4	Conserved	TaeCsp5DShA_0057_I17	CTG14
HJKAX1S01AVYJ4	Conserved	TaeCsp5DShA_0058_P8	CTG14
HJKAX1S01AVYJ4	Conserved	TaeCsp5DShA_0056_O10	CTG14
HJKAX1S01B888M	Conserved	TaeCsp5DShA_0058_P8	CTG14
HJKAX1S01B888M	Conserved	TaeCsp5DShA_0056_O10	CTG14
HJKAX1S01BQJ9E_1	ISBP	TaeCsp5DShA_0053_O24	CTG14
HJKAX1S01BTBB2	Conserved	TaeCsp5DShA_0056_O10	CTG14
HJKAX1S01BTBB2	Conserved	TaeCsp5DShA_0058_P8	CTG14
HJKAX1S01CNGXM	Conserved	TaeCsp5DShA_0056_O10	CTG14
HJKAX1S01CNGXM	Conserved	TaeCsp5DShA_0058_P8	CTG14
HJKAX1S01CUOZ8_1	ISBP	TaeCsp5DShA_0087_N20	CTG14
HJKAX1S01CUOZ8_1	ISBP	TaeCsp5DShA_0052_F20	CTG14
HJKAX1S01CZY4M_2	ISBP	TaeCsp5DShA_0045_L17	CTG14
HJKAX1S01CZY4M_2	ISBP	TaeCsp5DShA_0028_O6	CTG14
HJKAX1S01D0TCI	Conserved	TaeCsp5DShA_0053_O24	CTG14
HJKAX1S01D3179	Conserved	TaeCsp5DShA_0058_P8	CTG14
HJKAX1S01D3179	Conserved	TaeCsp5DShA_0056_O10	CTG14
HJKAX1S01D4VZK	Conserved	TaeCsp5DShA_0056_O10	CTG14
HJKAX1S01D4VZK	Conserved	TaeCsp5DShA_0058_P8	CTG14
HJKAX1S01D4VZK	Conserved	TaeCsp5DShA_0057_I17	CTG14
HJKAX1S01D4VZK_1	ISBP	TaeCsp5DShA_0057_I17	CTG14
HJKAX1S01D4VZK_1	ISBP	TaeCsp5DShA_0058_P8	CTG14
HJKAX1S01D4VZK_1	ISBP	TaeCsp5DShA_0056_O10	CTG14
HJKAX1S01D8ZWT	Conserved	TaeCsp5DShA_0058_P8	CTG14
HJKAX1S01D8ZWT	Conserved	TaeCsp5DShA_0056_O10	CTG14
HJKAX1S01DGA0V	Conserved	TaeCsp5DShA_0058_P8	CTG14
HJKAX1S01DGA0V	Conserved	TaeCsp5DShA_0056_O10	CTG14
HJKAX1S01DJER1	Conserved	TaeCsp5DShA_0058_P8	CTG14
HJKAX1S01DJER1	Conserved	TaeCsp5DShA_0056_O10	CTG14
HJKAX1S01EC7QM	Conserved	TaeCsp5DShA_0058_P8	CTG14
HJKAX1S01EC7QM	Conserved	TaeCsp5DShA_0056_O10	CTG14
HJKAX1S01EE12I	Conserved	TaeCsp5DShA_0058_P8	CTG14
HJKAX1S01EE12I	Conserved	TaeCsp5DShA_0056_O10	CTG14
HJKAX1S01EL42U	Conserved	TaeCsp5DShA_0056_O10	CTG14
HJKAX1S01EL42U	Conserved	TaeCsp5DShA_0058_P8	CTG14
HJKAX1S01EL42U	Conserved	TaeCsp5DShA_0057_I17	CTG14
HJKAX1S01A4F6S	Conserved	TaeCsp5DShA_0047_P15	CTG15
HJKAX1S01A4F6S	Conserved	TaeCsp5DShA_0087_H9	CTG15
HJKAX1S01A62CD_1	ISBP	TaeCsp5DShA_0080_J4	CTG15
HJKAX1S01A62CD_1	ISBP	TaeCsp5DShA_0060_M13	CTG15
HJKAX1S01AJJTQ	Conserved	TaeCsp5DShA_0087_H9	CTG15
HJKAX1S01AJJTQ	Conserved	TaeCsp5DShA_0047_P15	CTG15
HJKAX1S01ART7U	Conserved	TaeCsp5DShA_0060_M13	CTG15
HJKAX1S01AVTBI	Conserved	TaeCsp5DShA_0060_M13	CTG15
HJKAX1S01AVTBI	Conserved	TaeCsp5DShA_0080_J4	CTG15
HJKAX1S01AXOWN	Conserved	TaeCsp5DShA_0060_M13	CTG15
HJKAX1S01AXOWN	Conserved	TaeCsp5DShA_0080_J4	CTG15
HJKAX1S01BCQAY	Conserved	TaeCsp5DShA_0047_P15	CTG15
HJKAX1S01BQ7XQ_1	ISBP	TaeCsp5DShA_0080_B18	CTG15
HJKAX1S01BUP39	Conserved	TaeCsp5DShA_0080_B18	CTG15
HJKAX1S01C8PDJ_1	ISBP	TaeCsp5DShA_0060_M13	CTG15
HJKAX1S01C8PDJ_1	ISBP	TaeCsp5DShA_0080_J4	CTG15
HJKAX1S01CBZ94_1	ISBP	TaeCsp5DShA_0080_J4	CTG15
HJKAX1S01CGBAE	Conserved	TaeCsp5DShA_0087_H9	CTG15
HJKAX1S01CGBAE	Conserved	TaeCsp5DShA_0047_P15	CTG15
HJKAX1S01CJAA7	Conserved	TaeCsp5DShA_0047_P15	CTG15
HJKAX1S01CKGF6_1	ISBP	TaeCsp5DShA_0060_M13	CTG15
HJKAX1S01CKGF6_1	ISBP	TaeCsp5DShA_0080_J4	CTG15
HJKAX1S01CL8CQ	Conserved	TaeCsp5DShA_0060_M13	CTG15
HJKAX1S01CL8CQ	Conserved	TaeCsp5DShA_0080_J4	CTG15
HJKAX1S01CUHYM	Conserved	TaeCsp5DShA_0047_P15	CTG15
HJKAX1S01CV459_1	ISBP	TaeCsp5DShA_0060_M13	CTG15
HJKAX1S01D5EDW	Conserved	TaeCsp5DShA_0060_M13	CTG15
HJKAX1S01D5EDW	Conserved	TaeCsp5DShA_0080_J4	CTG15
HJKAX1S01DALSX	Conserved	TaeCsp5DShA_0080_J4	CTG15
HJKAX1S01DALSX	Conserved	TaeCsp5DShA_0060_M13	CTG15
HJKAX1S01DD922	Conserved	TaeCsp5DShA_0060_M13	CTG15
HJKAX1S01DD922	Conserved	TaeCsp5DShA_0080_J4	CTG15
HJKAX1S01DIQXD	Conserved	TaeCsp5DShA_0080_J4	CTG15
HJKAX1S01DIQXD	Conserved	TaeCsp5DShA_0060_M13	CTG15
HJKAX1S01DIX1W	Conserved	TaeCsp5DShA_0080_J4	CTG15
HJKAX1S01DJUUD	Conserved	TaeCsp5DShA_0060_M13	CTG15
HJKAX1S01DL8H3	Conserved	TaeCsp5DShA_0087_H9	CTG15
HJKAX1S01DL8H3	Conserved	TaeCsp5DShA_0047_P15	CTG15
HJKAX1S01E050A	Conserved	TaeCsp5DShA_0080_B18	CTG15
HJKAX1S01ET89S	Conserved	TaeCsp5DShA_0047_P15	CTG15
HJKAX1S01B2HMT	Conserved	TaeCsp5DShA_0062_H7	CTG17
HJKAX1S01B2HMT	Conserved	TaeCsp5DShA_0061_P17	CTG17
HJKAX1S01CRQII	Conserved	TaeCsp5DShA_0054_P20	CTG17
HJKAX1S01CTHT5	Conserved	TaeCsp5DShA_0061_P17	CTG17
HJKAX1S01CTHT5	Conserved	TaeCsp5DShA_0093_L12	CTG17
HJKAX1S01CZILL	Conserved	TaeCsp5DShA_0054_P20	CTG17
HJKAX1S01D1GT8	Conserved	TaeCsp5DShA_0046_F19	CTG17
HJKAX1S01D1GT8	Conserved	TaeCsp5DShA_0054_F23	CTG17
HJKAX1S01D3VJB	Conserved	TaeCsp5DShA_0040_N10	CTG17
HJKAX1S01D3VJB	Conserved	TaeCsp5DShA_0054_P20	CTG17
HJKAX1S01D8BED	Conserved	TaeCsp5DShA_0054_P20	CTG17
HJKAX1S01A0PW6	Conserved	TaeCsp5DShA_0044_D7	CTG18
HJKAX1S01A0PW6	Conserved	TaeCsp5DShA_0094_H13	CTG18
HJKAX1S01AH52G_2	ISBP	TaeCsp5DShA_0053_D11	CTG18
HJKAX1S01AJSEB	Conserved	TaeCsp5DShA_0053_D11	CTG18
HJKAX1S01APUII	Conserved	TaeCsp5DShA_0053_D11	CTG18
HJKAX1S01AZP0H	Conserved	TaeCsp5DShA_0053_D11	CTG18
HJKAX1S01B1ERL_1	ISBP	TaeCsp5DShA_0053_D11	CTG18
HJKAX1S01B1ERL_1	ISBP	TaeCsp5DShA_0040_C9	CTG18
HJKAX1S01B4MEI	Conserved	TaeCsp5DShA_0094_H13	CTG18
HJKAX1S01B4MEI	Conserved	TaeCsp5DShA_0044_D7	CTG18
HJKAX1S01BHESQ	Conserved	TaeCsp5DShA_0053_D11	CTG18
HJKAX1S01BL3SB	Conserved	TaeCsp5DShA_0053_D11	CTG18
HJKAX1S01CMBCB	Conserved	TaeCsp5DShA_0053_D11	CTG18
HJKAX1S01CZ1TS	Conserved	TaeCsp5DShA_0053_D11	CTG18
HJKAX1S01EVS1K	Conserved	TaeCsp5DShA_0053_D11	CTG18
HJKAX1S01AOIHY_1	ISBP	TaeCsp5DShA_0084_F4	CTG19
HJKAX1S01AOIHY_1	ISBP	TaeCsp5DShA_0072_H23	CTG19
HJKAX1S01AUXDJ	Conserved	TaeCsp5DShA_0072_H23	CTG19
HJKAX1S01AUXDJ	Conserved	TaeCsp5DShA_0084_F4	CTG19
HJKAX1S01AVMN5_1	ISBP	TaeCsp5DShA_0041_B14	CTG19
HJKAX1S01B20WK	Conserved	TaeCsp5DShA_0084_F4	CTG19
HJKAX1S01B20WK	Conserved	TaeCsp5DShA_0072_H23	CTG19
HJKAX1S01B8UBF	Conserved	TaeCsp5DShA_0084_F4	CTG19
HJKAX1S01B8UBF	Conserved	TaeCsp5DShA_0072_H23	CTG19
HJKAX1S01B9FXW_1	ISBP	TaeCsp5DShA_0057_P23	CTG19
HJKAX1S01B9FXW_1	ISBP	TaeCsp5DShA_0060_L4	CTG19
HJKAX1S01BBF8R_1	ISBP	TaeCsp5DShA_0072_H23	CTG19
HJKAX1S01BBF8R_1	ISBP	TaeCsp5DShA_0060_L4	CTG19
HJKAX1S01BPS6P_1	ISBP	TaeCsp5DShA_0072_H23	CTG19
HJKAX1S01BPS6P_1	ISBP	TaeCsp5DShA_0084_F4	CTG19
HJKAX1S01CUA9Q	Conserved	TaeCsp5DShA_0084_N15	CTG19
HJKAX1S01DJEM9	Conserved	TaeCsp5DShA_0072_H23	CTG19
HJKAX1S01DJEM9	Conserved	TaeCsp5DShA_0084_F4	CTG19
HJKAX1S01EL57B	Conserved	TaeCsp5DShA_0084_F4	CTG19
HJKAX1S01EL57B	Conserved	TaeCsp5DShA_0072_H23	CTG19
HJKAX1S01ELPFZ	Conserved	TaeCsp5DShA_0077_A11	CTG19
HJKAX1S01ENR0Q	Conserved	TaeCsp5DShA_0084_F4	CTG19
HJKAX1S01ENR0Q	Conserved	TaeCsp5DShA_0072_H23	CTG19
HJKAX1S01EW3TX	Conserved	TaeCsp5DShA_0084_F4	CTG19
HJKAX1S01EW3TX	Conserved	TaeCsp5DShA_0072_H23	CTG19
HJKAX1S01B6W82	Conserved	TaeCsp5DShA_0082_J14	CTG20
HJKAX1S01B6W82	Conserved	TaeCsp5DShA_0057_A15	CTG20
HJKAX1S01D692L	Conserved	TaeCsp5DShA_0091_H4	CTG20
HJKAX1S01ANPI7	Conserved	TaeCsp5DShA_0073_M16	CTG21
HJKAX1S01ANPI7	Conserved	TaeCsp5DShA_0081_F14	CTG21
HJKAX1S01ANPI7_1	ISBP	TaeCsp5DShA_0081_F14	CTG21
HJKAX1S01ANPI7_1	ISBP	TaeCsp5DShA_0073_M16	CTG21
HJKAX1S01AVSNZ_1	ISBP	TaeCsp5DShA_0086_K11	CTG21
HJKAX1S01AVSNZ_1	ISBP	TaeCsp5DShA_0090_E19	CTG21
HJKAX1S01AY9ZK_1	ISBP	TaeCsp5DShA_0081_F14	CTG21
HJKAX1S01AY9ZK_1	ISBP	TaeCsp5DShA_0073_M16	CTG21
HJKAX1S01B45J4	Conserved	TaeCsp5DShA_0081_F14	CTG21
HJKAX1S01B45J4	Conserved	TaeCsp5DShA_0073_M16	CTG21
HJKAX1S01B7TQH_1	ISBP	TaeCsp5DShA_0090_E19	CTG21
HJKAX1S01B7TQH_1	ISBP	TaeCsp5DShA_0086_K11	CTG21
HJKAX1S01C4BTV	Conserved	TaeCsp5DShA_0081_F14	CTG21
HJKAX1S01C4BTV	Conserved	TaeCsp5DShA_0073_M16	CTG21
HJKAX1S01CJN0Q_2	ISBP	TaeCsp5DShA_0073_M16	CTG21
HJKAX1S01CJN0Q_2	ISBP	TaeCsp5DShA_0081_F14	CTG21
HJKAX1S01CKPWS	Conserved	TaeCsp5DShA_0073_M16	CTG21
HJKAX1S01CKPWS	Conserved	TaeCsp5DShA_0081_F14	CTG21
HJKAX1S01CZTRC	Conserved	TaeCsp5DShA_0081_F14	CTG21
HJKAX1S01CZTRC	Conserved	TaeCsp5DShA_0073_M16	CTG21
HJKAX1S01E3KDN	Conserved	TaeCsp5DShA_0081_F14	CTG21
HJKAX1S01E3KDN	Conserved	TaeCsp5DShA_0073_M16	CTG21
HJKAX1S01EHR2B	Conserved	TaeCsp5DShA_0073_M16	CTG21
HJKAX1S01A0IWX	Conserved	TaeCsp5DShA_0059_P17	CTG25
HJKAX1S01A0IWX	Conserved	TaeCsp5DShA_0046_C24	CTG25
HJKAX1S01AR1WB	Conserved	TaeCsp5DShA_0033_L16	CTG25
HJKAX1S01AR1WB	Conserved	TaeCsp5DShA_0037_K19	CTG25
HJKAX1S01AXG90	Conserved	TaeCsp5DShA_0059_P17	CTG25
HJKAX1S01AXG90	Conserved	TaeCsp5DShA_0046_C24	CTG25
HJKAX1S01B015D	Conserved	TaeCsp5DShA_0037_K19	CTG25
HJKAX1S01B015D	Conserved	TaeCsp5DShA_0033_L16	CTG25
HJKAX1S01BFOKH	Conserved	TaeCsp5DShA_0033_L16	CTG25
HJKAX1S01BFOKH	Conserved	TaeCsp5DShA_0037_K19	CTG25
HJKAX1S01BPOV5	Conserved	TaeCsp5DShA_0059_P17	CTG25
HJKAX1S01BPOV5	Conserved	TaeCsp5DShA_0046_C24	CTG25
HJKAX1S01DJSTL	Conserved	TaeCsp5DShA_0059_P17	CTG25
HJKAX1S01DJSTL	Conserved	TaeCsp5DShA_0046_C24	CTG25
HJKAX1S01EY4R1	Conserved	TaeCsp5DShA_0059_P17	CTG25
HJKAX1S01EY4R1	Conserved	TaeCsp5DShA_0046_C24	CTG25
HJKAX1S01A9C1T_2	ISBP	TaeCsp5DShA_0096_D2	CTG26
HJKAX1S01A9C1T_2	ISBP	TaeCsp5DShA_0037_C16	CTG26
HJKAX1S01AUOGV	Conserved	TaeCsp5DShA_0096_D2	CTG26
HJKAX1S01AUOGV	Conserved	TaeCsp5DShA_0037_C16	CTG26
HJKAX1S01AZ9E5	Conserved	TaeCsp5DShA_0090_E22	CTG26
HJKAX1S01AZ9E5	Conserved	TaeCsp5DShA_0096_D2	CTG26
HJKAX1S01B6N64	Conserved	TaeCsp5DShA_0037_C16	CTG26
HJKAX1S01B6N64	Conserved	TaeCsp5DShA_0096_D2	CTG26
HJKAX1S01BR51Q	Conserved	TaeCsp5DShA_0096_D2	CTG26
HJKAX1S01BR51Q	Conserved	TaeCsp5DShA_0037_C16	CTG26
HJKAX1S01BY6YM	Conserved	TaeCsp5DShA_0096_D2	CTG26
HJKAX1S01BY6YM	Conserved	TaeCsp5DShA_0090_E22	CTG26
HJKAX1S01EPNYP	Conserved	TaeCsp5DShA_0096_D2	CTG26
HJKAX1S01EPNYP	Conserved	TaeCsp5DShA_0037_C16	CTG26
synopGBS129672_A	SNP	TaeCsp5DShA_0092_I10	CTG26
synopGBS129672_A	SNP	TaeCsp5DShA_0037_C16	CTG26
HJKAX1S01A7VG5_1	ISBP	TaeCsp5DShA_0083_B22	CTG34
HJKAX1S01A7VG5_1	ISBP	TaeCsp5DShA_0086_E16	CTG34
HJKAX1S01B1GBE_1	ISBP	TaeCsp5DShA_0086_E16	CTG34
HJKAX1S01B1GBE_1	ISBP	TaeCsp5DShA_0083_B22	CTG34
HJKAX1S01BHLAK	Conserved	TaeCsp5DShA_0086_D18	CTG34
HJKAX1S01C16CZ_1	ISBP	TaeCsp5DShA_0083_B22	CTG34
HJKAX1S01C16CZ_1	ISBP	TaeCsp5DShA_0086_E16	CTG34
HJKAX1S01DEC96	Conserved	TaeCsp5DShA_0086_E16	CTG34
HJKAX1S01DEC96	Conserved	TaeCsp5DShA_0034_H13	CTG34
HJKAX1S01DEC96	Conserved	TaeCsp5DShA_0083_B22	CTG34
HJKAX1S01B42H9_2	ISBP	TaeCsp5DShA_0058_N21	CTG46
HJKAX1S01A06F6_1	ISBP	TaeCsp5DShA_0056_I17	CTG53
HJKAX1S01A51MN	Conserved	TaeCsp5DShA_0087_J12	CTG53
HJKAX1S01A51MN	Conserved	TaeCsp5DShA_0061_B16	CTG53
HJKAX1S01AION7_1	ISBP	TaeCsp5DShA_0076_J8	CTG53
HJKAX1S01ARMA5_1	ISBP	TaeCsp5DShA_0061_L2	CTG53
HJKAX1S01ARMA5_1	ISBP	TaeCsp5DShA_0034_P19	CTG53
HJKAX1S01ATWON_1	ISBP	TaeCsp5DShA_0081_D14	CTG53
HJKAX1S01ATWON_1	ISBP	TaeCsp5DShA_0087_J12	CTG53
HJKAX1S01AYJWI	Conserved	TaeCsp5DShA_0076_J8	CTG53
HJKAX1S01B47DU	Conserved	TaeCsp5DShA_0061_L2	CTG53
HJKAX1S01B47DU	Conserved	TaeCsp5DShA_0034_P19	CTG53
HJKAX1S01B82XB_1	ISBP	TaeCsp5DShA_0095_D8	CTG53
HJKAX1S01B82XB_1	ISBP	TaeCsp5DShA_0061_B16	CTG53
HJKAX1S01BD76B	Conserved	TaeCsp5DShA_0076_J8	CTG53
HJKAX1S01BG6FB	Conserved	TaeCsp5DShA_0087_J12	CTG53
HJKAX1S01BG6FB	Conserved	TaeCsp5DShA_0061_B16	CTG53
HJKAX1S01BI3PM	Conserved	TaeCsp5DShA_0061_L2	CTG53
HJKAX1S01CC7DY	Conserved	TaeCsp5DShA_0076_J8	CTG53
HJKAX1S01DDPND	Conserved	TaeCsp5DShA_0076_J8	CTG53
HJKAX1S01DLITF	Conserved	TaeCsp5DShA_0076_J8	CTG53
HJKAX1S01EQNFH	Conserved	TaeCsp5DShA_0061_B16	CTG53
HJKAX1S01EQNFH	Conserved	TaeCsp5DShA_0087_J12	CTG53
HJKAX1S01ES7OU	Conserved	TaeCsp5DShA_0087_J12	CTG53
HJKAX1S01ES7OU	Conserved	TaeCsp5DShA_0061_B16	CTG53
HJKAX1S01ETB3Y	Conserved	TaeCsp5DShA_0076_J8	CTG53
HJKAX1S01BN0H2	Conserved	TaeCsp5DShA_0054_J4	CTG55
HJKAX1S01DW167	Conserved	TaeCsp5DShA_0040_B19	CTG56
HJKAX1S01DW167	Conserved	TaeCsp5DShA_0075_L8	CTG56
HJKAX1S01A2WM0	Conserved	TaeCsp5DShA_0091_C24	CTG57
HJKAX1S01A2WM0	Conserved	TaeCsp5DShA_0078_D19	CTG57
HJKAX1S01A3M7E	Conserved	TaeCsp5DShA_0091_C24	CTG57
HJKAX1S01A3M7E	Conserved	TaeCsp5DShA_0043_F6	CTG57
HJKAX1S01AQDW6_1	ISBP	TaeCsp5DShA_0062_F17	CTG57
HJKAX1S01AQDW6_1	ISBP	TaeCsp5DShA_0067_H13	CTG57
HJKAX1S01ASO8W_1	ISBP	TaeCsp5DShA_0083_L10	CTG57
HJKAX1S01AUUUP_1	ISBP	TaeCsp5DShA_0083_L10	CTG57
HJKAX1S01B2FXF	Conserved	TaeCsp5DShA_0083_L10	CTG57
HJKAX1S01D549R	Conserved	TaeCsp5DShA_0085_G20	CTG57
HJKAX1S01D549R	Conserved	TaeCsp5DShA_0094_C24	CTG57
HJKAX1S01AKAVO	Conserved	TaeCsp5DShA_0086_K20	CTG61
HJKAX1S01AKAVO	Conserved	TaeCsp5DShA_0039_M5	CTG61
HJKAX1S01C2VXY	Conserved	TaeCsp5DShA_0086_K20	CTG61
HJKAX1S01C2VXY	Conserved	TaeCsp5DShA_0039_M5	CTG61
HJKAX1S01DA8PE	Conserved	TaeCsp5DShA_0035_A9	CTG61
HJKAX1S01DA8PE	Conserved	TaeCsp5DShA_0033_K2	CTG61
HJKAX1S01DV89Q	Conserved	TaeCsp5DShA_0039_M5	CTG61
HJKAX1S01DV89Q	Conserved	TaeCsp5DShA_0086_K20	CTG61
BF292091	EST	TaeCsp5DShA_0039_N11	CTG62
BF292091	EST	TaeCsp5DShA_0036_L16	CTG62
HJKAX1S01A4D9I	Conserved	TaeCsp5DShA_0090_L16	CTG62
HJKAX1S01AD6GX	Conserved	TaeCsp5DShA_0092_H12	CTG62
HJKAX1S01AF8WE_1	ISBP	TaeCsp5DShA_0096_N24	CTG62
HJKAX1S01AF8WE_1	ISBP	TaeCsp5DShA_0058_K18	CTG62
HJKAX1S01ATJOE	Conserved	TaeCsp5DShA_0036_L16	CTG62
HJKAX1S01ATJOE	Conserved	TaeCsp5DShA_0039_N11	CTG62
HJKAX1S01ATL6K_1	ISBP	TaeCsp5DShA_0058_K18	CTG62
HJKAX1S01ATL6K_1	ISBP	TaeCsp5DShA_0039_N11	CTG62
HJKAX1S01AV9J8_1	ISBP	TaeCsp5DShA_0096_N24	CTG62
HJKAX1S01AV9J8_1	ISBP	TaeCsp5DShA_0058_K18	CTG62
HJKAX1S01AXA1K	Conserved	TaeCsp5DShA_0082_N24	CTG62
HJKAX1S01AXA1K	Conserved	TaeCsp5DShA_0044_F5	CTG62
HJKAX1S01B0FUF	Conserved	TaeCsp5DShA_0036_L16	CTG62
HJKAX1S01B0FUF	Conserved	TaeCsp5DShA_0039_N11	CTG62
HJKAX1S01B1PLD	Conserved	TaeCsp5DShA_0036_L16	CTG62
HJKAX1S01B1PLD	Conserved	TaeCsp5DShA_0039_N11	CTG62
HJKAX1S01B5EBV	Conserved	TaeCsp5DShA_0028_O16	CTG62
HJKAX1S01B5EBV	Conserved	TaeCsp5DShA_0090_L16	CTG62
HJKAX1S01BDTPL_1	ISBP	TaeCsp5DShA_0044_H13	CTG62
HJKAX1S01BDTPL_1	ISBP	TaeCsp5DShA_0044_F5	CTG62
HJKAX1S01BIIUA_1	ISBP	TaeCsp5DShA_0063_C20	CTG62
HJKAX1S01BIIUA_1	ISBP	TaeCsp5DShA_0092_H12	CTG62
HJKAX1S01BMQEZ	Conserved	TaeCsp5DShA_0044_H13	CTG62
HJKAX1S01BMQEZ	Conserved	TaeCsp5DShA_0044_F5	CTG62
HJKAX1S01BY8WA_1	ISBP	TaeCsp5DShA_0036_L16	CTG62
HJKAX1S01BY8WA_1	ISBP	TaeCsp5DShA_0039_N11	CTG62
HJKAX1S01BZCMK_1	ISBP	TaeCsp5DShA_0044_F5	CTG62
HJKAX1S01BZCMK_1	ISBP	TaeCsp5DShA_0044_H13	CTG62
HJKAX1S01CE3OL	Conserved	TaeCsp5DShA_0092_H12	CTG62
HJKAX1S01CE3OL	Conserved	TaeCsp5DShA_0063_C20	CTG62
HJKAX1S01CEQNK_1	ISBP	TaeCsp5DShA_0058_K18	CTG62
HJKAX1S01CEQNK_1	ISBP	TaeCsp5DShA_0096_N24	CTG62
HJKAX1S01CHEQ9_1	ISBP	TaeCsp5DShA_0058_K18	CTG62
HJKAX1S01CHEQ9_1	ISBP	TaeCsp5DShA_0096_N24	CTG62
HJKAX1S01CMW98_1	ISBP	TaeCsp5DShA_0096_N24	CTG62
HJKAX1S01CMW98_1	ISBP	TaeCsp5DShA_0058_K18	CTG62
HJKAX1S01COE5P	Conserved	TaeCsp5DShA_0090_L16	CTG62
HJKAX1S01CX4AZ_1	ISBP	TaeCsp5DShA_0092_H12	CTG62
HJKAX1S01D32OU	Conserved	TaeCsp5DShA_0063_C20	CTG62
HJKAX1S01D32OU	Conserved	TaeCsp5DShA_0092_H12	CTG62
HJKAX1S01DAWNA	Conserved	TaeCsp5DShA_0082_N24	CTG62
HJKAX1S01DAWNA	Conserved	TaeCsp5DShA_0044_F5	CTG62
HJKAX1S01DG5DP	Conserved	TaeCsp5DShA_0092_H12	CTG62
HJKAX1S01DG6FQ	Conserved	TaeCsp5DShA_0090_L16	CTG62
HJKAX1S01DG6FQ	Conserved	TaeCsp5DShA_0028_O16	CTG62
HJKAX1S01DJB7O	Conserved	TaeCsp5DShA_0028_O16	CTG62
HJKAX1S01DJB7O	Conserved	TaeCsp5DShA_0090_L16	CTG62
HJKAX1S01DOAKR	Conserved	TaeCsp5DShA_0044_H13	CTG62
HJKAX1S01DOAKR	Conserved	TaeCsp5DShA_0044_F5	CTG62
HJKAX1S01DW3ZR	Conserved	TaeCsp5DShA_0058_K18	CTG62
HJKAX1S01DW3ZR	Conserved	TaeCsp5DShA_0096_N24	CTG62
synopGBS105314_15_16_A	SNP	TaeCsp5DShA_0096_N24	CTG62
synopGBS105314_15_16_A	SNP	TaeCsp5DShA_0058_K18	CTG62
HJKAX1S01CJRY0_1	ISBP	TaeCsp5DShA_0062_M18	CTG63
HJKAX1S01CJRY0_1	ISBP	TaeCsp5DShA_0090_H21	CTG63
HJKAX1S01A44MH_1	ISBP	TaeCsp5DShA_0082_H12	CTG65
HJKAX1S01A44MH_1	ISBP	TaeCsp5DShA_0046_B18	CTG65
HJKAX1S01A8XA8_1	ISBP	TaeCsp5DShA_0090_K2	CTG65
HJKAX1S01A8XA8_1	ISBP	TaeCsp5DShA_0054_N2	CTG65
HJKAX1S01AF8F9_1	ISBP	TaeCsp5DShA_0070_E8	CTG65
HJKAX1S01AF8F9_1	ISBP	TaeCsp5DShA_0069_E22	CTG65
HJKAX1S01AG9B5	Conserved	TaeCsp5DShA_0082_H12	CTG65
HJKAX1S01AG9B5	Conserved	TaeCsp5DShA_0077_N21	CTG65
HJKAX1S01AINB7_2	ISBP	TaeCsp5DShA_0090_K2	CTG65
HJKAX1S01AINB7_2	ISBP	TaeCsp5DShA_0054_N2	CTG65
HJKAX1S01AIUC6	Conserved	TaeCsp5DShA_0070_E8	CTG65
HJKAX1S01AIUC6	Conserved	TaeCsp5DShA_0069_E22	CTG65
HJKAX1S01AO571	Conserved	TaeCsp5DShA_0090_K2	CTG65
HJKAX1S01AO571	Conserved	TaeCsp5DShA_0054_N2	CTG65
HJKAX1S01AR9ZC	Conserved	TaeCsp5DShA_0069_E22	CTG65
HJKAX1S01AR9ZC	Conserved	TaeCsp5DShA_0070_E8	CTG65
HJKAX1S01AXP70_1	ISBP	TaeCsp5DShA_0075_K14	CTG65
HJKAX1S01AXP70_1	ISBP	TaeCsp5DShA_0082_J21	CTG65
HJKAX1S01B27FE	Conserved	TaeCsp5DShA_0077_N21	CTG65
HJKAX1S01B27FE	Conserved	TaeCsp5DShA_0082_H12	CTG65
HJKAX1S01BBAIZ_1	ISBP	TaeCsp5DShA_0028_I14	CTG65
HJKAX1S01BGWSX	Conserved	TaeCsp5DShA_0070_E8	CTG65
HJKAX1S01BGWSX	Conserved	TaeCsp5DShA_0069_E22	CTG65
HJKAX1S01BI0P3	Conserved	TaeCsp5DShA_0069_E22	CTG65
HJKAX1S01BI0P3	Conserved	TaeCsp5DShA_0070_E8	CTG65
HJKAX1S01BOD1G_1	ISBP	TaeCsp5DShA_0077_N21	CTG65
HJKAX1S01BOD1G_1	ISBP	TaeCsp5DShA_0082_H12	CTG65
HJKAX1S01BVEYG	Conserved	TaeCsp5DShA_0069_E22	CTG65
HJKAX1S01BVEYG	Conserved	TaeCsp5DShA_0070_E8	CTG65
HJKAX1S01BXDC4	Conserved	TaeCsp5DShA_0070_E8	CTG65
HJKAX1S01BXDC4	Conserved	TaeCsp5DShA_0069_E22	CTG65
HJKAX1S01C2HR3_1	ISBP	TaeCsp5DShA_0028_I14	CTG65
HJKAX1S01C2HR3_1	ISBP	TaeCsp5DShA_0046_B18	CTG65
HJKAX1S01C9GI2_1	ISBP	TaeCsp5DShA_0028_I14	CTG65
HJKAX1S01C9GI2_1	ISBP	TaeCsp5DShA_0046_B18	CTG65
HJKAX1S01CBUEU	Conserved	TaeCsp5DShA_0069_E22	CTG65
HJKAX1S01CBUEU	Conserved	TaeCsp5DShA_0070_E8	CTG65
HJKAX1S01CP1IP	Conserved	TaeCsp5DShA_0075_K14	CTG65
HJKAX1S01CVZFQ	Conserved	TaeCsp5DShA_0069_E22	CTG65
HJKAX1S01CVZFQ	Conserved	TaeCsp5DShA_0070_E8	CTG65
HJKAX1S01CXXIW	Conserved	TaeCsp5DShA_0069_E22	CTG65
HJKAX1S01CXXIW	Conserved	TaeCsp5DShA_0070_E8	CTG65
HJKAX1S01CYJJA_1	ISBP	TaeCsp5DShA_0082_J21	CTG65
HJKAX1S01CYJJA_1	ISBP	TaeCsp5DShA_0082_G13	CTG65
HJKAX1S01DA1RU_1	ISBP	TaeCsp5DShA_0082_H12	CTG65
HJKAX1S01DA1RU_1	ISBP	TaeCsp5DShA_0046_B18	CTG65
HJKAX1S01DE6WM	Conserved	TaeCsp5DShA_0069_E22	CTG65
HJKAX1S01DE6WM	Conserved	TaeCsp5DShA_0070_E8	CTG65
HJKAX1S01DEBBX	Conserved	TaeCsp5DShA_0046_B18	CTG65
HJKAX1S01DEBBX	Conserved	TaeCsp5DShA_0082_H12	CTG65
HJKAX1S01DIWPI	Conserved	TaeCsp5DShA_0082_H12	CTG65
HJKAX1S01DIWPI	Conserved	TaeCsp5DShA_0077_N21	CTG65
HJKAX1S01DSST4	Conserved	TaeCsp5DShA_0096_M17	CTG65
HJKAX1S01E0P00	Conserved	TaeCsp5DShA_0070_E8	CTG65
HJKAX1S01E0P00	Conserved	TaeCsp5DShA_0069_E22	CTG65
HJKAX1S01EI56T	Conserved	TaeCsp5DShA_0054_N2	CTG65
HJKAX1S01EI56T	Conserved	TaeCsp5DShA_0090_K2	CTG65
synopGBS108676	SNP	TaeCsp5DShA_0028_I14	CTG65
synopGBS114788	SNP	TaeCsp5DShA_0028_I14	CTG65
synopGBS114788	SNP	TaeCsp5DShA_0046_B18	CTG65
synopGBS119432	SNP	TaeCsp5DShA_0090_K2	CTG65
synopGBS119432	SNP	TaeCsp5DShA_0054_N2	CTG65
cfd165	SSR	TaeCsp5DShA_0092_C19	CTG66
HJKAX1S01A7MLJ	Conserved	TaeCsp5DShA_0059_D18	CTG66
HJKAX1S01A7MLJ	Conserved	TaeCsp5DShA_0082_M17	CTG66
HJKAX1S01CM6WO	Conserved	TaeCsp5DShA_0072_M6	CTG66
HJKAX1S01CPX97	Conserved	TaeCsp5DShA_0072_M6	CTG66
HJKAX1S01D5GB5	Conserved	TaeCsp5DShA_0072_M6	CTG66
HJKAX1S01DMXJ8	Conserved	TaeCsp5DShA_0082_M17	CTG66
HJKAX1S01DMXJ8	Conserved	TaeCsp5DShA_0067_F8	CTG66
HJKAX1S01EAEME	Conserved	TaeCsp5DShA_0082_M17	CTG66
HJKAX1S01EAEME	Conserved	TaeCsp5DShA_0067_F8	CTG66
HJKAX1S01EECDM	Conserved	TaeCsp5DShA_0082_M17	CTG66
HJKAX1S01EECDM	Conserved	TaeCsp5DShA_0059_D18	CTG66
BF292081	EST	TaeCsp5DShA_0050_C15	CTG68
BF292081	EST	TaeCsp5DShA_0044_H2	CTG68
HJKAX1S01A1URF_1	ISBP	TaeCsp5DShA_0077_L4	CTG68
HJKAX1S01A1URF_1	ISBP	TaeCsp5DShA_0063_L4	CTG68
HJKAX1S01A6VLE	Conserved	TaeCsp5DShA_0087_F13	CTG68
HJKAX1S01AFX6F	Conserved	TaeCsp5DShA_0061_F24	CTG68
HJKAX1S01AGCXF	Conserved	TaeCsp5DShA_0033_H13	CTG68
HJKAX1S01AGCXF	Conserved	TaeCsp5DShA_0052_C7	CTG68
HJKAX1S01AP8OI	Conserved	TaeCsp5DShA_0043_F11	CTG68
HJKAX1S01AP8OI	Conserved	TaeCsp5DShA_0051_I18	CTG68
HJKAX1S01AS0EZ	Conserved	TaeCsp5DShA_0077_L4	CTG68
HJKAX1S01AS0EZ	Conserved	TaeCsp5DShA_0063_L4	CTG68
HJKAX1S01ATG0H_1	ISBP	TaeCsp5DShA_0071_I12	CTG68
HJKAX1S01ATG0H_1	ISBP	TaeCsp5DShA_0067_E23	CTG68
HJKAX1S01AW18C	Conserved	TaeCsp5DShA_0076_M17	CTG68
HJKAX1S01AW18C	Conserved	TaeCsp5DShA_0085_L5	CTG68
HJKAX1S01B6W94	Conserved	TaeCsp5DShA_0083_D14	CTG68
HJKAX1S01B6W94_1	ISBP	TaeCsp5DShA_0083_D14	CTG68
HJKAX1S01B8GT3_1	ISBP	TaeCsp5DShA_0085_H4	CTG68
HJKAX1S01B8GT3_1	ISBP	TaeCsp5DShA_0051_K20	CTG68
HJKAX1S01BADPF	Conserved	TaeCsp5DShA_0094_P19	CTG68
HJKAX1S01BADPF	Conserved	TaeCsp5DShA_0083_D14	CTG68
HJKAX1S01BDDYD	Conserved	TaeCsp5DShA_0051_I18	CTG68
HJKAX1S01BDDYD	Conserved	TaeCsp5DShA_0043_F11	CTG68
HJKAX1S01BR0N0_1	ISBP	TaeCsp5DShA_0094_L4	CTG68
HJKAX1S01BVREN	Conserved	TaeCsp5DShA_0085_L5	CTG68
HJKAX1S01BVREN	Conserved	TaeCsp5DShA_0076_M17	CTG68
HJKAX1S01C0R2D	Conserved	TaeCsp5DShA_0051_I18	CTG68
HJKAX1S01C0R2D	Conserved	TaeCsp5DShA_0043_F11	CTG68
HJKAX1S01C9CYQ_1	ISBP	TaeCsp5DShA_0077_L4	CTG68
HJKAX1S01C9CYQ_1	ISBP	TaeCsp5DShA_0063_L4	CTG68
HJKAX1S01CDOE1	Conserved	TaeCsp5DShA_0043_F11	CTG68
HJKAX1S01CDOE1	Conserved	TaeCsp5DShA_0051_I18	CTG68
HJKAX1S01CEMIB	Conserved	TaeCsp5DShA_0061_F24	CTG68
HJKAX1S01CENIX	Conserved	TaeCsp5DShA_0083_D14	CTG68
HJKAX1S01CENIX	Conserved	TaeCsp5DShA_0094_P19	CTG68
HJKAX1S01CGKB8_1	ISBP	TaeCsp5DShA_0063_L4	CTG68
HJKAX1S01CGKB8_1	ISBP	TaeCsp5DShA_0077_L4	CTG68
HJKAX1S01CJ5KW_1	ISBP	TaeCsp5DShA_0081_A16	CTG68
HJKAX1S01CMXJS	Conserved	TaeCsp5DShA_0094_P19	CTG68
HJKAX1S01CNIFD	Conserved	TaeCsp5DShA_0083_D14	CTG68
HJKAX1S01CNIFD	Conserved	TaeCsp5DShA_0094_P19	CTG68
HJKAX1S01CU0X5	Conserved	TaeCsp5DShA_0076_M17	CTG68
HJKAX1S01CU0X5	Conserved	TaeCsp5DShA_0085_L5	CTG68
HJKAX1S01CWPXK_1	ISBP	TaeCsp5DShA_0083_D14	CTG68
HJKAX1S01CWPXK_1	ISBP	TaeCsp5DShA_0094_P19	CTG68
HJKAX1S01D0Z6S	Conserved	TaeCsp5DShA_0076_M17	CTG68
HJKAX1S01D0Z6S	Conserved	TaeCsp5DShA_0085_L5	CTG68
HJKAX1S01D8AYP	Conserved	TaeCsp5DShA_0043_F11	CTG68
HJKAX1S01D8AYP	Conserved	TaeCsp5DShA_0051_I18	CTG68
HJKAX1S01D8XPL	Conserved	TaeCsp5DShA_0083_D14	CTG68
HJKAX1S01D8XPL	Conserved	TaeCsp5DShA_0094_P19	CTG68
HJKAX1S01DJUT1	Conserved	TaeCsp5DShA_0083_D14	CTG68
HJKAX1S01DMJG4	Conserved	TaeCsp5DShA_0083_D14	CTG68
HJKAX1S01DMJG4	Conserved	TaeCsp5DShA_0094_P19	CTG68
HJKAX1S01DUCQC	Conserved	TaeCsp5DShA_0076_M17	CTG68
HJKAX1S01DUCQC	Conserved	TaeCsp5DShA_0085_L5	CTG68
HJKAX1S01EK889	Conserved	TaeCsp5DShA_0085_H4	CTG68
HJKAX1S01EK889	Conserved	TaeCsp5DShA_0051_K20	CTG68
BE444113	EST	TaeCsp5DShA_0084_J24	CTG70
BE444113	EST	TaeCsp5DShA_0088_B22	CTG70
BE637485	EST	TaeCsp5DShA_0080_O4	CTG70
BE637485	EST	TaeCsp5DShA_0056_D8	CTG70
BF293305	EST	TaeCsp5DShA_0057_G19	CTG70
gpw326	SSR	TaeCsp5DShA_0057_G19	CTG70
HJKAX1S01A70V1	Conserved	TaeCsp5DShA_0096_F6	CTG70
HJKAX1S01A7347_1	ISBP	TaeCsp5DShA_0084_J24	CTG70
HJKAX1S01A7347_1	ISBP	TaeCsp5DShA_0088_B22	CTG70
HJKAX1S01A8B3O_1	ISBP	TaeCsp5DShA_0085_G8	CTG70
HJKAX1S01A8B3O_1	ISBP	TaeCsp5DShA_0082_O24	CTG70
HJKAX1S01A91G5	Conserved	TaeCsp5DShA_0084_J24	CTG70
HJKAX1S01A91G5	Conserved	TaeCsp5DShA_0088_B22	CTG70
HJKAX1S01AF8UU	Conserved	TaeCsp5DShA_0084_J24	CTG70
HJKAX1S01AF8UU	Conserved	TaeCsp5DShA_0088_B22	CTG70
HJKAX1S01AG15D_1	ISBP	TaeCsp5DShA_0075_B14	CTG70
HJKAX1S01AG15D_1	ISBP	TaeCsp5DShA_0049_N4	CTG70
HJKAX1S01AH62T	Conserved	TaeCsp5DShA_0088_B22	CTG70
HJKAX1S01AH62T	Conserved	TaeCsp5DShA_0084_J24	CTG70
HJKAX1S01AI42B	Conserved	TaeCsp5DShA_0082_O24	CTG70
HJKAX1S01AI42B	Conserved	TaeCsp5DShA_0085_G8	CTG70
HJKAX1S01AO2IM_1	ISBP	TaeCsp5DShA_0049_N4	CTG70
HJKAX1S01AO2IM_1	ISBP	TaeCsp5DShA_0075_B14	CTG70
HJKAX1S01ATT3Z_1	ISBP	TaeCsp5DShA_0075_B14	CTG70
HJKAX1S01ATT3Z_1	ISBP	TaeCsp5DShA_0049_N4	CTG70
HJKAX1S01AWF2H_1	ISBP	TaeCsp5DShA_0096_F6	CTG70
HJKAX1S01AXL6T	Conserved	TaeCsp5DShA_0057_G19	CTG70
HJKAX1S01B6SGQ	Conserved	TaeCsp5DShA_0088_B22	CTG70
HJKAX1S01B6SGQ	Conserved	TaeCsp5DShA_0084_J24	CTG70
HJKAX1S01B7OOQ_1	ISBP	TaeCsp5DShA_0096_F6	CTG70
HJKAX1S01BG97Y_1	ISBP	TaeCsp5DShA_0075_B14	CTG70
HJKAX1S01BG97Y_1	ISBP	TaeCsp5DShA_0049_N4	CTG70
HJKAX1S01BHDPO	Conserved	TaeCsp5DShA_0088_B22	CTG70
HJKAX1S01BHDPO	Conserved	TaeCsp5DShA_0084_J24	CTG70
HJKAX1S01BKUGM	Conserved	TaeCsp5DShA_0085_G8	CTG70
HJKAX1S01BKUGM	Conserved	TaeCsp5DShA_0082_O24	CTG70
HJKAX1S01BVWHU	Conserved	TaeCsp5DShA_0057_G19	CTG70
HJKAX1S01BXMEO	Conserved	TaeCsp5DShA_0085_G8	CTG70
HJKAX1S01BXMEO	Conserved	TaeCsp5DShA_0082_O24	CTG70
HJKAX1S01C4ZI8	Conserved	TaeCsp5DShA_0035_P15	CTG70
HJKAX1S01C4ZI8	Conserved	TaeCsp5DShA_0051_H23	CTG70
HJKAX1S01CD7FZ	Conserved	TaeCsp5DShA_0088_B22	CTG70
HJKAX1S01CD7FZ	Conserved	TaeCsp5DShA_0084_J24	CTG70
HJKAX1S01CGJMM_2	ISBP	TaeCsp5DShA_0096_F6	CTG70
HJKAX1S01CGJMM_2	ISBP	TaeCsp5DShA_0084_J24	CTG70
HJKAX1S01CW75S_1	ISBP	TaeCsp5DShA_0075_B14	CTG70
HJKAX1S01CW75S_1	ISBP	TaeCsp5DShA_0049_N4	CTG70
HJKAX1S01D23GR_3	ISBP	TaeCsp5DShA_0075_B14	CTG70
HJKAX1S01D23GR_3	ISBP	TaeCsp5DShA_0049_N4	CTG70
HJKAX1S01D6HM2	Conserved	TaeCsp5DShA_0056_D8	CTG70
HJKAX1S01D6HM2	Conserved	TaeCsp5DShA_0080_O4	CTG70
HJKAX1S01DAQ12	Conserved	TaeCsp5DShA_0096_F6	CTG70
HJKAX1S01DDBY8	Conserved	TaeCsp5DShA_0057_G19	CTG70
HJKAX1S01DMNTP	Conserved	TaeCsp5DShA_0057_G19	CTG70
HJKAX1S01DR64Q	Conserved	TaeCsp5DShA_0082_O24	CTG70
HJKAX1S01DR64Q	Conserved	TaeCsp5DShA_0085_G8	CTG70
HJKAX1S01DRQWU	Conserved	TaeCsp5DShA_0085_G8	CTG70
HJKAX1S01DRQWU	Conserved	TaeCsp5DShA_0082_O24	CTG70
HJKAX1S01DYQMY	Conserved	TaeCsp5DShA_0082_O24	CTG70
HJKAX1S01DYQMY	Conserved	TaeCsp5DShA_0085_G8	CTG70
HJKAX1S01E0BTK	Conserved	TaeCsp5DShA_0057_G19	CTG70
HJKAX1S01E3VOE	Conserved	TaeCsp5DShA_0084_J24	CTG70
HJKAX1S01E3VOE	Conserved	TaeCsp5DShA_0088_B22	CTG70
HJKAX1S01EKNNU	Conserved	TaeCsp5DShA_0082_O24	CTG70
HJKAX1S01EKNNU	Conserved	TaeCsp5DShA_0085_G8	CTG70
HJKAX1S01EX52F	Conserved	TaeCsp5DShA_0096_F6	CTG70
synopGBS108640	SNP	TaeCsp5DShA_0096_F6	CTG70
synopGBS110356_7_8_A	SNP	TaeCsp5DShA_0084_J24	CTG70
synopGBS110356_7_8_A	SNP	TaeCsp5DShA_0088_B22	CTG70
HJKAX1S01AP3SN_1	ISBP	TaeCsp5DShA_0068_F13	CTG71
HJKAX1S01A353Y	Conserved	TaeCsp5DShA_0079_G4	CTG74
HJKAX1S01A353Y	Conserved	TaeCsp5DShA_0083_C13	CTG74
HJKAX1S01AJLEK	Conserved	TaeCsp5DShA_0083_C13	CTG74
HJKAX1S01AJLEK	Conserved	TaeCsp5DShA_0079_G4	CTG74
HJKAX1S01AMRNL	Conserved	TaeCsp5DShA_0083_C13	CTG74
HJKAX1S01AMRNL	Conserved	TaeCsp5DShA_0079_G4	CTG74
HJKAX1S01B79U7_1	ISBP	TaeCsp5DShA_0083_C13	CTG74
HJKAX1S01B79U7_1	ISBP	TaeCsp5DShA_0079_G4	CTG74
HJKAX1S01BVOG0_3	ISBP	TaeCsp5DShA_0065_H4	CTG74
HJKAX1S01C5P90	Conserved	TaeCsp5DShA_0083_C13	CTG74
HJKAX1S01C5P90	Conserved	TaeCsp5DShA_0079_G4	CTG74
HJKAX1S01EFC5Y	Conserved	TaeCsp5DShA_0083_C13	CTG74
HJKAX1S01EFC5Y	Conserved	TaeCsp5DShA_0079_G4	CTG74
HJKAX1S01AF8CB_1	ISBP	TaeCsp5DShA_0085_C17	CTG77
HJKAX1S01AX5VT_1	ISBP	TaeCsp5DShA_0056_H18	CTG77
HJKAX1S01BG6AS	Conserved	TaeCsp5DShA_0086_G4	CTG77
HJKAX1S01BG6AS	Conserved	TaeCsp5DShA_0053_L22	CTG77
HJKAX1S01CAXSM	Conserved	TaeCsp5DShA_0056_H18	CTG77
HJKAX1S01CERTD_1	ISBP	TaeCsp5DShA_0093_F5	CTG77
HJKAX1S01CERTD_1	ISBP	TaeCsp5DShA_0086_G4	CTG77
HJKAX1S01DZBOQ	Conserved	TaeCsp5DShA_0086_G4	CTG77
HJKAX1S01DZBOQ	Conserved	TaeCsp5DShA_0053_L22	CTG77
HJKAX1S01A7M7H_1	ISBP	TaeCsp5DShA_0092_I2	CTG78
HJKAX1S01A8G7B	Conserved	TaeCsp5DShA_0081_O20	CTG78
HJKAX1S01A8G7B	Conserved	TaeCsp5DShA_0077_L12	CTG78
HJKAX1S01A9K39	Conserved	TaeCsp5DShA_0089_O11	CTG78
HJKAX1S01A9K39	Conserved	TaeCsp5DShA_0089_M15	CTG78
HJKAX1S01AG6N7_2	ISBP	TaeCsp5DShA_0092_P8	CTG78
HJKAX1S01AG6N7_2	ISBP	TaeCsp5DShA_0066_P6	CTG78
HJKAX1S01AGBML	Conserved	TaeCsp5DShA_0077_F14	CTG78
HJKAX1S01AKHI3	Conserved	TaeCsp5DShA_0077_F14	CTG78
HJKAX1S01AL5J6	Conserved	TaeCsp5DShA_0089_O11	CTG78
HJKAX1S01AM6QR_2	ISBP	TaeCsp5DShA_0045_L24	CTG78
HJKAX1S01AM6QR_2	ISBP	TaeCsp5DShA_0054_L18	CTG78
HJKAX1S01AO06D_1	ISBP	TaeCsp5DShA_0045_L24	CTG78
HJKAX1S01AO06D_1	ISBP	TaeCsp5DShA_0054_L18	CTG78
HJKAX1S01APOQR	Conserved	TaeCsp5DShA_0053_L12	CTG78
HJKAX1S01AQC78_1	ISBP	TaeCsp5DShA_0066_P6	CTG78
HJKAX1S01AQC78_1	ISBP	TaeCsp5DShA_0092_P8	CTG78
HJKAX1S01ATC5F_2	ISBP	TaeCsp5DShA_0089_M15	CTG78
HJKAX1S01ATC5F_2	ISBP	TaeCsp5DShA_0089_O11	CTG78
HJKAX1S01AU5YH	Conserved	TaeCsp5DShA_0085_N10	CTG78
HJKAX1S01AU5YH	Conserved	TaeCsp5DShA_0067_N19	CTG78
HJKAX1S01AVFQ3	Conserved	TaeCsp5DShA_0085_N10	CTG78
HJKAX1S01AVFQ3	Conserved	TaeCsp5DShA_0067_N19	CTG78
HJKAX1S01AZCW3_1	ISBP	TaeCsp5DShA_0090_M8	CTG78
HJKAX1S01AZCW3_1	ISBP	TaeCsp5DShA_0028_E11	CTG78
HJKAX1S01B07OU	Conserved	TaeCsp5DShA_0053_L12	CTG78
HJKAX1S01B0UPA	Conserved	TaeCsp5DShA_0089_M15	CTG78
HJKAX1S01B0UPA	Conserved	TaeCsp5DShA_0089_O11	CTG78
HJKAX1S01B3V8V	Conserved	TaeCsp5DShA_0077_H9	CTG78
HJKAX1S01B3V8V	Conserved	TaeCsp5DShA_0028_F2	CTG78
HJKAX1S01B6J87_1	ISBP	TaeCsp5DShA_0077_F14	CTG78
HJKAX1S01BANIX_1	ISBP	TaeCsp5DShA_0066_L16	CTG78
HJKAX1S01BANIX_1	ISBP	TaeCsp5DShA_0044_I22	CTG78
HJKAX1S01BAOBK	Conserved	TaeCsp5DShA_0053_L12	CTG78
HJKAX1S01BDUC1_1	ISBP	TaeCsp5DShA_0092_I2	CTG78
HJKAX1S01BDY2R	Conserved	TaeCsp5DShA_0053_L12	CTG78
HJKAX1S01BIU13	Conserved	TaeCsp5DShA_0053_L12	CTG78
HJKAX1S01BM4MV	Conserved	TaeCsp5DShA_0077_F14	CTG78
HJKAX1S01BM7ST	Conserved	TaeCsp5DShA_0089_M15	CTG78
HJKAX1S01BM7ST	Conserved	TaeCsp5DShA_0089_O11	CTG78
HJKAX1S01BO3FA	Conserved	TaeCsp5DShA_0055_D7	CTG78
HJKAX1S01BOI0V	Conserved	TaeCsp5DShA_0081_O20	CTG78
HJKAX1S01BRN76	Conserved	TaeCsp5DShA_0077_L12	CTG78
HJKAX1S01BRN76	Conserved	TaeCsp5DShA_0081_O20	CTG78
HJKAX1S01BWWV8	Conserved	TaeCsp5DShA_0065_J6	CTG78
HJKAX1S01BXTLX_1	ISBP	TaeCsp5DShA_0063_K17	CTG78
HJKAX1S01BXTLX_1	ISBP	TaeCsp5DShA_0088_I21	CTG78
HJKAX1S01BY2X8	Conserved	TaeCsp5DShA_0053_L12	CTG78
HJKAX1S01BYC6R_1	ISBP	TaeCsp5DShA_0066_P6	CTG78
HJKAX1S01BYC6R_1	ISBP	TaeCsp5DShA_0092_P8	CTG78
HJKAX1S01BZ8RN	Conserved	TaeCsp5DShA_0065_J6	CTG78
HJKAX1S01BZJ3R_1	ISBP	TaeCsp5DShA_0054_N8	CTG78
HJKAX1S01BZJ3R_1	ISBP	TaeCsp5DShA_0095_I8	CTG78
HJKAX1S01C0X0F_1	ISBP	TaeCsp5DShA_0085_N10	CTG78
HJKAX1S01C1PTR	Conserved	TaeCsp5DShA_0065_J6	CTG78
HJKAX1S01C21X5	Conserved	TaeCsp5DShA_0065_J6	CTG78
HJKAX1S01C5B07	Conserved	TaeCsp5DShA_0035_A13	CTG78
HJKAX1S01CCR23_1	ISBP	TaeCsp5DShA_0053_L12	CTG78
HJKAX1S01CD5Z0_1	ISBP	TaeCsp5DShA_0077_F14	CTG78
HJKAX1S01CFIOF	Conserved	TaeCsp5DShA_0077_F14	CTG78
HJKAX1S01CGP6U	Conserved	TaeCsp5DShA_0077_L12	CTG78
HJKAX1S01CGP6U	Conserved	TaeCsp5DShA_0081_O20	CTG78
HJKAX1S01CH1BV	Conserved	TaeCsp5DShA_0095_G13	CTG78
HJKAX1S01CL7Y8	Conserved	TaeCsp5DShA_0035_A13	CTG78
HJKAX1S01CO5MD	Conserved	TaeCsp5DShA_0077_H9	CTG78
HJKAX1S01CO5MD	Conserved	TaeCsp5DShA_0092_H17	CTG78
HJKAX1S01COAY5	Conserved	TaeCsp5DShA_0033_O2	CTG78
HJKAX1S01COAY5	Conserved	TaeCsp5DShA_0090_M8	CTG78
HJKAX1S01CPHNH_1	ISBP	TaeCsp5DShA_0045_L24	CTG78
HJKAX1S01CPHNH_1	ISBP	TaeCsp5DShA_0028_F2	CTG78
HJKAX1S01CVEWZ	Conserved	TaeCsp5DShA_0067_N19	CTG78
HJKAX1S01CVEWZ	Conserved	TaeCsp5DShA_0085_N10	CTG78
HJKAX1S01CWU40	Conserved	TaeCsp5DShA_0067_N19	CTG78
HJKAX1S01CWU40	Conserved	TaeCsp5DShA_0085_N10	CTG78
HJKAX1S01CWY9F	Conserved	TaeCsp5DShA_0028_F2	CTG78
HJKAX1S01CWY9F	Conserved	TaeCsp5DShA_0077_H9	CTG78
HJKAX1S01CY6Q4	Conserved	TaeCsp5DShA_0067_N19	CTG78
HJKAX1S01CY6Q4	Conserved	TaeCsp5DShA_0085_N10	CTG78
HJKAX1S01D0AYT	Conserved	TaeCsp5DShA_0089_M15	CTG78
HJKAX1S01D0AYT	Conserved	TaeCsp5DShA_0089_O11	CTG78
HJKAX1S01D31GD	Conserved	TaeCsp5DShA_0053_L12	CTG78
HJKAX1S01D4C9M	Conserved	TaeCsp5DShA_0085_N10	CTG78
HJKAX1S01D4C9M	Conserved	TaeCsp5DShA_0067_N19	CTG78
HJKAX1S01DAMIK	Conserved	TaeCsp5DShA_0035_A13	CTG78
HJKAX1S01DSF7K	Conserved	TaeCsp5DShA_0088_I21	CTG78
HJKAX1S01DSF7K	Conserved	TaeCsp5DShA_0063_K17	CTG78
HJKAX1S01DTOJH	Conserved	TaeCsp5DShA_0081_O20	CTG78
HJKAX1S01DTOJH	Conserved	TaeCsp5DShA_0077_L12	CTG78
HJKAX1S01DU2Z8	Conserved	TaeCsp5DShA_0089_O11	CTG78
HJKAX1S01DU2Z8	Conserved	TaeCsp5DShA_0089_M15	CTG78
HJKAX1S01DX2HJ	Conserved	TaeCsp5DShA_0065_J6	CTG78
HJKAX1S01DZCSQ	Conserved	TaeCsp5DShA_0089_M15	CTG78
HJKAX1S01DZCSQ	Conserved	TaeCsp5DShA_0089_O11	CTG78
HJKAX1S01E6I84	Conserved	TaeCsp5DShA_0089_O11	CTG78
HJKAX1S01E6I84	Conserved	TaeCsp5DShA_0089_M15	CTG78
HJKAX1S01EO9P9	Conserved	TaeCsp5DShA_0077_H9	CTG78
HJKAX1S01EO9P9	Conserved	TaeCsp5DShA_0092_H17	CTG78
HJKAX1S01EX9U6	Conserved	TaeCsp5DShA_0081_O20	CTG78
HJKAX1S01AW9XH_1	ISBP	TaeCsp5DShA_0028_M7	CTG79
HJKAX1S01AU0PR_1	ISBP	TaeCsp5DShA_0095_J9	CTG81
HJKAX1S01BTQ49	Conserved	TaeCsp5DShA_0095_J9	CTG81
HJKAX1S01BV159	Conserved	TaeCsp5DShA_0093_F24	CTG81
HJKAX1S01BV159	Conserved	TaeCsp5DShA_0041_B8	CTG81
HJKAX1S01DOSQS	Conserved	TaeCsp5DShA_0095_J9	CTG81
HJKAX1S01DYLQY	Conserved	TaeCsp5DShA_0095_J9	CTG81
HJKAX1S01AG7JZ	Conserved	TaeCsp5DShA_0078_G23	CTG82
HJKAX1S01AG7JZ	Conserved	TaeCsp5DShA_0091_M23	CTG82
HJKAX1S01AU1YH_1	ISBP	TaeCsp5DShA_0080_N4	CTG82
HJKAX1S01AU1YH_1	ISBP	TaeCsp5DShA_0086_N13	CTG82
HJKAX1S01BAG8N_1	ISBP	TaeCsp5DShA_0078_G23	CTG82
HJKAX1S01BCIVY	Conserved	TaeCsp5DShA_0091_M23	CTG82
HJKAX1S01BCIVY	Conserved	TaeCsp5DShA_0078_G23	CTG82
HJKAX1S01BV58F	Conserved	TaeCsp5DShA_0091_M23	CTG82
HJKAX1S01BV58F	Conserved	TaeCsp5DShA_0078_G23	CTG82
HJKAX1S01C10P9	Conserved	TaeCsp5DShA_0078_G23	CTG82
HJKAX1S01C10P9	Conserved	TaeCsp5DShA_0091_M23	CTG82
HJKAX1S01C461B	Conserved	TaeCsp5DShA_0091_M23	CTG82
HJKAX1S01C461B	Conserved	TaeCsp5DShA_0078_G23	CTG82
HJKAX1S01DJ0FA	Conserved	TaeCsp5DShA_0078_G23	CTG82
HJKAX1S01DJ0FA	Conserved	TaeCsp5DShA_0091_M23	CTG82
HJKAX1S01DZQT1	Conserved	TaeCsp5DShA_0078_G23	CTG82
HJKAX1S01DZQT1	Conserved	TaeCsp5DShA_0091_M23	CTG82
HJKAX1S01A766A	Conserved	TaeCsp5DShA_0055_E13	CTG83
HJKAX1S01A777G	Conserved	TaeCsp5DShA_0055_E13	CTG83
HJKAX1S01A777G	Conserved	TaeCsp5DShA_0084_I23	CTG83
HJKAX1S01A9714	Conserved	TaeCsp5DShA_0055_E13	CTG83
HJKAX1S01AKMFT_1	ISBP	TaeCsp5DShA_0059_E14	CTG83
HJKAX1S01AKMFT_1	ISBP	TaeCsp5DShA_0056_O12	CTG83
HJKAX1S01AQOX2_1	ISBP	TaeCsp5DShA_0063_H2	CTG83
HJKAX1S01AQOX2_1	ISBP	TaeCsp5DShA_0085_C8	CTG83
HJKAX1S01AYT8J	Conserved	TaeCsp5DShA_0084_I23	CTG83
HJKAX1S01AYT8J	Conserved	TaeCsp5DShA_0055_E13	CTG83
HJKAX1S01B1Z4F	Conserved	TaeCsp5DShA_0055_E13	CTG83
HJKAX1S01B3QTI_1	ISBP	TaeCsp5DShA_0056_O12	CTG83
HJKAX1S01B3QTI_1	ISBP	TaeCsp5DShA_0059_E14	CTG83
HJKAX1S01B5VCT	Conserved	TaeCsp5DShA_0055_E13	CTG83
HJKAX1S01BR7WR_1	ISBP	TaeCsp5DShA_0056_O12	CTG83
HJKAX1S01BR7WR_1	ISBP	TaeCsp5DShA_0059_E14	CTG83
HJKAX1S01BXPEO	Conserved	TaeCsp5DShA_0055_E13	CTG83
HJKAX1S01BXPEO	Conserved	TaeCsp5DShA_0084_I23	CTG83
HJKAX1S01CKP5W	Conserved	TaeCsp5DShA_0055_E13	CTG83
HJKAX1S01CMJHG	Conserved	TaeCsp5DShA_0055_E13	CTG83
HJKAX1S01CZ1ZH_1	ISBP	TaeCsp5DShA_0057_G24	CTG83
HJKAX1S01CZ1ZH_1	ISBP	TaeCsp5DShA_0069_M8	CTG83
HJKAX1S01D70US	Conserved	TaeCsp5DShA_0059_E14	CTG83
HJKAX1S01D70US	Conserved	TaeCsp5DShA_0056_O12	CTG83
HJKAX1S01DGY1H	Conserved	TaeCsp5DShA_0055_E13	CTG83
HJKAX1S01DGY1H	Conserved	TaeCsp5DShA_0084_I23	CTG83
HJKAX1S01DQCJ7	Conserved	TaeCsp5DShA_0084_I23	CTG83
HJKAX1S01DQCJ7	Conserved	TaeCsp5DShA_0055_E13	CTG83
HJKAX1S01EABJD	Conserved	TaeCsp5DShA_0055_E13	CTG83
HJKAX1S01EQEFN	Conserved	TaeCsp5DShA_0055_E13	CTG83
HJKAX1S01EVNEI	Conserved	TaeCsp5DShA_0056_O12	CTG83
HJKAX1S01EVNEI	Conserved	TaeCsp5DShA_0059_E14	CTG83
HJKAX1S01EYWXU	Conserved	TaeCsp5DShA_0055_E13	CTG83
HJKAX1S01EZVKE	Conserved	TaeCsp5DShA_0055_E13	CTG83
HJKAX1S01A8DE2	Conserved	TaeCsp5DShA_0089_K9	CTG84
HJKAX1S01A8DE2	Conserved	TaeCsp5DShA_0057_B16	CTG84
HJKAX1S01AK1FS_2	ISBP	TaeCsp5DShA_0079_H5	CTG84
HJKAX1S01AK1FS_2	ISBP	TaeCsp5DShA_0054_J15	CTG84
HJKAX1S01AK8JS	Conserved	TaeCsp5DShA_0072_J12	CTG84
HJKAX1S01AK8JS	Conserved	TaeCsp5DShA_0086_F4	CTG84
HJKAX1S01AMZPY_2	ISBP	TaeCsp5DShA_0072_J12	CTG84
HJKAX1S01AMZPY_2	ISBP	TaeCsp5DShA_0086_F4	CTG84
HJKAX1S01AZIKV_1	ISBP	TaeCsp5DShA_0079_H5	CTG84
HJKAX1S01B2F31	Conserved	TaeCsp5DShA_0089_K9	CTG84
HJKAX1S01B2F31	Conserved	TaeCsp5DShA_0057_B16	CTG84
HJKAX1S01B2QMF	Conserved	TaeCsp5DShA_0062_K24	CTG84
HJKAX1S01B2QMF	Conserved	TaeCsp5DShA_0057_B16	CTG84
HJKAX1S01B63H0	Conserved	TaeCsp5DShA_0089_K9	CTG84
HJKAX1S01B63H0	Conserved	TaeCsp5DShA_0057_B16	CTG84
HJKAX1S01B74GC	Conserved	TaeCsp5DShA_0072_J12	CTG84
HJKAX1S01B74GC	Conserved	TaeCsp5DShA_0086_F4	CTG84
HJKAX1S01BC19Q_1	ISBP	TaeCsp5DShA_0054_J15	CTG84
HJKAX1S01BC19Q_1	ISBP	TaeCsp5DShA_0079_H5	CTG84
HJKAX1S01BGEN2	Conserved	TaeCsp5DShA_0086_F4	CTG84
HJKAX1S01BQS5H	Conserved	TaeCsp5DShA_0086_F4	CTG84
HJKAX1S01BTO6R	Conserved	TaeCsp5DShA_0086_F4	CTG84
HJKAX1S01BVKLW	Conserved	TaeCsp5DShA_0086_F4	CTG84
HJKAX1S01BVKLW	Conserved	TaeCsp5DShA_0072_J12	CTG84
HJKAX1S01BZLKT	Conserved	TaeCsp5DShA_0089_K9	CTG84
HJKAX1S01BZLKT	Conserved	TaeCsp5DShA_0057_B16	CTG84
HJKAX1S01C0CL3_1	ISBP	TaeCsp5DShA_0078_A15	CTG84
HJKAX1S01C0CL3_1	ISBP	TaeCsp5DShA_0070_E23	CTG84
HJKAX1S01C62IA	Conserved	TaeCsp5DShA_0057_B16	CTG84
HJKAX1S01C62IA	Conserved	TaeCsp5DShA_0089_K9	CTG84
HJKAX1S01CKCGK	Conserved	TaeCsp5DShA_0086_F4	CTG84
HJKAX1S01CKCGK	Conserved	TaeCsp5DShA_0088_H10	CTG84
HJKAX1S01CTC87	Conserved	TaeCsp5DShA_0070_E23	CTG84
HJKAX1S01CTC87	Conserved	TaeCsp5DShA_0078_A15	CTG84
HJKAX1S01D0JR9_1	ISBP	TaeCsp5DShA_0070_E23	CTG84
HJKAX1S01DL5WK	Conserved	TaeCsp5DShA_0057_B16	CTG84
HJKAX1S01DL5WK	Conserved	TaeCsp5DShA_0089_K9	CTG84
HJKAX1S01DMUZH	Conserved	TaeCsp5DShA_0072_J12	CTG84
HJKAX1S01DMUZH	Conserved	TaeCsp5DShA_0086_F4	CTG84
HJKAX1S01DSRPF	Conserved	TaeCsp5DShA_0086_F4	CTG84
HJKAX1S01DYHJ2	Conserved	TaeCsp5DShA_0070_E23	CTG84
HJKAX1S01DYHJ2	Conserved	TaeCsp5DShA_0078_A15	CTG84
HJKAX1S01ESQAC	Conserved	TaeCsp5DShA_0086_F4	CTG84
HJKAX1S01EVML2	Conserved	TaeCsp5DShA_0072_J12	CTG84
HJKAX1S01EVML2	Conserved	TaeCsp5DShA_0086_F4	CTG84
synopGBS112823	SNP	TaeCsp5DShA_0056_O15	CTG84
synopGBS124013	SNP	TaeCsp5DShA_0056_O15	CTG84
HJKAX1S01C29LR_1	ISBP	TaeCsp5DShA_0064_B13	CTG85
HJKAX1S01C29LR_1	ISBP	TaeCsp5DShA_0083_C22	CTG85
HJKAX1S01C53X3_1	ISBP	TaeCsp5DShA_0064_B13	CTG85
HJKAX1S01DYLZK	Conserved	TaeCsp5DShA_0055_J9	CTG85
HJKAX1S01DYLZK	Conserved	TaeCsp5DShA_0033_K22	CTG85
HJKAX1S01AD7NS_1	ISBP	TaeCsp5DShA_0065_L8	CTG86
HJKAX1S01AD7NS_1	ISBP	TaeCsp5DShA_0064_P11	CTG86
HJKAX1S01B7QYD_2	ISBP	TaeCsp5DShA_0086_B16	CTG86
HJKAX1S01B7QYD_2	ISBP	TaeCsp5DShA_0091_L2	CTG86
HJKAX1S01A6ED3_3	ISBP	TaeCsp5DShA_0072_F10	CTG87
HJKAX1S01A6ED3_3	ISBP	TaeCsp5DShA_0073_L12	CTG87
HJKAX1S01A6FRH	Conserved	TaeCsp5DShA_0072_F10	CTG87
HJKAX1S01A6FRH	Conserved	TaeCsp5DShA_0073_L12	CTG87
HJKAX1S01ANBH4	Conserved	TaeCsp5DShA_0063_A5	CTG87
HJKAX1S01ANBH4	Conserved	TaeCsp5DShA_0047_E9	CTG87
HJKAX1S01B1HV3_1	ISBP	TaeCsp5DShA_0085_O16	CTG87
HJKAX1S01B1HV3_1	ISBP	TaeCsp5DShA_0088_G5	CTG87
HJKAX1S01B4XDY	Conserved	TaeCsp5DShA_0053_G13	CTG87
HJKAX1S01B4XDY	Conserved	TaeCsp5DShA_0055_C22	CTG87
HJKAX1S01B5MQ7	Conserved	TaeCsp5DShA_0053_G13	CTG87
HJKAX1S01B5MQ7	Conserved	TaeCsp5DShA_0055_C22	CTG87
HJKAX1S01BA33Q	Conserved	TaeCsp5DShA_0055_N20	CTG87
HJKAX1S01BA33Q	Conserved	TaeCsp5DShA_0063_A15	CTG87
HJKAX1S01BE2Z7_2	ISBP	TaeCsp5DShA_0038_M14	CTG87
HJKAX1S01BE2Z7_2	ISBP	TaeCsp5DShA_0076_N19	CTG87
HJKAX1S01BJQG7	Conserved	TaeCsp5DShA_0053_G13	CTG87
HJKAX1S01BJQG7	Conserved	TaeCsp5DShA_0055_C22	CTG87
HJKAX1S01BK8WL	Conserved	TaeCsp5DShA_0063_A5	CTG87
HJKAX1S01BK8WL	Conserved	TaeCsp5DShA_0047_E9	CTG87
HJKAX1S01BNLCQ_1	ISBP	TaeCsp5DShA_0072_F10	CTG87
HJKAX1S01BNLCQ_1	ISBP	TaeCsp5DShA_0061_D19	CTG87
HJKAX1S01BOZPD	Conserved	TaeCsp5DShA_0055_N20	CTG87
HJKAX1S01BOZPD	Conserved	TaeCsp5DShA_0063_A15	CTG87
HJKAX1S01BRF2J	Conserved	TaeCsp5DShA_0072_F10	CTG87
HJKAX1S01BRF2J	Conserved	TaeCsp5DShA_0073_L12	CTG87
HJKAX1S01BS34C_2	ISBP	TaeCsp5DShA_0038_M14	CTG87
HJKAX1S01BWU5Y	Conserved	TaeCsp5DShA_0063_A5	CTG87
HJKAX1S01BWU5Y	Conserved	TaeCsp5DShA_0047_E9	CTG87
HJKAX1S01CEU9S	Conserved	TaeCsp5DShA_0053_G13	CTG87
HJKAX1S01CEU9S	Conserved	TaeCsp5DShA_0055_C22	CTG87
HJKAX1S01CGN2C	Conserved	TaeCsp5DShA_0055_N20	CTG87
HJKAX1S01CGN2C	Conserved	TaeCsp5DShA_0063_A15	CTG87
HJKAX1S01CHGID	Conserved	TaeCsp5DShA_0056_K8	CTG87
HJKAX1S01CI6CC_1	ISBP	TaeCsp5DShA_0053_G13	CTG87
HJKAX1S01CI6CC_1	ISBP	TaeCsp5DShA_0055_C22	CTG87
HJKAX1S01CIG0P	Conserved	TaeCsp5DShA_0056_K8	CTG87
HJKAX1S01CRTSC	Conserved	TaeCsp5DShA_0053_G13	CTG87
HJKAX1S01CRTSC	Conserved	TaeCsp5DShA_0055_C22	CTG87
HJKAX1S01D2XQE	Conserved	TaeCsp5DShA_0055_C22	CTG87
HJKAX1S01D2XQE	Conserved	TaeCsp5DShA_0053_G13	CTG87
HJKAX1S01D3HL3	Conserved	TaeCsp5DShA_0073_L12	CTG87
HJKAX1S01D3HL3	Conserved	TaeCsp5DShA_0072_F10	CTG87
HJKAX1S01DEUDO	Conserved	TaeCsp5DShA_0055_C22	CTG87
HJKAX1S01DEUDO	Conserved	TaeCsp5DShA_0053_G13	CTG87
HJKAX1S01DFUEE	Conserved	TaeCsp5DShA_0063_A5	CTG87
HJKAX1S01DFUEE	Conserved	TaeCsp5DShA_0047_E9	CTG87
HJKAX1S01DGERT	Conserved	TaeCsp5DShA_0063_A15	CTG87
HJKAX1S01DGERT	Conserved	TaeCsp5DShA_0079_E17	CTG87
HJKAX1S01DGO4L	Conserved	TaeCsp5DShA_0047_E9	CTG87
HJKAX1S01DGO4L	Conserved	TaeCsp5DShA_0063_A5	CTG87
HJKAX1S01DIV4Y	Conserved	TaeCsp5DShA_0076_N19	CTG87
HJKAX1S01DIV4Y	Conserved	TaeCsp5DShA_0038_M14	CTG87
HJKAX1S01DJGXM	Conserved	TaeCsp5DShA_0061_D19	CTG87
HJKAX1S01DLWYL	Conserved	TaeCsp5DShA_0055_N20	CTG87
HJKAX1S01DLWYL	Conserved	TaeCsp5DShA_0063_A15	CTG87
HJKAX1S01DWO9Y	Conserved	TaeCsp5DShA_0072_F10	CTG87
HJKAX1S01DWO9Y	Conserved	TaeCsp5DShA_0073_L12	CTG87
HJKAX1S01EBY4L	Conserved	TaeCsp5DShA_0047_E9	CTG87
HJKAX1S01EBY4L	Conserved	TaeCsp5DShA_0063_A5	CTG87
HJKAX1S01EH1Y3	Conserved	TaeCsp5DShA_0072_F10	CTG87
HJKAX1S01EH1Y3	Conserved	TaeCsp5DShA_0073_L12	CTG87
HJKAX1S01EJF10	Conserved	TaeCsp5DShA_0079_E17	CTG87
HJKAX1S01EJF10	Conserved	TaeCsp5DShA_0063_A15	CTG87
HJKAX1S01ENNHQ	Conserved	TaeCsp5DShA_0053_G13	CTG87
HJKAX1S01ENNHQ	Conserved	TaeCsp5DShA_0055_C22	CTG87
HJKAX1S01ESWWG	Conserved	TaeCsp5DShA_0063_A15	CTG87
HJKAX1S01ESWWG	Conserved	TaeCsp5DShA_0079_E17	CTG87
HJKAX1S01EWFTN	Conserved	TaeCsp5DShA_0047_E9	CTG87
HJKAX1S01EWFTN	Conserved	TaeCsp5DShA_0063_A5	CTG87
HJKAX1S01ANCRF	Conserved	TaeCsp5DShA_0051_N15	CTG89
HJKAX1S01ANCRF	Conserved	TaeCsp5DShA_0082_E20	CTG89
HJKAX1S01AO5ZI	Conserved	TaeCsp5DShA_0041_B13	CTG89
HJKAX1S01AO5ZI	Conserved	TaeCsp5DShA_0053_G7	CTG89
HJKAX1S01B2617_1	ISBP	TaeCsp5DShA_0082_M6	CTG89
HJKAX1S01B2617_1	ISBP	TaeCsp5DShA_0059_E8	CTG89
HJKAX1S01B5FIS	Conserved	TaeCsp5DShA_0082_M6	CTG89
HJKAX1S01B5FIS	Conserved	TaeCsp5DShA_0059_E8	CTG89
HJKAX1S01B8JO3	Conserved	TaeCsp5DShA_0041_B13	CTG89
HJKAX1S01B8JO3	Conserved	TaeCsp5DShA_0053_G7	CTG89
HJKAX1S01B98BO	Conserved	TaeCsp5DShA_0082_E20	CTG89
HJKAX1S01B98BO	Conserved	TaeCsp5DShA_0051_N15	CTG89
HJKAX1S01BC3MN	Conserved	TaeCsp5DShA_0053_G7	CTG89
HJKAX1S01BC3MN	Conserved	TaeCsp5DShA_0041_B13	CTG89
HJKAX1S01BN6FG	Conserved	TaeCsp5DShA_0041_B13	CTG89
HJKAX1S01BN6FG	Conserved	TaeCsp5DShA_0053_G7	CTG89
HJKAX1S01C37RG	Conserved	TaeCsp5DShA_0041_B13	CTG89
HJKAX1S01C37RG	Conserved	TaeCsp5DShA_0053_G7	CTG89
HJKAX1S01CX857	Conserved	TaeCsp5DShA_0087_E6	CTG89
HJKAX1S01CX857	Conserved	TaeCsp5DShA_0087_B7	CTG89
HJKAX1S01DU33U	Conserved	TaeCsp5DShA_0041_B13	CTG89
HJKAX1S01DU33U	Conserved	TaeCsp5DShA_0053_G7	CTG89
HJKAX1S01ED9TT	Conserved	TaeCsp5DShA_0041_B13	CTG89
HJKAX1S01ED9TT	Conserved	TaeCsp5DShA_0053_G7	CTG89
HJKAX1S01AS2IU	Conserved	TaeCsp5DShA_0074_B14	CTG90
HJKAX1S01AS2IU	Conserved	TaeCsp5DShA_0061_I22	CTG90
HJKAX1S01DDR89	Conserved	TaeCsp5DShA_0074_B14	CTG90
HJKAX1S01DDR89	Conserved	TaeCsp5DShA_0061_I22	CTG90
HJKAX1S01AFLYY	Conserved	TaeCsp5DShA_0095_B10	CTG91
HJKAX1S01AFLYY	Conserved	TaeCsp5DShA_0087_M7	CTG91
HJKAX1S01AI6YV_1	ISBP	TaeCsp5DShA_0091_E2	CTG91
HJKAX1S01ANNX2	Conserved	TaeCsp5DShA_0045_D21	CTG91
HJKAX1S01ANNX2	Conserved	TaeCsp5DShA_0083_C7	CTG91
HJKAX1S01AZ6EY_1	ISBP	TaeCsp5DShA_0083_C7	CTG91
HJKAX1S01AZ6EY_1	ISBP	TaeCsp5DShA_0045_D21	CTG91
HJKAX1S01AZXSD	Conserved	TaeCsp5DShA_0083_C7	CTG91
HJKAX1S01AZXSD	Conserved	TaeCsp5DShA_0045_D21	CTG91
HJKAX1S01B1ZOR	Conserved	TaeCsp5DShA_0095_B10	CTG91
HJKAX1S01B319F	Conserved	TaeCsp5DShA_0083_C7	CTG91
HJKAX1S01B319F	Conserved	TaeCsp5DShA_0045_D21	CTG91
HJKAX1S01BBFOP	Conserved	TaeCsp5DShA_0090_G18	CTG91
HJKAX1S01BHUUP	Conserved	TaeCsp5DShA_0045_D21	CTG91
HJKAX1S01BHUUP	Conserved	TaeCsp5DShA_0083_C7	CTG91
HJKAX1S01BMGN0_1	ISBP	TaeCsp5DShA_0095_B10	CTG91
HJKAX1S01BX1D8	Conserved	TaeCsp5DShA_0095_B10	CTG91
HJKAX1S01C0NKA	Conserved	TaeCsp5DShA_0045_D21	CTG91
HJKAX1S01C0NKA	Conserved	TaeCsp5DShA_0083_C7	CTG91
HJKAX1S01C7J52	Conserved	TaeCsp5DShA_0045_D21	CTG91
HJKAX1S01C7J52	Conserved	TaeCsp5DShA_0083_C7	CTG91
HJKAX1S01CG0L1	Conserved	TaeCsp5DShA_0095_B10	CTG91
HJKAX1S01CMTNZ	Conserved	TaeCsp5DShA_0087_M7	CTG91
HJKAX1S01CMTNZ	Conserved	TaeCsp5DShA_0095_B10	CTG91
HJKAX1S01CU9MK_1	ISBP	TaeCsp5DShA_0095_B10	CTG91
HJKAX1S01CU9MK_1	ISBP	TaeCsp5DShA_0090_G18	CTG91
HJKAX1S01D8B21	Conserved	TaeCsp5DShA_0095_B10	CTG91
HJKAX1S01DSGV5	Conserved	TaeCsp5DShA_0095_B10	CTG91
HJKAX1S01E2CM0	Conserved	TaeCsp5DShA_0083_C7	CTG91
HJKAX1S01E2CM0	Conserved	TaeCsp5DShA_0045_D21	CTG91
HJKAX1S01EQEOF	Conserved	TaeCsp5DShA_0045_D21	CTG91
HJKAX1S01EQEOF	Conserved	TaeCsp5DShA_0083_C7	CTG91
HJKAX1S01EU4FI	Conserved	TaeCsp5DShA_0045_D21	CTG91
HJKAX1S01EU4FI	Conserved	TaeCsp5DShA_0083_C7	CTG91
cfd81	SSR	TaeCsp5DShA_0077_N13	CTG93
HJKAX1S01A19BM	Conserved	TaeCsp5DShA_0075_F21	CTG93
HJKAX1S01A19BM	Conserved	TaeCsp5DShA_0081_I21	CTG93
HJKAX1S01A2R5Z	Conserved	TaeCsp5DShA_0095_P2	CTG93
HJKAX1S01A2R5Z	Conserved	TaeCsp5DShA_0062_E11	CTG93
HJKAX1S01A37N1_1	ISBP	TaeCsp5DShA_0082_G16	CTG93
HJKAX1S01A92WI_1	ISBP	TaeCsp5DShA_0051_B12	CTG93
HJKAX1S01AE2X2	Conserved	TaeCsp5DShA_0081_I21	CTG93
HJKAX1S01AE2X2	Conserved	TaeCsp5DShA_0075_F21	CTG93
HJKAX1S01AF1XS	Conserved	TaeCsp5DShA_0081_I21	CTG93
HJKAX1S01AF1XS	Conserved	TaeCsp5DShA_0075_F21	CTG93
HJKAX1S01AF6LJ	Conserved	TaeCsp5DShA_0081_I21	CTG93
HJKAX1S01AF6LJ	Conserved	TaeCsp5DShA_0075_F21	CTG93
HJKAX1S01AFTY0_1	ISBP	TaeCsp5DShA_0081_I21	CTG93
HJKAX1S01AFTY0_1	ISBP	TaeCsp5DShA_0075_F21	CTG93
HJKAX1S01AGTJU_1	ISBP	TaeCsp5DShA_0059_O7	CTG93
HJKAX1S01AIVBR	Conserved	TaeCsp5DShA_0081_I21	CTG93
HJKAX1S01AIVBR	Conserved	TaeCsp5DShA_0075_F21	CTG93
HJKAX1S01AP5M4_1	ISBP	TaeCsp5DShA_0083_J23	CTG93
HJKAX1S01AP5M4_1	ISBP	TaeCsp5DShA_0090_A5	CTG93
HJKAX1S01APRPE_2	ISBP	TaeCsp5DShA_0077_N13	CTG93
HJKAX1S01APRPE_2	ISBP	TaeCsp5DShA_0086_K14	CTG93
HJKAX1S01ASVPD	Conserved	TaeCsp5DShA_0086_K14	CTG93
HJKAX1S01ASVPD	Conserved	TaeCsp5DShA_0077_N13	CTG93
HJKAX1S01AT1GT	Conserved	TaeCsp5DShA_0083_J23	CTG93
HJKAX1S01AT1GT	Conserved	TaeCsp5DShA_0090_A5	CTG93
HJKAX1S01AXE9R_1	ISBP	TaeCsp5DShA_0059_C4	CTG93
HJKAX1S01AXE9R_1	ISBP	TaeCsp5DShA_0049_A24	CTG93
HJKAX1S01AY22M	Conserved	TaeCsp5DShA_0065_F12	CTG93
HJKAX1S01AYADL	Conserved	TaeCsp5DShA_0087_A15	CTG93
HJKAX1S01AYADL	Conserved	TaeCsp5DShA_0066_K5	CTG93
HJKAX1S01B0GUX_1	ISBP	TaeCsp5DShA_0083_J23	CTG93
HJKAX1S01B0GUX_1	ISBP	TaeCsp5DShA_0081_I21	CTG93
HJKAX1S01B0IJA_1	ISBP	TaeCsp5DShA_0090_C11	CTG93
HJKAX1S01B0IJA_1	ISBP	TaeCsp5DShA_0062_E11	CTG93
HJKAX1S01B1GIU	Conserved	TaeCsp5DShA_0065_F12	CTG93
HJKAX1S01B1GOW_3	ISBP	TaeCsp5DShA_0075_F21	CTG93
HJKAX1S01B2VNV_1	ISBP	TaeCsp5DShA_0063_M10	CTG93
HJKAX1S01B2VNV_1	ISBP	TaeCsp5DShA_0086_K14	CTG93
HJKAX1S01B6RXS	Conserved	TaeCsp5DShA_0075_F21	CTG93
HJKAX1S01B6RXS	Conserved	TaeCsp5DShA_0081_I21	CTG93
HJKAX1S01B777M_1	ISBP	TaeCsp5DShA_0066_K5	CTG93
HJKAX1S01B777M_1	ISBP	TaeCsp5DShA_0087_A15	CTG93
HJKAX1S01B7Q0X	Conserved	TaeCsp5DShA_0075_F21	CTG93
HJKAX1S01B7Q0X	Conserved	TaeCsp5DShA_0081_I21	CTG93
HJKAX1S01BHO2A	Conserved	TaeCsp5DShA_0081_I21	CTG93
HJKAX1S01BHO2A	Conserved	TaeCsp5DShA_0075_F21	CTG93
HJKAX1S01BHO2A_2	ISBP	TaeCsp5DShA_0075_F21	CTG93
HJKAX1S01BHO2A_2	ISBP	TaeCsp5DShA_0081_I21	CTG93
HJKAX1S01BKH6A_1	ISBP	TaeCsp5DShA_0078_C14	CTG93
HJKAX1S01BKH6A_1	ISBP	TaeCsp5DShA_0079_I21	CTG93
HJKAX1S01BL8EE_1	ISBP	TaeCsp5DShA_0077_N13	CTG93
HJKAX1S01BLL46	Conserved	TaeCsp5DShA_0066_K5	CTG93
HJKAX1S01BLL46	Conserved	TaeCsp5DShA_0087_A15	CTG93
HJKAX1S01BLR8D	Conserved	TaeCsp5DShA_0081_I21	CTG93
HJKAX1S01BLR8D	Conserved	TaeCsp5DShA_0075_F21	CTG93
HJKAX1S01BM6YA	Conserved	TaeCsp5DShA_0084_K19	CTG93
HJKAX1S01BM6YA	Conserved	TaeCsp5DShA_0077_N13	CTG93
HJKAX1S01BMSG6	Conserved	TaeCsp5DShA_0069_H10	CTG93
HJKAX1S01BMSG6	Conserved	TaeCsp5DShA_0036_L24	CTG93
HJKAX1S01BU1IA	Conserved	TaeCsp5DShA_0075_F21	CTG93
HJKAX1S01BW7L9	Conserved	TaeCsp5DShA_0077_N13	CTG93
HJKAX1S01C203M_1	ISBP	TaeCsp5DShA_0051_B12	CTG93
HJKAX1S01C6QO0	Conserved	TaeCsp5DShA_0075_F21	CTG93
HJKAX1S01C6QO0	Conserved	TaeCsp5DShA_0081_I21	CTG93
HJKAX1S01C7RIR_1	ISBP	TaeCsp5DShA_0090_A5	CTG93
HJKAX1S01C7RIR_1	ISBP	TaeCsp5DShA_0083_J23	CTG93
HJKAX1S01CAJOL_1	ISBP	TaeCsp5DShA_0065_F12	CTG93
HJKAX1S01CBIA1	Conserved	TaeCsp5DShA_0081_I21	CTG93
HJKAX1S01CBIA1	Conserved	TaeCsp5DShA_0075_F21	CTG93
HJKAX1S01CBN1C	Conserved	TaeCsp5DShA_0094_O13	CTG93
HJKAX1S01CHTNQ	Conserved	TaeCsp5DShA_0062_E11	CTG93
HJKAX1S01CHTNQ	Conserved	TaeCsp5DShA_0095_P2	CTG93
HJKAX1S01CIO1T_2	ISBP	TaeCsp5DShA_0049_A24	CTG93
HJKAX1S01CIO1T_2	ISBP	TaeCsp5DShA_0059_C4	CTG93
HJKAX1S01CIWDN	Conserved	TaeCsp5DShA_0059_O7	CTG93
HJKAX1S01CK3YH	Conserved	TaeCsp5DShA_0051_B12	CTG93
HJKAX1S01CKE67	Conserved	TaeCsp5DShA_0068_A21	CTG93
HJKAX1S01CKE67	Conserved	TaeCsp5DShA_0056_H10	CTG93
HJKAX1S01CP56D	Conserved	TaeCsp5DShA_0090_A5	CTG93
HJKAX1S01CP56D	Conserved	TaeCsp5DShA_0083_J23	CTG93
HJKAX1S01CQNPH	Conserved	TaeCsp5DShA_0090_A5	CTG93
HJKAX1S01CQNPH	Conserved	TaeCsp5DShA_0083_J23	CTG93
HJKAX1S01CXFXT	Conserved	TaeCsp5DShA_0065_F12	CTG93
HJKAX1S01CYVJ0	Conserved	TaeCsp5DShA_0095_P2	CTG93
HJKAX1S01CYVJ0	Conserved	TaeCsp5DShA_0062_E11	CTG93
HJKAX1S01D3OK5_1	ISBP	TaeCsp5DShA_0056_H10	CTG93
HJKAX1S01D3OK5_1	ISBP	TaeCsp5DShA_0068_A21	CTG93
HJKAX1S01D5SB7	Conserved	TaeCsp5DShA_0069_H10	CTG93
HJKAX1S01D5SB7	Conserved	TaeCsp5DShA_0065_F12	CTG93
HJKAX1S01D662F	Conserved	TaeCsp5DShA_0081_I21	CTG93
HJKAX1S01D662F	Conserved	TaeCsp5DShA_0075_F21	CTG93
HJKAX1S01D8EDE	Conserved	TaeCsp5DShA_0090_A5	CTG93
HJKAX1S01D8EDE	Conserved	TaeCsp5DShA_0083_J23	CTG93
HJKAX1S01D8LYB	Conserved	TaeCsp5DShA_0069_H10	CTG93
HJKAX1S01D8LYB	Conserved	TaeCsp5DShA_0065_F12	CTG93
HJKAX1S01DA8NJ	Conserved	TaeCsp5DShA_0090_A5	CTG93
HJKAX1S01DA8NJ	Conserved	TaeCsp5DShA_0083_J23	CTG93
HJKAX1S01DDRSP	Conserved	TaeCsp5DShA_0075_F21	CTG93
HJKAX1S01DDRSP	Conserved	TaeCsp5DShA_0081_I21	CTG93
HJKAX1S01DE1IL	Conserved	TaeCsp5DShA_0095_P2	CTG93
HJKAX1S01DE1IL	Conserved	TaeCsp5DShA_0062_E11	CTG93
HJKAX1S01DJ5JX	Conserved	TaeCsp5DShA_0081_I21	CTG93
HJKAX1S01DJ5JX	Conserved	TaeCsp5DShA_0075_F21	CTG93
HJKAX1S01DUISU	Conserved	TaeCsp5DShA_0040_E20	CTG93
HJKAX1S01DUISU	Conserved	TaeCsp5DShA_0064_F4	CTG93
HJKAX1S01DVCQG	Conserved	TaeCsp5DShA_0095_P2	CTG93
HJKAX1S01DVCQG	Conserved	TaeCsp5DShA_0062_E11	CTG93
HJKAX1S01DVNGU	Conserved	TaeCsp5DShA_0051_B12	CTG93
HJKAX1S01DX51P	Conserved	TaeCsp5DShA_0075_F21	CTG93
HJKAX1S01DX51P	Conserved	TaeCsp5DShA_0081_I21	CTG93
HJKAX1S01EDTQL	Conserved	TaeCsp5DShA_0062_E11	CTG93
HJKAX1S01EDTQL	Conserved	TaeCsp5DShA_0095_P2	CTG93
HJKAX1S01EIO8D	Conserved	TaeCsp5DShA_0075_F21	CTG93
HJKAX1S01EIO8D	Conserved	TaeCsp5DShA_0081_I21	CTG93
HJKAX1S01EJ7UI	Conserved	TaeCsp5DShA_0086_K14	CTG93
HJKAX1S01EJ7UI	Conserved	TaeCsp5DShA_0077_N13	CTG93
HJKAX1S01EMLNR	Conserved	TaeCsp5DShA_0056_H10	CTG93
HJKAX1S01EMLNR	Conserved	TaeCsp5DShA_0068_A21	CTG93
HJKAX1S01ES7F6	Conserved	TaeCsp5DShA_0083_J23	CTG93
HJKAX1S01ESQ3H	Conserved	TaeCsp5DShA_0084_K19	CTG93
HJKAX1S01ESQ3H	Conserved	TaeCsp5DShA_0077_N13	CTG93
HJKAX1S01EVT17	Conserved	TaeCsp5DShA_0075_F21	CTG93
HJKAX1S01EXCVX	Conserved	TaeCsp5DShA_0075_F21	CTG93
HJKAX1S01EXCVX	Conserved	TaeCsp5DShA_0081_I21	CTG93
synopGBS122594	SNP	TaeCsp5DShA_0094_O13	CTG93
HJKAX1S01ENNYI	Conserved	TaeCsp5DShA_0049_I5	CTG94
HJKAX1S01B7QNM_1	ISBP	TaeCsp5DShA_0035_M14	CTG95
HJKAX1S01B7QNM_1	ISBP	TaeCsp5DShA_0088_K2	CTG95
HJKAX1S01B9MNZ_1	ISBP	TaeCsp5DShA_0066_H22	CTG95
HJKAX1S01B9MNZ_1	ISBP	TaeCsp5DShA_0037_C17	CTG95
HJKAX1S01BAV97	Conserved	TaeCsp5DShA_0035_M14	CTG95
HJKAX1S01BAV97	Conserved	TaeCsp5DShA_0088_K2	CTG95
HJKAX1S01BRWJZ	Conserved	TaeCsp5DShA_0034_B7	CTG95
HJKAX1S01BRWJZ	Conserved	TaeCsp5DShA_0066_H22	CTG95
HJKAX1S01DCJ4B	Conserved	TaeCsp5DShA_0088_K2	CTG95
HJKAX1S01DCJ4B	Conserved	TaeCsp5DShA_0035_M14	CTG95
HJKAX1S01E2WL4	Conserved	TaeCsp5DShA_0035_M14	CTG95
HJKAX1S01E2WL4	Conserved	TaeCsp5DShA_0088_K2	CTG95
HJKAX1S01A3M9G	Conserved	TaeCsp5DShA_0054_D8	CTG96
HJKAX1S01A7SYZ	Conserved	TaeCsp5DShA_0045_G9	CTG96
HJKAX1S01A7SYZ	Conserved	TaeCsp5DShA_0036_E9	CTG96
HJKAX1S01A99ZE	Conserved	TaeCsp5DShA_0036_E9	CTG96
HJKAX1S01A99ZE	Conserved	TaeCsp5DShA_0045_G9	CTG96
HJKAX1S01AZ5XR	Conserved	TaeCsp5DShA_0036_E9	CTG96
HJKAX1S01AZ5XR	Conserved	TaeCsp5DShA_0045_G9	CTG96
HJKAX1S01B6W77	Conserved	TaeCsp5DShA_0088_H2	CTG96
HJKAX1S01B8KRV	Conserved	TaeCsp5DShA_0088_H2	CTG96
HJKAX1S01BLNL2	Conserved	TaeCsp5DShA_0045_G9	CTG96
HJKAX1S01BLNL2	Conserved	TaeCsp5DShA_0036_E9	CTG96
HJKAX1S01BUGTT	Conserved	TaeCsp5DShA_0065_I14	CTG96
HJKAX1S01BUGTT	Conserved	TaeCsp5DShA_0083_C5	CTG96
HJKAX1S01C0AZM	Conserved	TaeCsp5DShA_0088_H2	CTG96
HJKAX1S01C0SVI	Conserved	TaeCsp5DShA_0083_C5	CTG96
HJKAX1S01C0SVI	Conserved	TaeCsp5DShA_0065_I14	CTG96
HJKAX1S01C2QQP_1	ISBP	TaeCsp5DShA_0085_B22	CTG96
HJKAX1S01C8Q9W	Conserved	TaeCsp5DShA_0088_H2	CTG96
HJKAX1S01C9SJ1	Conserved	TaeCsp5DShA_0085_B22	CTG96
HJKAX1S01CDGMS	Conserved	TaeCsp5DShA_0065_I14	CTG96
HJKAX1S01CDGMS	Conserved	TaeCsp5DShA_0083_C5	CTG96
HJKAX1S01CIFWA	Conserved	TaeCsp5DShA_0065_I14	CTG96
HJKAX1S01CIFWA	Conserved	TaeCsp5DShA_0083_C5	CTG96
HJKAX1S01CQ0M0_1	ISBP	TaeCsp5DShA_0054_D8	CTG96
HJKAX1S01CQ0M0_1	ISBP	TaeCsp5DShA_0079_B20	CTG96
HJKAX1S01CSNIP	Conserved	TaeCsp5DShA_0088_H2	CTG96
HJKAX1S01CUEGO	Conserved	TaeCsp5DShA_0045_G9	CTG96
HJKAX1S01CUEGO	Conserved	TaeCsp5DShA_0036_E9	CTG96
HJKAX1S01DCZ9G	Conserved	TaeCsp5DShA_0045_G9	CTG96
HJKAX1S01DCZ9G	Conserved	TaeCsp5DShA_0036_E9	CTG96
HJKAX1S01DER4J	Conserved	TaeCsp5DShA_0054_D8	CTG96
HJKAX1S01DHA7J	Conserved	TaeCsp5DShA_0060_D21	CTG96
HJKAX1S01DHA7J	Conserved	TaeCsp5DShA_0064_F20	CTG96
HJKAX1S01E23NS	Conserved	TaeCsp5DShA_0088_H2	CTG96
HJKAX1S01EDT5X	Conserved	TaeCsp5DShA_0088_H2	CTG96
HJKAX1S01EFQDK	Conserved	TaeCsp5DShA_0065_I14	CTG96
HJKAX1S01EFQDK	Conserved	TaeCsp5DShA_0083_C5	CTG96
HJKAX1S01EVKXG	Conserved	TaeCsp5DShA_0065_I14	CTG96
HJKAX1S01EVKXG	Conserved	TaeCsp5DShA_0083_C5	CTG96
HJKAX1S01EVYMG	Conserved	TaeCsp5DShA_0036_E9	CTG96
HJKAX1S01EVYMG	Conserved	TaeCsp5DShA_0045_G9	CTG96
HJKAX1S01EWBBH	Conserved	TaeCsp5DShA_0036_E9	CTG96
HJKAX1S01EWBBH	Conserved	TaeCsp5DShA_0045_G9	CTG96
HJKAX1S01A7UQV_1	ISBP	TaeCsp5DShA_0042_M10	CTG97
HJKAX1S01A7UQV_1	ISBP	TaeCsp5DShA_0084_E22	CTG97
HJKAX1S01A8TZB_2	ISBP	TaeCsp5DShA_0052_I19	CTG97
HJKAX1S01A8TZB_2	ISBP	TaeCsp5DShA_0083_J15	CTG97
HJKAX1S01ANOY5	Conserved	TaeCsp5DShA_0037_B22	CTG97
HJKAX1S01ANOY5	Conserved	TaeCsp5DShA_0052_L11	CTG97
HJKAX1S01AVZGE	Conserved	TaeCsp5DShA_0086_I20	CTG97
HJKAX1S01B5VHT	Conserved	TaeCsp5DShA_0052_I19	CTG97
HJKAX1S01B5VHT	Conserved	TaeCsp5DShA_0083_J15	CTG97
HJKAX1S01BSGSF_2	ISBP	TaeCsp5DShA_0052_L11	CTG97
HJKAX1S01BSGSF_2	ISBP	TaeCsp5DShA_0037_B22	CTG97
HJKAX1S01C00XN_1	ISBP	TaeCsp5DShA_0083_J15	CTG97
HJKAX1S01C00XN_1	ISBP	TaeCsp5DShA_0052_I19	CTG97
HJKAX1S01C0IAL	Conserved	TaeCsp5DShA_0037_B22	CTG97
HJKAX1S01C0IAL	Conserved	TaeCsp5DShA_0052_L11	CTG97
HJKAX1S01C60HW	Conserved	TaeCsp5DShA_0028_G24	CTG97
HJKAX1S01C60HW	Conserved	TaeCsp5DShA_0052_I19	CTG97
HJKAX1S01CPOQ8	Conserved	TaeCsp5DShA_0064_H17	CTG97
HJKAX1S01CPOQ8	Conserved	TaeCsp5DShA_0081_B6	CTG97
HJKAX1S01CSAS3	Conserved	TaeCsp5DShA_0052_I19	CTG97
HJKAX1S01CSAS3	Conserved	TaeCsp5DShA_0083_J15	CTG97
HJKAX1S01CWIDP	Conserved	TaeCsp5DShA_0061_K6	CTG97
HJKAX1S01CWIDP	Conserved	TaeCsp5DShA_0038_L15	CTG97
HJKAX1S01CYW8J_1	ISBP	TaeCsp5DShA_0084_E22	CTG97
HJKAX1S01CYW8J_1	ISBP	TaeCsp5DShA_0042_M10	CTG97
HJKAX1S01DELG0	Conserved	TaeCsp5DShA_0083_J15	CTG97
HJKAX1S01DELG0	Conserved	TaeCsp5DShA_0088_A10	CTG97
HJKAX1S01DFVTG	Conserved	TaeCsp5DShA_0052_I19	CTG97
HJKAX1S01DFVTG	Conserved	TaeCsp5DShA_0083_J15	CTG97
HJKAX1S01DH3HO	Conserved	TaeCsp5DShA_0083_J15	CTG97
HJKAX1S01DH3HO	Conserved	TaeCsp5DShA_0052_I19	CTG97
HJKAX1S01DHOT1	Conserved	TaeCsp5DShA_0084_E22	CTG97
HJKAX1S01DHOT1	Conserved	TaeCsp5DShA_0042_M10	CTG97
HJKAX1S01DQJV3	Conserved	TaeCsp5DShA_0038_L15	CTG97
HJKAX1S01DQJV3	Conserved	TaeCsp5DShA_0061_K6	CTG97
HJKAX1S01EBBPF	Conserved	TaeCsp5DShA_0083_J15	CTG97
HJKAX1S01EBBPF	Conserved	TaeCsp5DShA_0052_I19	CTG97
HJKAX1S01EKSIV	Conserved	TaeCsp5DShA_0066_L17	CTG97
HJKAX1S01EMS5L	Conserved	TaeCsp5DShA_0052_I19	CTG97
HJKAX1S01ESWLW	Conserved	TaeCsp5DShA_0088_A10	CTG97
HJKAX1S01ESWLW	Conserved	TaeCsp5DShA_0052_I19	CTG97
HJKAX1S01ESWLW	Conserved	TaeCsp5DShA_0083_J15	CTG97
synopGBS119454_5_6_B	SNP	TaeCsp5DShA_0066_L17	CTG97
synopGBS126656	SNP	TaeCsp5DShA_0088_A10	CTG97
synopGBS126656	SNP	TaeCsp5DShA_0083_J15	CTG97
HJKAX1S01DT5BD	Conserved	TaeCsp5DShA_0063_O12	CTG98
HJKAX1S01DT5BD	Conserved	TaeCsp5DShA_0066_L15	CTG98
HJKAX1S01A1AL5_1	ISBP	TaeCsp5DShA_0059_F11	CTG99
HJKAX1S01A1AL5_1	ISBP	TaeCsp5DShA_0055_O18	CTG99
HJKAX1S01A8M7O_1	ISBP	TaeCsp5DShA_0057_P18	CTG99
HJKAX1S01A8M7O_1	ISBP	TaeCsp5DShA_0055_C11	CTG99
HJKAX1S01A8WLN_1	ISBP	TaeCsp5DShA_0059_F11	CTG99
HJKAX1S01A8WLN_1	ISBP	TaeCsp5DShA_0055_O18	CTG99
HJKAX1S01A9MKQ_1	ISBP	TaeCsp5DShA_0072_M22	CTG99
HJKAX1S01A9MKQ_1	ISBP	TaeCsp5DShA_0058_G12	CTG99
HJKAX1S01AIE76	Conserved	TaeCsp5DShA_0045_K6	CTG99
HJKAX1S01AIE76	Conserved	TaeCsp5DShA_0093_L2	CTG99
HJKAX1S01AMR6I_1	ISBP	TaeCsp5DShA_0060_F15	CTG99
HJKAX1S01AMR6I_1	ISBP	TaeCsp5DShA_0093_O24	CTG99
HJKAX1S01ANEAI_1	ISBP	TaeCsp5DShA_0051_M9	CTG99
HJKAX1S01ANEAI_1	ISBP	TaeCsp5DShA_0034_A13	CTG99
HJKAX1S01APUXE	Conserved	TaeCsp5DShA_0055_C11	CTG99
HJKAX1S01APUXE	Conserved	TaeCsp5DShA_0057_P18	CTG99
HJKAX1S01ASKML_1	ISBP	TaeCsp5DShA_0091_E14	CTG99
HJKAX1S01B0CI9	Conserved	TaeCsp5DShA_0034_A13	CTG99
HJKAX1S01B0CI9	Conserved	TaeCsp5DShA_0051_M9	CTG99
HJKAX1S01B0DFD_1	ISBP	TaeCsp5DShA_0085_N15	CTG99
HJKAX1S01B0DFD_1	ISBP	TaeCsp5DShA_0061_H16	CTG99
HJKAX1S01B3SEH_1	ISBP	TaeCsp5DShA_0075_M5	CTG99
HJKAX1S01B3SEH_1	ISBP	TaeCsp5DShA_0054_L2	CTG99
HJKAX1S01B8MNI_1	ISBP	TaeCsp5DShA_0060_H9	CTG99
HJKAX1S01B8MNI_1	ISBP	TaeCsp5DShA_0055_C11	CTG99
HJKAX1S01BAV84	Conserved	TaeCsp5DShA_0054_H23	CTG99
HJKAX1S01BAV84	Conserved	TaeCsp5DShA_0049_L24	CTG99
HJKAX1S01BCHF3_2	ISBP	TaeCsp5DShA_0054_L2	CTG99
HJKAX1S01BCHF3_2	ISBP	TaeCsp5DShA_0075_M5	CTG99
HJKAX1S01BJN2Y	Conserved	TaeCsp5DShA_0051_M9	CTG99
HJKAX1S01BJN2Y	Conserved	TaeCsp5DShA_0034_A13	CTG99
HJKAX1S01BMC7J	Conserved	TaeCsp5DShA_0091_E14	CTG99
HJKAX1S01BROWL	Conserved	TaeCsp5DShA_0055_C11	CTG99
HJKAX1S01BROWL	Conserved	TaeCsp5DShA_0060_H9	CTG99
HJKAX1S01BTC15	Conserved	TaeCsp5DShA_0051_M9	CTG99
HJKAX1S01BTC15	Conserved	TaeCsp5DShA_0034_A13	CTG99
HJKAX1S01BYN71_1	ISBP	TaeCsp5DShA_0057_P18	CTG99
HJKAX1S01BYN71_1	ISBP	TaeCsp5DShA_0055_C11	CTG99
HJKAX1S01C7C36	Conserved	TaeCsp5DShA_0051_M9	CTG99
HJKAX1S01C7C36	Conserved	TaeCsp5DShA_0034_A13	CTG99
HJKAX1S01CA4L9	Conserved	TaeCsp5DShA_0055_C11	CTG99
HJKAX1S01CA4L9	Conserved	TaeCsp5DShA_0057_P18	CTG99
HJKAX1S01CFPH3_1	ISBP	TaeCsp5DShA_0057_P18	CTG99
HJKAX1S01CFPH3_1	ISBP	TaeCsp5DShA_0055_C11	CTG99
HJKAX1S01CQT5O	Conserved	TaeCsp5DShA_0061_H16	CTG99
HJKAX1S01CRQP3	Conserved	TaeCsp5DShA_0075_M5	CTG99
HJKAX1S01CWXCN_1	ISBP	TaeCsp5DShA_0055_O18	CTG99
HJKAX1S01CWXCN_1	ISBP	TaeCsp5DShA_0059_F11	CTG99
HJKAX1S01D0S5U	Conserved	TaeCsp5DShA_0057_P18	CTG99
HJKAX1S01D0S5U	Conserved	TaeCsp5DShA_0055_C11	CTG99
HJKAX1S01D20J0	Conserved	TaeCsp5DShA_0038_E16	CTG99
HJKAX1S01D372T_1	ISBP	TaeCsp5DShA_0054_F20	CTG99
HJKAX1S01D372T_1	ISBP	TaeCsp5DShA_0060_A16	CTG99
HJKAX1S01DFKLE	Conserved	TaeCsp5DShA_0057_P18	CTG99
HJKAX1S01DJMPS	Conserved	TaeCsp5DShA_0057_P18	CTG99
HJKAX1S01DJMPS	Conserved	TaeCsp5DShA_0055_C11	CTG99
HJKAX1S01DK80M	Conserved	TaeCsp5DShA_0060_H9	CTG99
HJKAX1S01DK80M	Conserved	TaeCsp5DShA_0055_C11	CTG99
HJKAX1S01DQ3DA	Conserved	TaeCsp5DShA_0049_L24	CTG99
HJKAX1S01DQ3DA	Conserved	TaeCsp5DShA_0054_H23	CTG99
HJKAX1S01DQ497	Conserved	TaeCsp5DShA_0057_P18	CTG99
HJKAX1S01DQ497	Conserved	TaeCsp5DShA_0055_C11	CTG99
HJKAX1S01DQWG0	Conserved	TaeCsp5DShA_0045_K6	CTG99
HJKAX1S01DQWG0	Conserved	TaeCsp5DShA_0093_L2	CTG99
HJKAX1S01DXGDB	Conserved	TaeCsp5DShA_0057_P18	CTG99
HJKAX1S01DZV05	Conserved	TaeCsp5DShA_0055_C11	CTG99
HJKAX1S01DZV05	Conserved	TaeCsp5DShA_0057_P18	CTG99
HJKAX1S01E3TZA	Conserved	TaeCsp5DShA_0088_O15	CTG99
HJKAX1S01E3TZA	Conserved	TaeCsp5DShA_0089_O18	CTG99
HJKAX1S01EFSPO	Conserved	TaeCsp5DShA_0060_F15	CTG99
HJKAX1S01EFSPO	Conserved	TaeCsp5DShA_0093_O24	CTG99
HJKAX1S01EW0MA	Conserved	TaeCsp5DShA_0061_H16	CTG99
HJKAX1S01EWJWA	Conserved	TaeCsp5DShA_0060_H9	CTG99
HJKAX1S01EWJWA	Conserved	TaeCsp5DShA_0055_C11	CTG99
synopGBS101007_08_B	SNP	TaeCsp5DShA_0093_L2	CTG99
synopGBS101007_08_B	SNP	TaeCsp5DShA_0045_K6	CTG99
synopGBS101137	SNP	TaeCsp5DShA_0054_F20	CTG99
BE443751	EST	TaeCsp5DShA_0080_E13	CTG100
GPI:C:746971	COS	TaeCsp5DShA_0059_D8	CTG100
GPI:C:746971	COS	TaeCsp5DShA_0079_J16	CTG100
HJKAX1S01A62C5_1	ISBP	TaeCsp5DShA_0080_H11	CTG100
HJKAX1S01A62C5_1	ISBP	TaeCsp5DShA_0089_M5	CTG100
HJKAX1S01A7A8Q_1	ISBP	TaeCsp5DShA_0079_J16	CTG100
HJKAX1S01A7A8Q_1	ISBP	TaeCsp5DShA_0059_D8	CTG100
HJKAX1S01A7J6H_1	ISBP	TaeCsp5DShA_0035_I9	CTG100
HJKAX1S01A7J6H_1	ISBP	TaeCsp5DShA_0079_J16	CTG100
HJKAX1S01A8VUC_1	ISBP	TaeCsp5DShA_0067_O24	CTG100
HJKAX1S01AI0RH_2	ISBP	TaeCsp5DShA_0035_I9	CTG100
HJKAX1S01AI0RH_2	ISBP	TaeCsp5DShA_0039_J2	CTG100
HJKAX1S01ASXPP	Conserved	TaeCsp5DShA_0087_B4	CTG100
HJKAX1S01AYD4U	Conserved	TaeCsp5DShA_0035_I9	CTG100
HJKAX1S01B5OO8	Conserved	TaeCsp5DShA_0079_J16	CTG100
HJKAX1S01B5OO8	Conserved	TaeCsp5DShA_0059_D8	CTG100
HJKAX1S01BBVN8_1	ISBP	TaeCsp5DShA_0080_H11	CTG100
HJKAX1S01BBVN8_1	ISBP	TaeCsp5DShA_0089_M5	CTG100
HJKAX1S01BGFWN_1	ISBP	TaeCsp5DShA_0095_P7	CTG100
HJKAX1S01BRADD	Conserved	TaeCsp5DShA_0054_B8	CTG100
HJKAX1S01BRADD	Conserved	TaeCsp5DShA_0039_J2	CTG100
HJKAX1S01C9P4Z	Conserved	TaeCsp5DShA_0054_B8	CTG100
HJKAX1S01C9P4Z	Conserved	TaeCsp5DShA_0039_J2	CTG100
HJKAX1S01CFQ7M	Conserved	TaeCsp5DShA_0095_P13	CTG100
HJKAX1S01CFQ7M	Conserved	TaeCsp5DShA_0070_G6	CTG100
HJKAX1S01CLRU8	Conserved	TaeCsp5DShA_0039_J2	CTG100
HJKAX1S01CLRU8	Conserved	TaeCsp5DShA_0054_B8	CTG100
HJKAX1S01CUN29	Conserved	TaeCsp5DShA_0059_D8	CTG100
HJKAX1S01CUN29	Conserved	TaeCsp5DShA_0079_J16	CTG100
HJKAX1S01DU8K9	Conserved	TaeCsp5DShA_0059_F24	CTG100
HJKAX1S01DU8K9	Conserved	TaeCsp5DShA_0080_E13	CTG100
HJKAX1S01ET2LL	Conserved	TaeCsp5DShA_0095_P13	CTG100
HJKAX1S01ET2LL	Conserved	TaeCsp5DShA_0070_G6	CTG100
HJKAX1S01EVK0B	Conserved	TaeCsp5DShA_0039_J2	CTG100
HJKAX1S01EVK0B	Conserved	TaeCsp5DShA_0054_B8	CTG100
HJKAX1S01EWPHW	Conserved	TaeCsp5DShA_0035_I9	CTG100
HJKAX1S01AU2R5	Conserved	TaeCsp5DShA_0037_L19	CTG101
HJKAX1S01AU2R5	Conserved	TaeCsp5DShA_0028_K24	CTG101
HJKAX1S01B0Y2T	Conserved	TaeCsp5DShA_0079_J14	CTG101
HJKAX1S01B0Y2T	Conserved	TaeCsp5DShA_0090_H6	CTG101
HJKAX1S01B3WFU_1	ISBP	TaeCsp5DShA_0079_J14	CTG101
HJKAX1S01B3WFU_1	ISBP	TaeCsp5DShA_0028_K24	CTG101
HJKAX1S01B8UOO	Conserved	TaeCsp5DShA_0037_L19	CTG101
HJKAX1S01B8UOO	Conserved	TaeCsp5DShA_0028_K24	CTG101
HJKAX1S01BHDZ0	Conserved	TaeCsp5DShA_0028_K24	CTG101
HJKAX1S01BHDZ0	Conserved	TaeCsp5DShA_0079_J14	CTG101
HJKAX1S01BQ6DT	Conserved	TaeCsp5DShA_0037_L19	CTG101
HJKAX1S01BQ6DT	Conserved	TaeCsp5DShA_0028_K24	CTG101
HJKAX1S01BX79U	Conserved	TaeCsp5DShA_0079_J14	CTG101
HJKAX1S01BX79U	Conserved	TaeCsp5DShA_0028_K24	CTG101
HJKAX1S01BZHBP	Conserved	TaeCsp5DShA_0028_K24	CTG101
HJKAX1S01BZHBP	Conserved	TaeCsp5DShA_0037_L19	CTG101
HJKAX1S01C3XOH	Conserved	TaeCsp5DShA_0028_K24	CTG101
HJKAX1S01C3XOH	Conserved	TaeCsp5DShA_0037_L19	CTG101
HJKAX1S01C60VA	Conserved	TaeCsp5DShA_0079_J14	CTG101
HJKAX1S01C60VA	Conserved	TaeCsp5DShA_0028_K24	CTG101
HJKAX1S01D5VR9	Conserved	TaeCsp5DShA_0037_L19	CTG101
HJKAX1S01D5VR9	Conserved	TaeCsp5DShA_0028_K24	CTG101
HJKAX1S01DBDY5	Conserved	TaeCsp5DShA_0037_L19	CTG101
HJKAX1S01DBDY5	Conserved	TaeCsp5DShA_0028_K24	CTG101
HJKAX1S01DHU8D	Conserved	TaeCsp5DShA_0028_K24	CTG101
HJKAX1S01DHU8D	Conserved	TaeCsp5DShA_0037_L19	CTG101
HJKAX1S01ENBNW	Conserved	TaeCsp5DShA_0028_K24	CTG101
HJKAX1S01ENBNW	Conserved	TaeCsp5DShA_0037_L19	CTG101
HJKAX1S01A146U	Conserved	TaeCsp5DShA_0085_O6	CTG102
HJKAX1S01A146U	Conserved	TaeCsp5DShA_0087_C13	CTG102
HJKAX1S01A4T0V_1	ISBP	TaeCsp5DShA_0096_N14	CTG102
HJKAX1S01A5I2W	Conserved	TaeCsp5DShA_0087_C13	CTG102
HJKAX1S01A5I2W	Conserved	TaeCsp5DShA_0085_O6	CTG102
HJKAX1S01A8VE4	Conserved	TaeCsp5DShA_0076_C2	CTG102
HJKAX1S01A8VE4	Conserved	TaeCsp5DShA_0060_G19	CTG102
HJKAX1S01A9D7T	Conserved	TaeCsp5DShA_0037_L18	CTG102
HJKAX1S01A9D7T	Conserved	TaeCsp5DShA_0052_H22	CTG102
HJKAX1S01A9QAF_1	ISBP	TaeCsp5DShA_0037_L18	CTG102
HJKAX1S01A9QAF_1	ISBP	TaeCsp5DShA_0052_H22	CTG102
HJKAX1S01AG8SM	Conserved	TaeCsp5DShA_0067_K6	CTG102
HJKAX1S01AI7SW	Conserved	TaeCsp5DShA_0037_L18	CTG102
HJKAX1S01AI7SW	Conserved	TaeCsp5DShA_0052_H22	CTG102
HJKAX1S01AOUM4_1	ISBP	TaeCsp5DShA_0058_M4	CTG102
HJKAX1S01AOUM4_1	ISBP	TaeCsp5DShA_0069_D22	CTG102
HJKAX1S01APRNZ	Conserved	TaeCsp5DShA_0052_H22	CTG102
HJKAX1S01APRNZ	Conserved	TaeCsp5DShA_0037_L18	CTG102
HJKAX1S01AR1KC	Conserved	TaeCsp5DShA_0037_L18	CTG102
HJKAX1S01AR1KC	Conserved	TaeCsp5DShA_0052_H22	CTG102
HJKAX1S01AU5EA_1	ISBP	TaeCsp5DShA_0096_N14	CTG102
HJKAX1S01AX2GY_1	ISBP	TaeCsp5DShA_0052_H22	CTG102
HJKAX1S01AX2GY_1	ISBP	TaeCsp5DShA_0037_L18	CTG102
HJKAX1S01B0LHG	Conserved	TaeCsp5DShA_0052_H22	CTG102
HJKAX1S01B0LHG	Conserved	TaeCsp5DShA_0037_L18	CTG102
HJKAX1S01B3DV7	Conserved	TaeCsp5DShA_0085_O6	CTG102
HJKAX1S01B3DV7	Conserved	TaeCsp5DShA_0087_C13	CTG102
HJKAX1S01B3IHJ_1	ISBP	TaeCsp5DShA_0060_G19	CTG102
HJKAX1S01B3IHJ_1	ISBP	TaeCsp5DShA_0090_N14	CTG102
HJKAX1S01B5D48_1	ISBP	TaeCsp5DShA_0077_I16	CTG102
HJKAX1S01B8BXX	Conserved	TaeCsp5DShA_0085_O6	CTG102
HJKAX1S01B8BXX	Conserved	TaeCsp5DShA_0087_C13	CTG102
HJKAX1S01B9F53_1	ISBP	TaeCsp5DShA_0096_N14	CTG102
HJKAX1S01BEUXL	Conserved	TaeCsp5DShA_0076_C2	CTG102
HJKAX1S01BEUXL	Conserved	TaeCsp5DShA_0060_G19	CTG102
HJKAX1S01BLYQ6_1	ISBP	TaeCsp5DShA_0094_L6	CTG102
HJKAX1S01BM7M4	Conserved	TaeCsp5DShA_0092_N20	CTG102
HJKAX1S01BSMGH	Conserved	TaeCsp5DShA_0067_K6	CTG102
HJKAX1S01BUEXD	Conserved	TaeCsp5DShA_0052_H22	CTG102
HJKAX1S01BUEXD	Conserved	TaeCsp5DShA_0037_L18	CTG102
HJKAX1S01BUH5R_1	ISBP	TaeCsp5DShA_0085_B6	CTG102
HJKAX1S01BZ75R	Conserved	TaeCsp5DShA_0067_K6	CTG102
HJKAX1S01C3EM0	Conserved	TaeCsp5DShA_0060_G19	CTG102
HJKAX1S01C3EM0	Conserved	TaeCsp5DShA_0076_C2	CTG102
HJKAX1S01C3WNF	Conserved	TaeCsp5DShA_0087_C13	CTG102
HJKAX1S01C3WNF	Conserved	TaeCsp5DShA_0085_O6	CTG102
HJKAX1S01C7QV4	Conserved	TaeCsp5DShA_0087_C13	CTG102
HJKAX1S01C7QV4	Conserved	TaeCsp5DShA_0085_O6	CTG102
HJKAX1S01C8UJZ	Conserved	TaeCsp5DShA_0085_O6	CTG102
HJKAX1S01C8UJZ	Conserved	TaeCsp5DShA_0087_C13	CTG102
HJKAX1S01CB8Q9	Conserved	TaeCsp5DShA_0085_O6	CTG102
HJKAX1S01CB8Q9	Conserved	TaeCsp5DShA_0087_C13	CTG102
HJKAX1S01CFT55	Conserved	TaeCsp5DShA_0042_D20	CTG102
HJKAX1S01CH51F	Conserved	TaeCsp5DShA_0052_H22	CTG102
HJKAX1S01CH51F	Conserved	TaeCsp5DShA_0037_L18	CTG102
HJKAX1S01CIKO2	Conserved	TaeCsp5DShA_0087_C13	CTG102
HJKAX1S01CIKO2	Conserved	TaeCsp5DShA_0085_O6	CTG102
HJKAX1S01CNCNC_2	ISBP	TaeCsp5DShA_0067_K6	CTG102
HJKAX1S01CO6XK	Conserved	TaeCsp5DShA_0087_C13	CTG102
HJKAX1S01CO6XK	Conserved	TaeCsp5DShA_0085_O6	CTG102
HJKAX1S01CUQB7	Conserved	TaeCsp5DShA_0037_L18	CTG102
HJKAX1S01CUQB7	Conserved	TaeCsp5DShA_0052_H22	CTG102
HJKAX1S01CV3BC	Conserved	TaeCsp5DShA_0085_O6	CTG102
HJKAX1S01CV3BC	Conserved	TaeCsp5DShA_0087_C13	CTG102
HJKAX1S01CV9WG	Conserved	TaeCsp5DShA_0087_C13	CTG102
HJKAX1S01CV9WG	Conserved	TaeCsp5DShA_0085_O6	CTG102
HJKAX1S01CVF9K	Conserved	TaeCsp5DShA_0085_O6	CTG102
HJKAX1S01CVF9K	Conserved	TaeCsp5DShA_0087_C13	CTG102
HJKAX1S01CZ3ON	Conserved	TaeCsp5DShA_0069_D23	CTG102
HJKAX1S01CZ3ON	Conserved	TaeCsp5DShA_0040_F18	CTG102
HJKAX1S01CZAUJ	Conserved	TaeCsp5DShA_0085_O6	CTG102
HJKAX1S01CZAUJ	Conserved	TaeCsp5DShA_0087_C13	CTG102
HJKAX1S01D0QH7	Conserved	TaeCsp5DShA_0052_H22	CTG102
HJKAX1S01D0QH7	Conserved	TaeCsp5DShA_0037_L18	CTG102
HJKAX1S01D0RJK_1	ISBP	TaeCsp5DShA_0052_H22	CTG102
HJKAX1S01D0RJK_1	ISBP	TaeCsp5DShA_0037_L18	CTG102
HJKAX1S01D3P97	Conserved	TaeCsp5DShA_0052_H22	CTG102
HJKAX1S01D3P97	Conserved	TaeCsp5DShA_0037_L18	CTG102
HJKAX1S01DALDV	Conserved	TaeCsp5DShA_0060_G19	CTG102
HJKAX1S01DALDV	Conserved	TaeCsp5DShA_0076_C2	CTG102
HJKAX1S01DBYEP	Conserved	TaeCsp5DShA_0067_K6	CTG102
HJKAX1S01DJP4A	Conserved	TaeCsp5DShA_0084_G18	CTG102
HJKAX1S01DJP4A	Conserved	TaeCsp5DShA_0089_L6	CTG102
HJKAX1S01DO9LI	Conserved	TaeCsp5DShA_0085_O6	CTG102
HJKAX1S01DO9LI	Conserved	TaeCsp5DShA_0087_C13	CTG102
HJKAX1S01DRN46	Conserved	TaeCsp5DShA_0085_O6	CTG102
HJKAX1S01DRN46	Conserved	TaeCsp5DShA_0087_C13	CTG102
HJKAX1S01DTIA7	Conserved	TaeCsp5DShA_0085_O6	CTG102
HJKAX1S01DTIA7	Conserved	TaeCsp5DShA_0087_C13	CTG102
HJKAX1S01DUZ0Q	Conserved	TaeCsp5DShA_0085_O6	CTG102
HJKAX1S01DUZ0Q	Conserved	TaeCsp5DShA_0087_C13	CTG102
HJKAX1S01DY81J	Conserved	TaeCsp5DShA_0085_O6	CTG102
HJKAX1S01DY81J	Conserved	TaeCsp5DShA_0087_C13	CTG102
HJKAX1S01E2UZ7	Conserved	TaeCsp5DShA_0087_C13	CTG102
HJKAX1S01E2UZ7	Conserved	TaeCsp5DShA_0085_O6	CTG102
HJKAX1S01E41SX	Conserved	TaeCsp5DShA_0085_O6	CTG102
HJKAX1S01E41SX	Conserved	TaeCsp5DShA_0087_C13	CTG102
HJKAX1S01EA00F	Conserved	TaeCsp5DShA_0087_C13	CTG102
HJKAX1S01EA00F	Conserved	TaeCsp5DShA_0085_O6	CTG102
HJKAX1S01EB384	Conserved	TaeCsp5DShA_0053_A7	CTG102
HJKAX1S01EB384	Conserved	TaeCsp5DShA_0089_P8	CTG102
HJKAX1S01EESIY	Conserved	TaeCsp5DShA_0087_C13	CTG102
HJKAX1S01EESIY	Conserved	TaeCsp5DShA_0085_O6	CTG102
HJKAX1S01EGKWX	Conserved	TaeCsp5DShA_0087_C13	CTG102
HJKAX1S01EGKWX	Conserved	TaeCsp5DShA_0085_O6	CTG102
HJKAX1S01EKPZ0	Conserved	TaeCsp5DShA_0087_C13	CTG102
HJKAX1S01EKPZ0	Conserved	TaeCsp5DShA_0085_O6	CTG102
HJKAX1S01EL17F	Conserved	TaeCsp5DShA_0087_C13	CTG102
HJKAX1S01EL17F	Conserved	TaeCsp5DShA_0085_O6	CTG102
HJKAX1S01EP0WT	Conserved	TaeCsp5DShA_0084_G18	CTG102
HJKAX1S01EP0WT	Conserved	TaeCsp5DShA_0089_L6	CTG102
HJKAX1S01EVDIP	Conserved	TaeCsp5DShA_0052_H22	CTG102
HJKAX1S01EVDIP	Conserved	TaeCsp5DShA_0037_L18	CTG102
HJKAX1S01EVXOU	Conserved	TaeCsp5DShA_0067_K6	CTG102
HJKAX1S01B7UZS_1	ISBP	TaeCsp5DShA_0052_H12	CTG105
HJKAX1S01B7UZS_1	ISBP	TaeCsp5DShA_0054_C13	CTG105
HJKAX1S01AMUTS	Conserved	TaeCsp5DShA_0037_O7	CTG106
HJKAX1S01AMUTS	Conserved	TaeCsp5DShA_0036_E6	CTG106
HJKAX1S01AXOE0_1	ISBP	TaeCsp5DShA_0037_O7	CTG106
HJKAX1S01AXOE0_1	ISBP	TaeCsp5DShA_0036_E6	CTG106
HJKAX1S01B73ZO_1	ISBP	TaeCsp5DShA_0037_O7	CTG106
HJKAX1S01B73ZO_1	ISBP	TaeCsp5DShA_0036_E6	CTG106
HJKAX1S01C4FDH_1	ISBP	TaeCsp5DShA_0036_E6	CTG106
HJKAX1S01C4FDH_1	ISBP	TaeCsp5DShA_0037_O7	CTG106
HJKAX1S01C65XR	Conserved	TaeCsp5DShA_0037_O7	CTG106
HJKAX1S01C65XR	Conserved	TaeCsp5DShA_0036_E6	CTG106
HJKAX1S01A5FVE_1	ISBP	TaeCsp5DShA_0071_J22	CTG111
HJKAX1S01A5FVE_1	ISBP	TaeCsp5DShA_0056_B22	CTG111
HJKAX1S01AZELP	Conserved	TaeCsp5DShA_0054_P7	CTG111
HJKAX1S01AZELP	Conserved	TaeCsp5DShA_0094_G9	CTG111
HJKAX1S01B4V1O_1	ISBP	TaeCsp5DShA_0084_N12	CTG111
HJKAX1S01B4V1O_1	ISBP	TaeCsp5DShA_0087_K17	CTG111
HJKAX1S01ET99S	Conserved	TaeCsp5DShA_0054_P7	CTG111
HJKAX1S01ET99S	Conserved	TaeCsp5DShA_0094_G9	CTG111
HJKAX1S01C23SU_1	ISBP	TaeCsp5DShA_0083_H18	CTG112
HJKAX1S01C23SU_1	ISBP	TaeCsp5DShA_0053_O20	CTG112
HJKAX1S01D5TB8_1	ISBP	TaeCsp5DShA_0083_H18	CTG112
HJKAX1S01D5TB8_1	ISBP	TaeCsp5DShA_0053_O20	CTG112
HJKAX1S01D5TB8_1	ISBP	TaeCsp5DShA_0058_N11	CTG112
HJKAX1S01D8U82	Conserved	TaeCsp5DShA_0059_J6	CTG112
HJKAX1S01D8U82	Conserved	TaeCsp5DShA_0058_N11	CTG112
HJKAX1S01DZW2V	Conserved	TaeCsp5DShA_0050_H19	CTG112
HJKAX1S01DZW2V	Conserved	TaeCsp5DShA_0061_M9	CTG112
HJKAX1S01DZW2V	Conserved	TaeCsp5DShA_0063_D21	CTG112
HJKAX1S01E2M1Z	Conserved	TaeCsp5DShA_0059_J6	CTG112
HJKAX1S01E2M1Z	Conserved	TaeCsp5DShA_0058_N11	CTG112
HJKAX1S01EW1Y8	Conserved	TaeCsp5DShA_0063_D21	CTG112
HJKAX1S01EW1Y8	Conserved	TaeCsp5DShA_0061_M9	CTG112
HJKAX1S01BU82A_1	ISBP	TaeCsp5DShA_0063_I17	CTG113
HJKAX1S01BU82A_1	ISBP	TaeCsp5DShA_0068_P2	CTG113
HJKAX1S01A5VEG	Conserved	TaeCsp5DShA_0043_H10	CTG114
HJKAX1S01A5VEG	Conserved	TaeCsp5DShA_0047_K15	CTG114
HJKAX1S01AFEF6	Conserved	TaeCsp5DShA_0043_H10	CTG114
HJKAX1S01AFEF6	Conserved	TaeCsp5DShA_0047_K15	CTG114
HJKAX1S01AHFZC	Conserved	TaeCsp5DShA_0047_K15	CTG114
HJKAX1S01AHFZC	Conserved	TaeCsp5DShA_0043_H10	CTG114
HJKAX1S01AS3ZF_1	ISBP	TaeCsp5DShA_0043_H10	CTG114
HJKAX1S01AS3ZF_1	ISBP	TaeCsp5DShA_0047_K15	CTG114
HJKAX1S01B0CUD	Conserved	TaeCsp5DShA_0043_H10	CTG114
HJKAX1S01B0CUD	Conserved	TaeCsp5DShA_0047_K15	CTG114
HJKAX1S01BGXGM	Conserved	TaeCsp5DShA_0047_K15	CTG114
HJKAX1S01BVMKK	Conserved	TaeCsp5DShA_0047_K15	CTG114
HJKAX1S01BVMKK	Conserved	TaeCsp5DShA_0043_H10	CTG114
HJKAX1S01BZ66I_2	ISBP	TaeCsp5DShA_0043_H10	CTG114
HJKAX1S01BZ66I_2	ISBP	TaeCsp5DShA_0047_K15	CTG114
HJKAX1S01EVWBS	Conserved	TaeCsp5DShA_0043_H10	CTG114
HJKAX1S01EVWBS	Conserved	TaeCsp5DShA_0047_K15	CTG114
HJKAX1S01A18X0	Conserved	TaeCsp5DShA_0058_C7	CTG115
HJKAX1S01A18X0	Conserved	TaeCsp5DShA_0069_F18	CTG115
HJKAX1S01A5BNJ_1	ISBP	TaeCsp5DShA_0054_P13	CTG115
HJKAX1S01A8XU6	Conserved	TaeCsp5DShA_0037_D2	CTG115
HJKAX1S01A9U9C	Conserved	TaeCsp5DShA_0054_P13	CTG115
HJKAX1S01AD4FT_1	ISBP	TaeCsp5DShA_0054_A17	CTG115
HJKAX1S01AD4FT_1	ISBP	TaeCsp5DShA_0055_O6	CTG115
HJKAX1S01AD803	Conserved	TaeCsp5DShA_0080_E8	CTG115
HJKAX1S01AF6Y7	Conserved	TaeCsp5DShA_0084_F2	CTG115
HJKAX1S01AF6Y7	Conserved	TaeCsp5DShA_0032_B24	CTG115
HJKAX1S01AK035	Conserved	TaeCsp5DShA_0069_F18	CTG115
HJKAX1S01AK035	Conserved	TaeCsp5DShA_0058_C7	CTG115
HJKAX1S01AK4K0_1	ISBP	TaeCsp5DShA_0037_D2	CTG115
HJKAX1S01AK4K0_1	ISBP	TaeCsp5DShA_0096_D10	CTG115
HJKAX1S01AMNLR_1	ISBP	TaeCsp5DShA_0071_J20	CTG115
HJKAX1S01AMNLR_1	ISBP	TaeCsp5DShA_0088_M14	CTG115
HJKAX1S01AMP3Y	Conserved	TaeCsp5DShA_0080_E8	CTG115
HJKAX1S01AUQQR	Conserved	TaeCsp5DShA_0080_E8	CTG115
HJKAX1S01AZ757	Conserved	TaeCsp5DShA_0052_K14	CTG115
HJKAX1S01AZ757	Conserved	TaeCsp5DShA_0056_I24	CTG115
HJKAX1S01B2TI9	Conserved	TaeCsp5DShA_0068_L13	CTG115
HJKAX1S01B2TI9	Conserved	TaeCsp5DShA_0071_J20	CTG115
HJKAX1S01B60A8_1	ISBP	TaeCsp5DShA_0071_J20	CTG115
HJKAX1S01B60A8_1	ISBP	TaeCsp5DShA_0088_M14	CTG115
HJKAX1S01B77YA	Conserved	TaeCsp5DShA_0080_E8	CTG115
HJKAX1S01B7JL7	Conserved	TaeCsp5DShA_0056_C10	CTG115
HJKAX1S01B7JL7	Conserved	TaeCsp5DShA_0054_A17	CTG115
HJKAX1S01B8QWS	Conserved	TaeCsp5DShA_0058_C7	CTG115
HJKAX1S01B8QWS	Conserved	TaeCsp5DShA_0069_F18	CTG115
HJKAX1S01BD7KT_2	ISBP	TaeCsp5DShA_0054_A17	CTG115
HJKAX1S01BD7KT_2	ISBP	TaeCsp5DShA_0056_C10	CTG115
HJKAX1S01BFM22_1	ISBP	TaeCsp5DShA_0096_D10	CTG115
HJKAX1S01BFM22_1	ISBP	TaeCsp5DShA_0084_K12	CTG115
HJKAX1S01BIHWS	Conserved	TaeCsp5DShA_0058_C7	CTG115
HJKAX1S01BIHWS	Conserved	TaeCsp5DShA_0069_F18	CTG115
HJKAX1S01BJKKZ_1	ISBP	TaeCsp5DShA_0054_A17	CTG115
HJKAX1S01BJKKZ_1	ISBP	TaeCsp5DShA_0055_O6	CTG115
HJKAX1S01BOPNV	Conserved	TaeCsp5DShA_0056_I24	CTG115
HJKAX1S01BOPNV	Conserved	TaeCsp5DShA_0052_K14	CTG115
HJKAX1S01BP7HO	Conserved	TaeCsp5DShA_0075_M4	CTG115
HJKAX1S01BP7HO	Conserved	TaeCsp5DShA_0068_N10	CTG115
HJKAX1S01BPBCP	Conserved	TaeCsp5DShA_0056_I24	CTG115
HJKAX1S01BPBCP	Conserved	TaeCsp5DShA_0052_K14	CTG115
HJKAX1S01C0XYL_1	ISBP	TaeCsp5DShA_0037_D2	CTG115
HJKAX1S01C0XYL_1	ISBP	TaeCsp5DShA_0096_D10	CTG115
HJKAX1S01C438M_1	ISBP	TaeCsp5DShA_0054_P13	CTG115
HJKAX1S01C438M_1	ISBP	TaeCsp5DShA_0091_H12	CTG115
HJKAX1S01C4TO7_1	ISBP	TaeCsp5DShA_0054_A17	CTG115
HJKAX1S01C4TO7_1	ISBP	TaeCsp5DShA_0055_O6	CTG115
HJKAX1S01C7O25	Conserved	TaeCsp5DShA_0056_C10	CTG115
HJKAX1S01C7O25	Conserved	TaeCsp5DShA_0054_A17	CTG115
HJKAX1S01C87UH_1	ISBP	TaeCsp5DShA_0057_I6	CTG115
HJKAX1S01CA2KW_1	ISBP	TaeCsp5DShA_0088_M14	CTG115
HJKAX1S01CA2KW_1	ISBP	TaeCsp5DShA_0071_J20	CTG115
HJKAX1S01CIT6V	Conserved	TaeCsp5DShA_0081_E14	CTG115
HJKAX1S01CIT6V	Conserved	TaeCsp5DShA_0055_O6	CTG115
HJKAX1S01CMUQ9	Conserved	TaeCsp5DShA_0096_D10	CTG115
HJKAX1S01CMUQ9	Conserved	TaeCsp5DShA_0037_D2	CTG115
HJKAX1S01CZMSZ	Conserved	TaeCsp5DShA_0037_D2	CTG115
HJKAX1S01D0J8E	Conserved	TaeCsp5DShA_0081_E14	CTG115
HJKAX1S01D0J8E	Conserved	TaeCsp5DShA_0055_O6	CTG115
HJKAX1S01D35V3_2	ISBP	TaeCsp5DShA_0057_I6	CTG115
HJKAX1S01D72PG	Conserved	TaeCsp5DShA_0084_F2	CTG115
HJKAX1S01D72PG	Conserved	TaeCsp5DShA_0032_B24	CTG115
HJKAX1S01D86UD	Conserved	TaeCsp5DShA_0054_A17	CTG115
HJKAX1S01D86UD	Conserved	TaeCsp5DShA_0056_C10	CTG115
HJKAX1S01D8NSB	Conserved	TaeCsp5DShA_0069_F18	CTG115
HJKAX1S01D8NSB	Conserved	TaeCsp5DShA_0058_C7	CTG115
HJKAX1S01DLUKQ	Conserved	TaeCsp5DShA_0054_A17	CTG115
HJKAX1S01DLUKQ	Conserved	TaeCsp5DShA_0056_C10	CTG115
HJKAX1S01DN5P2	Conserved	TaeCsp5DShA_0056_C10	CTG115
HJKAX1S01DN5P2	Conserved	TaeCsp5DShA_0054_A17	CTG115
HJKAX1S01DRFO0	Conserved	TaeCsp5DShA_0054_A17	CTG115
HJKAX1S01DRFO0	Conserved	TaeCsp5DShA_0055_O6	CTG115
HJKAX1S01DRFUU	Conserved	TaeCsp5DShA_0044_O9	CTG115
HJKAX1S01DSW0E	Conserved	TaeCsp5DShA_0068_N10	CTG115
HJKAX1S01DSW0E	Conserved	TaeCsp5DShA_0075_M4	CTG115
HJKAX1S01DWI64	Conserved	TaeCsp5DShA_0083_A7	CTG115
HJKAX1S01DWI64	Conserved	TaeCsp5DShA_0052_K14	CTG115
HJKAX1S01DWI64	Conserved	TaeCsp5DShA_0056_I24	CTG115
HJKAX1S01DY77U	Conserved	TaeCsp5DShA_0054_A17	CTG115
HJKAX1S01DY77U	Conserved	TaeCsp5DShA_0056_C10	CTG115
HJKAX1S01DZ7XI	Conserved	TaeCsp5DShA_0054_E10	CTG115
HJKAX1S01DZ7XI	Conserved	TaeCsp5DShA_0056_C10	CTG115
HJKAX1S01EAL70	Conserved	TaeCsp5DShA_0054_A17	CTG115
HJKAX1S01EAL70	Conserved	TaeCsp5DShA_0056_C10	CTG115
HJKAX1S01ED1BY	Conserved	TaeCsp5DShA_0080_E8	CTG115
HJKAX1S01EM0M8	Conserved	TaeCsp5DShA_0080_E8	CTG115
HJKAX1S01EO56A	Conserved	TaeCsp5DShA_0037_D2	CTG115
HJKAX1S01EO56A	Conserved	TaeCsp5DShA_0096_D10	CTG115
HJKAX1S01EO8II	Conserved	TaeCsp5DShA_0080_E8	CTG115
HJKAX1S01EVGYU	Conserved	TaeCsp5DShA_0069_F18	CTG115
HJKAX1S01EVGYU	Conserved	TaeCsp5DShA_0058_C7	CTG115
HJKAX1S01EY011	Conserved	TaeCsp5DShA_0080_E8	CTG115
HJKAX1S01AWUD0_2	ISBP	TaeCsp5DShA_0088_K12	CTG116
HJKAX1S01AWUD0_2	ISBP	TaeCsp5DShA_0030_H17	CTG116
HJKAX1S01BDHW2	Conserved	TaeCsp5DShA_0081_J7	CTG116
HJKAX1S01BDHW2	Conserved	TaeCsp5DShA_0065_I24	CTG116
GPI:C:739811	COS	TaeCsp5DShA_0034_I24	CTG117
GPI:C:739811	COS	TaeCsp5DShA_0083_D7	CTG117
HJKAX1S01A75RI	Conserved	TaeCsp5DShA_0080_H14	CTG117
HJKAX1S01A75RI	Conserved	TaeCsp5DShA_0031_I24	CTG117
HJKAX1S01A81A2	Conserved	TaeCsp5DShA_0076_L22	CTG117
HJKAX1S01A81A2	Conserved	TaeCsp5DShA_0080_H14	CTG117
HJKAX1S01AGRHC_1	ISBP	TaeCsp5DShA_0034_I24	CTG117
HJKAX1S01AGRHC_1	ISBP	TaeCsp5DShA_0083_D7	CTG117
HJKAX1S01ANBIF_1	ISBP	TaeCsp5DShA_0080_H14	CTG117
HJKAX1S01ANBIF_1	ISBP	TaeCsp5DShA_0076_L22	CTG117
HJKAX1S01AR8LO_1	ISBP	TaeCsp5DShA_0034_I24	CTG117
HJKAX1S01AR8LO_1	ISBP	TaeCsp5DShA_0083_D7	CTG117
HJKAX1S01ASP8I_2	ISBP	TaeCsp5DShA_0076_L22	CTG117
HJKAX1S01ASP8I_2	ISBP	TaeCsp5DShA_0080_H14	CTG117
HJKAX1S01ATD00	Conserved	TaeCsp5DShA_0076_L22	CTG117
HJKAX1S01ATD00	Conserved	TaeCsp5DShA_0080_H14	CTG117
HJKAX1S01AYV7P	Conserved	TaeCsp5DShA_0076_L22	CTG117
HJKAX1S01AYV7P	Conserved	TaeCsp5DShA_0080_H14	CTG117
HJKAX1S01B02EY	Conserved	TaeCsp5DShA_0031_I24	CTG117
HJKAX1S01B6N8I	Conserved	TaeCsp5DShA_0083_D7	CTG117
HJKAX1S01B6N8I	Conserved	TaeCsp5DShA_0034_I24	CTG117
HJKAX1S01BGYC8	Conserved	TaeCsp5DShA_0076_L22	CTG117
HJKAX1S01BW5VS	Conserved	TaeCsp5DShA_0034_I24	CTG117
HJKAX1S01BW5VS	Conserved	TaeCsp5DShA_0083_D7	CTG117
HJKAX1S01BWXLW	Conserved	TaeCsp5DShA_0080_H14	CTG117
HJKAX1S01BWXLW	Conserved	TaeCsp5DShA_0076_L22	CTG117
HJKAX1S01BYL7P_1	ISBP	TaeCsp5DShA_0080_H14	CTG117
HJKAX1S01BYL7P_1	ISBP	TaeCsp5DShA_0031_I24	CTG117
HJKAX1S01CG6JT_1	ISBP	TaeCsp5DShA_0034_I24	CTG117
HJKAX1S01CG6JT_1	ISBP	TaeCsp5DShA_0083_D7	CTG117
HJKAX1S01CQ90A	Conserved	TaeCsp5DShA_0031_I24	CTG117
HJKAX1S01CZBT4_2	ISBP	TaeCsp5DShA_0051_D17	CTG117
HJKAX1S01CZBT4_2	ISBP	TaeCsp5DShA_0076_L22	CTG117
HJKAX1S01D0963	Conserved	TaeCsp5DShA_0031_I24	CTG117
HJKAX1S01D3Z3G_1	ISBP	TaeCsp5DShA_0051_D17	CTG117
HJKAX1S01D3Z3G_1	ISBP	TaeCsp5DShA_0076_L22	CTG117
HJKAX1S01DDGKK	Conserved	TaeCsp5DShA_0080_H14	CTG117
HJKAX1S01DDGKK	Conserved	TaeCsp5DShA_0076_L22	CTG117
HJKAX1S01DEAKG	Conserved	TaeCsp5DShA_0076_L22	CTG117
HJKAX1S01DEAKG	Conserved	TaeCsp5DShA_0080_H14	CTG117
HJKAX1S01DNGW4	Conserved	TaeCsp5DShA_0080_H14	CTG117
HJKAX1S01DNGW4	Conserved	TaeCsp5DShA_0076_L22	CTG117
HJKAX1S01DPOPU	Conserved	TaeCsp5DShA_0076_L22	CTG117
HJKAX1S01DPOPU	Conserved	TaeCsp5DShA_0080_H14	CTG117
HJKAX1S01DT6F5	Conserved	TaeCsp5DShA_0031_I24	CTG117
HJKAX1S01EJ63H	Conserved	TaeCsp5DShA_0034_I24	CTG117
HJKAX1S01EJ63H	Conserved	TaeCsp5DShA_0083_D7	CTG117
HJKAX1S01EK99Y	Conserved	TaeCsp5DShA_0034_I24	CTG117
HJKAX1S01EK99Y	Conserved	TaeCsp5DShA_0083_D7	CTG117
HJKAX1S01EMILZ	Conserved	TaeCsp5DShA_0034_I24	CTG117
HJKAX1S01EMILZ	Conserved	TaeCsp5DShA_0083_D7	CTG117
HJKAX1S01EPOQF	Conserved	TaeCsp5DShA_0031_I24	CTG117
HJKAX1S01ERUB5	Conserved	TaeCsp5DShA_0080_H14	CTG117
HJKAX1S01ERUB5	Conserved	TaeCsp5DShA_0031_I24	CTG117
HJKAX1S01A34JE_1	ISBP	TaeCsp5DShA_0080_C7	CTG120
HJKAX1S01A34JE_1	ISBP	TaeCsp5DShA_0089_M13	CTG120
HJKAX1S01A3ZKL	Conserved	TaeCsp5DShA_0035_E12	CTG120
HJKAX1S01ADS67	Conserved	TaeCsp5DShA_0035_E12	CTG120
HJKAX1S01BJFRB	Conserved	TaeCsp5DShA_0090_E5	CTG120
HJKAX1S01BKVL3	Conserved	TaeCsp5DShA_0035_E12	CTG120
HJKAX1S01BM5S6	Conserved	TaeCsp5DShA_0090_E5	CTG120
HJKAX1S01COGRB	Conserved	TaeCsp5DShA_0089_M13	CTG120
HJKAX1S01D4X3K	Conserved	TaeCsp5DShA_0035_E12	CTG120
HJKAX1S01DR6B1	Conserved	TaeCsp5DShA_0089_M13	CTG120
HJKAX1S01DSKKG	Conserved	TaeCsp5DShA_0090_E5	CTG120
HJKAX1S01A577A_1	ISBP	TaeCsp5DShA_0044_D13	CTG121
HJKAX1S01A577A_1	ISBP	TaeCsp5DShA_0038_F18	CTG121
HJKAX1S01B4MXS_1	ISBP	TaeCsp5DShA_0054_G14	CTG121
HJKAX1S01B4MXS_1	ISBP	TaeCsp5DShA_0069_O16	CTG121
HJKAX1S01BACDV_1	ISBP	TaeCsp5DShA_0044_D13	CTG121
HJKAX1S01BACDV_1	ISBP	TaeCsp5DShA_0038_F18	CTG121
HJKAX1S01AX9W8	Conserved	TaeCsp5DShA_0041_M12	CTG122
HJKAX1S01AX9W8	Conserved	TaeCsp5DShA_0096_P6	CTG122
HJKAX1S01B5FYI	Conserved	TaeCsp5DShA_0096_P6	CTG122
HJKAX1S01B5FYI	Conserved	TaeCsp5DShA_0041_M12	CTG122
HJKAX1S01BH4LB	Conserved	TaeCsp5DShA_0039_E18	CTG122
HJKAX1S01BH4LB	Conserved	TaeCsp5DShA_0040_L8	CTG122
HJKAX1S01BSKCA	Conserved	TaeCsp5DShA_0039_E18	CTG122
HJKAX1S01BSKCA	Conserved	TaeCsp5DShA_0040_L8	CTG122
HJKAX1S01BSN39	Conserved	TaeCsp5DShA_0071_K4	CTG122
HJKAX1S01BSN39	Conserved	TaeCsp5DShA_0039_E18	CTG122
HJKAX1S01BXB1L	Conserved	TaeCsp5DShA_0096_P6	CTG122
HJKAX1S01BXB1L	Conserved	TaeCsp5DShA_0041_M12	CTG122
HJKAX1S01C7K9U	Conserved	TaeCsp5DShA_0096_P6	CTG122
HJKAX1S01C7K9U	Conserved	TaeCsp5DShA_0044_K9	CTG122
HJKAX1S01D6P0C	Conserved	TaeCsp5DShA_0096_P6	CTG122
HJKAX1S01D6P0C	Conserved	TaeCsp5DShA_0041_M12	CTG122
HJKAX1S01D99RY	Conserved	TaeCsp5DShA_0041_M12	CTG122
HJKAX1S01D99RY	Conserved	TaeCsp5DShA_0096_P6	CTG122
HJKAX1S01D9R2G_1	ISBP	TaeCsp5DShA_0040_L8	CTG122
HJKAX1S01DTT9I	Conserved	TaeCsp5DShA_0096_P6	CTG122
HJKAX1S01DTT9I	Conserved	TaeCsp5DShA_0041_M12	CTG122
HJKAX1S01E50ZR	Conserved	TaeCsp5DShA_0041_M12	CTG122
HJKAX1S01E50ZR	Conserved	TaeCsp5DShA_0096_P6	CTG122
HJKAX1S01EXE5U	Conserved	TaeCsp5DShA_0095_E16	CTG122
HJKAX1S01A9YOM_1	ISBP	TaeCsp5DShA_0096_C12	CTG123
HJKAX1S01A9YOM_1	ISBP	TaeCsp5DShA_0059_I22	CTG123
HJKAX1S01AFY0X	Conserved	TaeCsp5DShA_0086_H9	CTG123
HJKAX1S01AFY0X	Conserved	TaeCsp5DShA_0085_F9	CTG123
HJKAX1S01AFY0X	Conserved	TaeCsp5DShA_0090_K14	CTG123
HJKAX1S01ASTT2	Conserved	TaeCsp5DShA_0085_F9	CTG123
HJKAX1S01ASTT2	Conserved	TaeCsp5DShA_0086_H9	CTG123
HJKAX1S01AT61D_1	ISBP	TaeCsp5DShA_0085_F9	CTG123
HJKAX1S01AT61D_1	ISBP	TaeCsp5DShA_0090_K14	CTG123
HJKAX1S01AT61D_1	ISBP	TaeCsp5DShA_0086_H9	CTG123
HJKAX1S01BJRI8	Conserved	TaeCsp5DShA_0094_K16	CTG123
HJKAX1S01BJRI8	Conserved	TaeCsp5DShA_0040_O23	CTG123
HJKAX1S01BQXID_1	ISBP	TaeCsp5DShA_0094_K16	CTG123
HJKAX1S01BQXID_1	ISBP	TaeCsp5DShA_0040_O23	CTG123
HJKAX1S01CQNUZ_1	ISBP	TaeCsp5DShA_0059_I22	CTG123
HJKAX1S01CQNUZ_1	ISBP	TaeCsp5DShA_0049_D18	CTG123
HJKAX1S01D4CY2_1	ISBP	TaeCsp5DShA_0083_K2	CTG123
HJKAX1S01D4CY2_1	ISBP	TaeCsp5DShA_0074_K11	CTG123
HJKAX1S01DSS9W	Conserved	TaeCsp5DShA_0086_H9	CTG123
HJKAX1S01DSS9W	Conserved	TaeCsp5DShA_0090_K14	CTG123
HJKAX1S01DSS9W	Conserved	TaeCsp5DShA_0085_F9	CTG123
GPI:C:744654	COS	TaeCsp5DShA_0082_A13	CTG124
GPI:C:744654	COS	TaeCsp5DShA_0028_O18	CTG124
HJKAX1S01A180B_2	ISBP	TaeCsp5DShA_0067_P6	CTG124
HJKAX1S01A6TPM	Conserved	TaeCsp5DShA_0069_A6	CTG124
HJKAX1S01A6TPM	Conserved	TaeCsp5DShA_0091_G9	CTG124
HJKAX1S01AGYZ1	Conserved	TaeCsp5DShA_0069_A6	CTG124
HJKAX1S01AGYZ1	Conserved	TaeCsp5DShA_0091_G9	CTG124
HJKAX1S01AH8NN	Conserved	TaeCsp5DShA_0069_A6	CTG124
HJKAX1S01AHZBG	Conserved	TaeCsp5DShA_0040_L20	CTG124
HJKAX1S01AHZBG	Conserved	TaeCsp5DShA_0038_L18	CTG124
HJKAX1S01AIDXK_1	ISBP	TaeCsp5DShA_0065_O10	CTG124
HJKAX1S01AIDXK_1	ISBP	TaeCsp5DShA_0067_P6	CTG124
HJKAX1S01ALFCG	Conserved	TaeCsp5DShA_0040_L20	CTG124
HJKAX1S01ALFCG	Conserved	TaeCsp5DShA_0038_L18	CTG124
HJKAX1S01AUG8G	Conserved	TaeCsp5DShA_0082_A13	CTG124
HJKAX1S01AUG8G	Conserved	TaeCsp5DShA_0028_O18	CTG124
HJKAX1S01B1W96	Conserved	TaeCsp5DShA_0069_A6	CTG124
HJKAX1S01B5DOH	Conserved	TaeCsp5DShA_0053_D23	CTG124
HJKAX1S01B5DOH	Conserved	TaeCsp5DShA_0090_M10	CTG124
HJKAX1S01BBM1D	Conserved	TaeCsp5DShA_0065_K18	CTG124
HJKAX1S01BBM1D	Conserved	TaeCsp5DShA_0061_G13	CTG124
HJKAX1S01BG0MO	Conserved	TaeCsp5DShA_0028_O18	CTG124
HJKAX1S01BG0MO	Conserved	TaeCsp5DShA_0082_A13	CTG124
HJKAX1S01BIXSB	Conserved	TaeCsp5DShA_0040_L20	CTG124
HJKAX1S01BIXSB	Conserved	TaeCsp5DShA_0038_L18	CTG124
HJKAX1S01BP5F2_1	ISBP	TaeCsp5DShA_0061_G13	CTG124
HJKAX1S01BP5F2_1	ISBP	TaeCsp5DShA_0065_K18	CTG124
HJKAX1S01BUS5I	Conserved	TaeCsp5DShA_0087_F2	CTG124
HJKAX1S01BUY5G	Conserved	TaeCsp5DShA_0065_K18	CTG124
HJKAX1S01BUY5G	Conserved	TaeCsp5DShA_0061_G13	CTG124
HJKAX1S01C2BHH	Conserved	TaeCsp5DShA_0065_K18	CTG124
HJKAX1S01C2BHH	Conserved	TaeCsp5DShA_0061_G13	CTG124
HJKAX1S01C2QMJ_1	ISBP	TaeCsp5DShA_0069_A6	CTG124
HJKAX1S01C4F9I	Conserved	TaeCsp5DShA_0082_A13	CTG124
HJKAX1S01C4F9I	Conserved	TaeCsp5DShA_0028_O18	CTG124
HJKAX1S01CQB5D_1	ISBP	TaeCsp5DShA_0093_F12	CTG124
HJKAX1S01CQB5D_1	ISBP	TaeCsp5DShA_0091_A14	CTG124
HJKAX1S01CQR4D	Conserved	TaeCsp5DShA_0061_G13	CTG124
HJKAX1S01CQR4D	Conserved	TaeCsp5DShA_0065_K18	CTG124
HJKAX1S01CWDDE	Conserved	TaeCsp5DShA_0082_A13	CTG124
HJKAX1S01CWDDE	Conserved	TaeCsp5DShA_0028_O18	CTG124
HJKAX1S01CYVKC	Conserved	TaeCsp5DShA_0082_A13	CTG124
HJKAX1S01CYVKC	Conserved	TaeCsp5DShA_0028_O18	CTG124
HJKAX1S01CZEPV_1	ISBP	TaeCsp5DShA_0065_K18	CTG124
HJKAX1S01CZEPV_1	ISBP	TaeCsp5DShA_0061_G13	CTG124
HJKAX1S01D4LGC	Conserved	TaeCsp5DShA_0069_A6	CTG124
HJKAX1S01D67I2	Conserved	TaeCsp5DShA_0090_M10	CTG124
HJKAX1S01D67I2	Conserved	TaeCsp5DShA_0053_D23	CTG124
HJKAX1S01D6PG8	Conserved	TaeCsp5DShA_0087_F2	CTG124
HJKAX1S01D9DXQ_2	ISBP	TaeCsp5DShA_0078_M9	CTG124
HJKAX1S01DAR2Q	Conserved	TaeCsp5DShA_0090_M10	CTG124
HJKAX1S01DAR2Q	Conserved	TaeCsp5DShA_0053_D23	CTG124
HJKAX1S01DARR7	Conserved	TaeCsp5DShA_0090_M10	CTG124
HJKAX1S01DARR7	Conserved	TaeCsp5DShA_0053_D23	CTG124
HJKAX1S01DAWY4	Conserved	TaeCsp5DShA_0053_D23	CTG124
HJKAX1S01DAWY4	Conserved	TaeCsp5DShA_0090_M10	CTG124
HJKAX1S01DD40V	Conserved	TaeCsp5DShA_0091_G9	CTG124
HJKAX1S01DDM74	Conserved	TaeCsp5DShA_0091_G9	CTG124
HJKAX1S01DDM74	Conserved	TaeCsp5DShA_0069_A6	CTG124
HJKAX1S01DLZKE	Conserved	TaeCsp5DShA_0028_O18	CTG124
HJKAX1S01DLZKE	Conserved	TaeCsp5DShA_0082_A13	CTG124
HJKAX1S01DMKUI	Conserved	TaeCsp5DShA_0078_M9	CTG124
HJKAX1S01DMKUI	Conserved	TaeCsp5DShA_0039_J21	CTG124
HJKAX1S01DOYS9	Conserved	TaeCsp5DShA_0069_A6	CTG124
HJKAX1S01DS8ZI	Conserved	TaeCsp5DShA_0090_M10	CTG124
HJKAX1S01DS8ZI	Conserved	TaeCsp5DShA_0053_D23	CTG124
HJKAX1S01DYU1G	Conserved	TaeCsp5DShA_0028_O18	CTG124
HJKAX1S01DYU1G	Conserved	TaeCsp5DShA_0082_A13	CTG124
HJKAX1S01DZTRS	Conserved	TaeCsp5DShA_0038_L18	CTG124
HJKAX1S01DZTRS	Conserved	TaeCsp5DShA_0040_L20	CTG124
HJKAX1S01E2JSA	Conserved	TaeCsp5DShA_0091_G9	CTG124
HJKAX1S01EA0JP	Conserved	TaeCsp5DShA_0061_G13	CTG124
HJKAX1S01EA0JP	Conserved	TaeCsp5DShA_0065_K18	CTG124
HJKAX1S01ETGUO	Conserved	TaeCsp5DShA_0078_M9	CTG124
HJKAX1S01ETGUO	Conserved	TaeCsp5DShA_0039_J21	CTG124
HJKAX1S01EZ5AJ	Conserved	TaeCsp5DShA_0091_G9	CTG124
HJKAX1S01EZ5AJ	Conserved	TaeCsp5DShA_0069_A6	CTG124
HJKAX1S01A1RCC	Conserved	TaeCsp5DShA_0060_B22	CTG125
HJKAX1S01A1RCC	Conserved	TaeCsp5DShA_0053_A14	CTG125
HJKAX1S01A40SK_1	ISBP	TaeCsp5DShA_0085_G10	CTG125
HJKAX1S01A6QJ9_1	ISBP	TaeCsp5DShA_0053_P14	CTG125
HJKAX1S01A6QJ9_1	ISBP	TaeCsp5DShA_0034_J17	CTG125
HJKAX1S01A9H5F_1	ISBP	TaeCsp5DShA_0085_O20	CTG125
HJKAX1S01A9N2X	Conserved	TaeCsp5DShA_0058_B12	CTG125
HJKAX1S01A9N2X	Conserved	TaeCsp5DShA_0060_J19	CTG125
HJKAX1S01AEHM7	Conserved	TaeCsp5DShA_0060_J19	CTG125
HJKAX1S01AEHM7	Conserved	TaeCsp5DShA_0058_B12	CTG125
HJKAX1S01AJAQV	Conserved	TaeCsp5DShA_0060_B22	CTG125
HJKAX1S01AJAQV	Conserved	TaeCsp5DShA_0053_A14	CTG125
HJKAX1S01ALH1O	Conserved	TaeCsp5DShA_0058_B12	CTG125
HJKAX1S01ALH1O	Conserved	TaeCsp5DShA_0060_J19	CTG125
HJKAX1S01ALWPD	Conserved	TaeCsp5DShA_0074_N4	CTG125
HJKAX1S01ASL57	Conserved	TaeCsp5DShA_0082_N13	CTG125
HJKAX1S01ASL57	Conserved	TaeCsp5DShA_0085_G10	CTG125
HJKAX1S01AXO03	Conserved	TaeCsp5DShA_0034_J17	CTG125
HJKAX1S01AXO03	Conserved	TaeCsp5DShA_0053_P14	CTG125
HJKAX1S01B0ABN	Conserved	TaeCsp5DShA_0070_O6	CTG125
HJKAX1S01B0ABN	Conserved	TaeCsp5DShA_0052_J12	CTG125
HJKAX1S01B14OH	Conserved	TaeCsp5DShA_0058_B12	CTG125
HJKAX1S01B14OH	Conserved	TaeCsp5DShA_0060_J19	CTG125
HJKAX1S01B3H5S_3	ISBP	TaeCsp5DShA_0058_B12	CTG125
HJKAX1S01B3H5S_3	ISBP	TaeCsp5DShA_0060_J19	CTG125
HJKAX1S01B45BL_1	ISBP	TaeCsp5DShA_0058_B12	CTG125
HJKAX1S01B45BL_1	ISBP	TaeCsp5DShA_0052_B18	CTG125
HJKAX1S01BAWMR	Conserved	TaeCsp5DShA_0082_N13	CTG125
HJKAX1S01BAWMR	Conserved	TaeCsp5DShA_0085_G10	CTG125
HJKAX1S01BE4KV	Conserved	TaeCsp5DShA_0085_G10	CTG125
HJKAX1S01BE4KV	Conserved	TaeCsp5DShA_0082_N13	CTG125
HJKAX1S01BEY0P	Conserved	TaeCsp5DShA_0074_N4	CTG125
HJKAX1S01BGVUW	Conserved	TaeCsp5DShA_0093_K24	CTG125
HJKAX1S01BGVUW	Conserved	TaeCsp5DShA_0091_M16	CTG125
HJKAX1S01BGVUW	Conserved	TaeCsp5DShA_0096_B10	CTG125
HJKAX1S01BHSRP	Conserved	TaeCsp5DShA_0053_P14	CTG125
HJKAX1S01BHSRP	Conserved	TaeCsp5DShA_0034_J17	CTG125
HJKAX1S01BJFL1	Conserved	TaeCsp5DShA_0060_J19	CTG125
HJKAX1S01BJFL1	Conserved	TaeCsp5DShA_0058_B12	CTG125
HJKAX1S01BLWOD	Conserved	TaeCsp5DShA_0052_J12	CTG125
HJKAX1S01BLWOD	Conserved	TaeCsp5DShA_0070_O6	CTG125
HJKAX1S01BOEIK	Conserved	TaeCsp5DShA_0060_B22	CTG125
HJKAX1S01BOEIK	Conserved	TaeCsp5DShA_0053_A14	CTG125
HJKAX1S01BTOCJ	Conserved	TaeCsp5DShA_0053_A14	CTG125
HJKAX1S01BTOCJ	Conserved	TaeCsp5DShA_0060_B22	CTG125
HJKAX1S01BV9HJ_1	ISBP	TaeCsp5DShA_0052_B18	CTG125
HJKAX1S01BWULC_1	ISBP	TaeCsp5DShA_0074_N4	CTG125
HJKAX1S01BWULC_1	ISBP	TaeCsp5DShA_0056_I2	CTG125
HJKAX1S01C09WH_1	ISBP	TaeCsp5DShA_0074_N4	CTG125
HJKAX1S01C0VNS_1	ISBP	TaeCsp5DShA_0053_A14	CTG125
HJKAX1S01C0VNS_1	ISBP	TaeCsp5DShA_0060_B22	CTG125
HJKAX1S01C1B75	Conserved	TaeCsp5DShA_0085_G10	CTG125
HJKAX1S01C1B75	Conserved	TaeCsp5DShA_0082_N13	CTG125
HJKAX1S01C252M	Conserved	TaeCsp5DShA_0060_B22	CTG125
HJKAX1S01C252M	Conserved	TaeCsp5DShA_0053_A14	CTG125
HJKAX1S01C2OOT	Conserved	TaeCsp5DShA_0074_N4	CTG125
HJKAX1S01C4R2N	Conserved	TaeCsp5DShA_0074_N4	CTG125
HJKAX1S01C7HMY	Conserved	TaeCsp5DShA_0070_O6	CTG125
HJKAX1S01C7HMY	Conserved	TaeCsp5DShA_0052_J12	CTG125
HJKAX1S01CBBE9	Conserved	TaeCsp5DShA_0058_B12	CTG125
HJKAX1S01CBBE9	Conserved	TaeCsp5DShA_0060_J19	CTG125
HJKAX1S01CBUUH	Conserved	TaeCsp5DShA_0082_N13	CTG125
HJKAX1S01CBUUH	Conserved	TaeCsp5DShA_0085_G10	CTG125
HJKAX1S01CEFTK_1	ISBP	TaeCsp5DShA_0061_A16	CTG125
HJKAX1S01CG092_1	ISBP	TaeCsp5DShA_0052_B18	CTG125
HJKAX1S01CG092_1	ISBP	TaeCsp5DShA_0094_I21	CTG125
HJKAX1S01CG5AG	Conserved	TaeCsp5DShA_0060_J19	CTG125
HJKAX1S01CG5AG	Conserved	TaeCsp5DShA_0058_B12	CTG125
HJKAX1S01CIY61	Conserved	TaeCsp5DShA_0074_N4	CTG125
HJKAX1S01CJPN3	Conserved	TaeCsp5DShA_0082_N13	CTG125
HJKAX1S01CJPN3	Conserved	TaeCsp5DShA_0085_G10	CTG125
HJKAX1S01CKCMM	Conserved	TaeCsp5DShA_0060_J19	CTG125
HJKAX1S01CKCMM	Conserved	TaeCsp5DShA_0058_B12	CTG125
HJKAX1S01CPT8Q	Conserved	TaeCsp5DShA_0058_B12	CTG125
HJKAX1S01CPT8Q	Conserved	TaeCsp5DShA_0052_B18	CTG125
HJKAX1S01CTEZK_1	ISBP	TaeCsp5DShA_0069_G8	CTG125
HJKAX1S01CTEZK_1	ISBP	TaeCsp5DShA_0096_B10	CTG125
HJKAX1S01D0CJT	Conserved	TaeCsp5DShA_0085_O20	CTG125
HJKAX1S01D2ZTU	Conserved	TaeCsp5DShA_0074_N4	CTG125
HJKAX1S01D3APN	Conserved	TaeCsp5DShA_0061_A16	CTG125
HJKAX1S01D3KTC	Conserved	TaeCsp5DShA_0085_G10	CTG125
HJKAX1S01D3KTC	Conserved	TaeCsp5DShA_0082_N13	CTG125
HJKAX1S01D6CRO_1	ISBP	TaeCsp5DShA_0060_J19	CTG125
HJKAX1S01D6CRO_1	ISBP	TaeCsp5DShA_0058_B12	CTG125
HJKAX1S01D6MZB	Conserved	TaeCsp5DShA_0053_P14	CTG125
HJKAX1S01D6MZB	Conserved	TaeCsp5DShA_0034_J17	CTG125
HJKAX1S01D9S47	Conserved	TaeCsp5DShA_0052_B18	CTG125
HJKAX1S01D9S47	Conserved	TaeCsp5DShA_0058_B12	CTG125
HJKAX1S01DAIY6	Conserved	TaeCsp5DShA_0052_J12	CTG125
HJKAX1S01DAIY6	Conserved	TaeCsp5DShA_0070_O6	CTG125
HJKAX1S01DBFFW	Conserved	TaeCsp5DShA_0069_I5	CTG125
HJKAX1S01DBFFW	Conserved	TaeCsp5DShA_0046_K17	CTG125
HJKAX1S01DHE09	Conserved	TaeCsp5DShA_0034_J17	CTG125
HJKAX1S01DHE09	Conserved	TaeCsp5DShA_0053_P14	CTG125
HJKAX1S01DNPOR	Conserved	TaeCsp5DShA_0060_J19	CTG125
HJKAX1S01DNPOR	Conserved	TaeCsp5DShA_0058_B12	CTG125
HJKAX1S01DP9VT	Conserved	TaeCsp5DShA_0060_J19	CTG125
HJKAX1S01DP9VT	Conserved	TaeCsp5DShA_0058_B12	CTG125
HJKAX1S01DQFRA	Conserved	TaeCsp5DShA_0082_N13	CTG125
HJKAX1S01DQFRA	Conserved	TaeCsp5DShA_0085_G10	CTG125
HJKAX1S01DQQ02	Conserved	TaeCsp5DShA_0085_O20	CTG125
HJKAX1S01DQWL7	Conserved	TaeCsp5DShA_0085_G10	CTG125
HJKAX1S01DQWL7	Conserved	TaeCsp5DShA_0082_N13	CTG125
HJKAX1S01DRUIX	Conserved	TaeCsp5DShA_0034_J17	CTG125
HJKAX1S01DRUIX	Conserved	TaeCsp5DShA_0053_P14	CTG125
HJKAX1S01DUVID	Conserved	TaeCsp5DShA_0061_A16	CTG125
HJKAX1S01E2WE1	Conserved	TaeCsp5DShA_0082_N13	CTG125
HJKAX1S01E2WE1	Conserved	TaeCsp5DShA_0085_G10	CTG125
HJKAX1S01EDL81	Conserved	TaeCsp5DShA_0053_P14	CTG125
HJKAX1S01EDL81	Conserved	TaeCsp5DShA_0034_J17	CTG125
HJKAX1S01EEFIM	Conserved	TaeCsp5DShA_0058_B12	CTG125
HJKAX1S01EEFIM	Conserved	TaeCsp5DShA_0060_J19	CTG125
HJKAX1S01EKROW	Conserved	TaeCsp5DShA_0053_A14	CTG125
HJKAX1S01EKROW	Conserved	TaeCsp5DShA_0060_B22	CTG125
HJKAX1S01EKVCT	Conserved	TaeCsp5DShA_0091_M16	CTG125
HJKAX1S01EKVCT	Conserved	TaeCsp5DShA_0096_B10	CTG125
HJKAX1S01EKVCT	Conserved	TaeCsp5DShA_0093_K24	CTG125
HJKAX1S01EZRIJ	Conserved	TaeCsp5DShA_0060_J19	CTG125
HJKAX1S01EZRIJ	Conserved	TaeCsp5DShA_0058_B12	CTG125
HJKAX1S01AK3FM_1	ISBP	TaeCsp5DShA_0073_E18	CTG126
HJKAX1S01AK3FM_1	ISBP	TaeCsp5DShA_0076_H23	CTG126
HJKAX1S01AZ9W5_1	ISBP	TaeCsp5DShA_0076_H23	CTG126
HJKAX1S01AZ9W5_1	ISBP	TaeCsp5DShA_0073_E18	CTG126
HJKAX1S01B7YGD	Conserved	TaeCsp5DShA_0073_E18	CTG126
HJKAX1S01B7YGD	Conserved	TaeCsp5DShA_0076_H23	CTG126
HJKAX1S01BJDKC_1	ISBP	TaeCsp5DShA_0082_G15	CTG126
HJKAX1S01BJDKC_1	ISBP	TaeCsp5DShA_0041_L14	CTG126
HJKAX1S01CDFGI_2	ISBP	TaeCsp5DShA_0076_H23	CTG126
HJKAX1S01CDFGI_2	ISBP	TaeCsp5DShA_0073_E18	CTG126
HJKAX1S01D2145_1	ISBP	TaeCsp5DShA_0073_E18	CTG126
HJKAX1S01D2145_1	ISBP	TaeCsp5DShA_0076_H23	CTG126
HJKAX1S01A5IOK_1	ISBP	TaeCsp5DShA_0069_H9	CTG127
HJKAX1S01A5IOK_1	ISBP	TaeCsp5DShA_0054_G15	CTG127
HJKAX1S01AQX07	Conserved	TaeCsp5DShA_0090_L12	CTG127
HJKAX1S01AQX07	Conserved	TaeCsp5DShA_0088_C9	CTG127
HJKAX1S01BJABO_1	ISBP	TaeCsp5DShA_0088_C9	CTG127
HJKAX1S01BJABO_1	ISBP	TaeCsp5DShA_0090_L12	CTG127
HJKAX1S01BXGZV_1	ISBP	TaeCsp5DShA_0078_E9	CTG127
HJKAX1S01BXGZV_1	ISBP	TaeCsp5DShA_0066_N22	CTG127
HJKAX1S01C01HO	Conserved	TaeCsp5DShA_0063_B22	CTG127
HJKAX1S01C01HO	Conserved	TaeCsp5DShA_0071_O8	CTG127
HJKAX1S01C6XPU	Conserved	TaeCsp5DShA_0063_B22	CTG127
HJKAX1S01C6XPU	Conserved	TaeCsp5DShA_0071_O8	CTG127
HJKAX1S01CYQL1_1	ISBP	TaeCsp5DShA_0069_H9	CTG127
HJKAX1S01CYQL1_1	ISBP	TaeCsp5DShA_0054_G15	CTG127
HJKAX1S01DBDQI_2	ISBP	TaeCsp5DShA_0078_E9	CTG127
HJKAX1S01DBDQI_2	ISBP	TaeCsp5DShA_0066_N22	CTG127
HJKAX1S01A0D4U_2	ISBP	TaeCsp5DShA_0036_N2	CTG128
HJKAX1S01A46OY	Conserved	TaeCsp5DShA_0036_N2	CTG128
HJKAX1S01ADUN4	Conserved	TaeCsp5DShA_0056_P14	CTG128
HJKAX1S01ADUN4	Conserved	TaeCsp5DShA_0052_A15	CTG128
HJKAX1S01AQKX1	Conserved	TaeCsp5DShA_0089_N5	CTG128
HJKAX1S01B5JP9	Conserved	TaeCsp5DShA_0056_P14	CTG128
HJKAX1S01B5JP9	Conserved	TaeCsp5DShA_0052_A15	CTG128
HJKAX1S01B6TUJ	Conserved	TaeCsp5DShA_0054_L4	CTG128
HJKAX1S01BFLL9_1	ISBP	TaeCsp5DShA_0056_B11	CTG128
HJKAX1S01BFLL9_1	ISBP	TaeCsp5DShA_0055_D24	CTG128
HJKAX1S01BOZ4L_1	ISBP	TaeCsp5DShA_0056_P14	CTG128
HJKAX1S01BOZ4L_1	ISBP	TaeCsp5DShA_0045_H16	CTG128
HJKAX1S01BPVTR_1	ISBP	TaeCsp5DShA_0081_O19	CTG128
HJKAX1S01BPVTR_1	ISBP	TaeCsp5DShA_0078_B4	CTG128
HJKAX1S01BPZYE	Conserved	TaeCsp5DShA_0086_G12	CTG128
HJKAX1S01BPZYE	Conserved	TaeCsp5DShA_0070_N12	CTG128
HJKAX1S01BUPYB	Conserved	TaeCsp5DShA_0089_N5	CTG128
HJKAX1S01C3JNY_1	ISBP	TaeCsp5DShA_0056_B11	CTG128
HJKAX1S01C3JNY_1	ISBP	TaeCsp5DShA_0055_D24	CTG128
HJKAX1S01C9XWJ	Conserved	TaeCsp5DShA_0070_N12	CTG128
HJKAX1S01C9XWJ	Conserved	TaeCsp5DShA_0086_G12	CTG128
HJKAX1S01CSZJT_1	ISBP	TaeCsp5DShA_0052_A15	CTG128
HJKAX1S01CSZJT_1	ISBP	TaeCsp5DShA_0056_P14	CTG128
HJKAX1S01D0X82	Conserved	TaeCsp5DShA_0056_P14	CTG128
HJKAX1S01D0X82	Conserved	TaeCsp5DShA_0052_A15	CTG128
HJKAX1S01D93C7	Conserved	TaeCsp5DShA_0045_H16	CTG128
HJKAX1S01D93C7	Conserved	TaeCsp5DShA_0068_B15	CTG128
HJKAX1S01EJ1YM	Conserved	TaeCsp5DShA_0089_N5	CTG128
HJKAX1S01B29MO_1	ISBP	TaeCsp5DShA_0061_I17	CTG129
[truncated: 1,067 more rows]

## Sheet: Medium-low
Probe	Probe type	Corresponding_BAC_clone	Contig	Confidence
HJKAX1S01B7MSY_1	ISBP	TaeCsp5DShA_0092_N10	CTG9	Medium
HJKAX1S01D0QV8_3	ISBP	TaeCsp5DShA_0092_N10	CTG9	Medium
synopGBS114439_40_A	SNP	TaeCsp5DShA_0050_J5	CTG9	Medium
HJKAX1S01AUF66_1	ISBP	TaeCsp5DShA_0095_M5	CTG28	Medium
HJKAX1S01AUF66_1	ISBP	TaeCsp5DShA_0088_F16	CTG28	Medium
HJKAX1S01DK2PO	Syntenic	TaeCsp5DShA_0095_M5	CTG28	Medium
HJKAX1S01DK2PO	Syntenic	TaeCsp5DShA_0088_F16	CTG28	Medium
HJKAX1S01CE13E	Syntenic	TaeCsp5DShA_0087_B23	CTG29	Medium
HJKAX1S01CVS9M	Syntenic	TaeCsp5DShA_0056_L4	CTG38	Medium
HJKAX1S01CVS9M	Syntenic	TaeCsp5DShA_0055_N5	CTG38	Medium
HJKAX1S01D82J7	Syntenic	TaeCsp5DShA_0040_O4	CTG39	Medium
HJKAX1S01CXHL6	Syntenic	TaeCsp5DShA_0078_D10	CTG51	Medium
HJKAX1S01CXHL6	Syntenic	TaeCsp5DShA_0077_L1	CTG51	Medium
HJKAX1S01CJYF8	Syntenic	TaeCsp5DShA_0096_M7	CTG75	Medium
HJKAX1S01A7D6X_2	ISBP	TaeCsp5DShA_0041_F4	CTG92	Medium
HJKAX1S01A7D6X_2	ISBP	TaeCsp5DShA_0051_I24	CTG92	Medium
HJKAX1S01AE7UU_1	ISBP	TaeCsp5DShA_0041_F4	CTG92	Medium
HJKAX1S01AE7UU_1	ISBP	TaeCsp5DShA_0051_I24	CTG92	Medium
HJKAX1S01DFO25	Syntenic	TaeCsp5DShA_0066_C23	CTG92	Medium
HJKAX1S01DFO25	Syntenic	TaeCsp5DShA_0051_I24	CTG92	Medium
HJKAX1S01A81Y9_1	ISBP	TaeCsp5DShA_0072_G24	CTG8	Low
HJKAX1S01A81Y9_1	ISBP	TaeCsp5DShA_0038_O6	CTG8	Low
HJKAX1S01AUT1X_1	ISBP	TaeCsp5DShA_0060_C9	CTG13	Low
HJKAX1S01BHPT1	Syntenic	TaeCsp5DShA_0066_D6	CTG13	Low
HJKAX1S01BHPT1	Syntenic	TaeCsp5DShA_0071_F24	CTG13	Low
HJKAX1S01C9VHY	Syntenic	TaeCsp5DShA_0071_F24	CTG13	Low
HJKAX1S01C9VHY	Syntenic	TaeCsp5DShA_0066_D6	CTG13	Low
HJKAX1S01CJO4U_1	ISBP	TaeCsp5DShA_0066_D6	CTG13	Low
HJKAX1S01CJO4U_1	ISBP	TaeCsp5DShA_0071_F24	CTG13	Low
HJKAX1S01DFKQO	Syntenic	TaeCsp5DShA_0071_F24	CTG13	Low
HJKAX1S01DFKQO	Syntenic	TaeCsp5DShA_0066_D6	CTG13	Low
HJKAX1S01DQ43R	Syntenic	TaeCsp5DShA_0071_F24	CTG13	Low
HJKAX1S01DQ43R	Syntenic	TaeCsp5DShA_0066_D6	CTG13	Low
HJKAX1S01DWPVM	Syntenic	TaeCsp5DShA_0066_D6	CTG13	Low
HJKAX1S01DWPVM	Syntenic	TaeCsp5DShA_0071_F24	CTG13	Low
HJKAX1S01BBA4J_1	ISBP	TaeCsp5DShA_0095_N12	CTG16	Low
HJKAX1S01BBA4J_1	ISBP	TaeCsp5DShA_0053_N12	CTG16	Low
HJKAX1S01ECCI8	Syntenic	TaeCsp5DShA_0037_D16	CTG22	Low
HJKAX1S01ECCI8	Syntenic	TaeCsp5DShA_0055_F15	CTG22	Low
HJKAX1S01EJEG2	Syntenic	TaeCsp5DShA_0067_D8	CTG44	Low
HJKAX1S01EJEG2	Syntenic	TaeCsp5DShA_0079_E24	CTG44	Low
HJKAX1S01BI5Z5	Syntenic	TaeCsp5DShA_0082_H2	CTG45	Low
HJKAX1S01BI5Z5	Syntenic	TaeCsp5DShA_0056_I22	CTG45	Low
HJKAX1S01DWXN4	Syntenic	TaeCsp5DShA_0096_E6	CTG45	Low
HJKAX1S01DWXN4	Syntenic	TaeCsp5DShA_0056_I22	CTG45	Low
HJKAX1S01BB5Y4_1	ISBP	TaeCsp5DShA_0033_G13	CTG107	Low
HJKAX1S01BB5Y4_1	ISBP	TaeCsp5DShA_0035_H17	CTG107	Low
