# Supplementary material for: The physical map of wheat chromosome 5DS revealed gene duplications and small rearrangements
Source: BMC Genomics. 2015 Jun 13;16(1):453. doi: 10.1186/s12864-015-1641-y (PMC4465308; doi:10.1186/s12864-015-1641-y)
Supplement: Additional file 5: — Details of the supercontigs with connecting clones. [file 12864_2015_1641_MOESM5_ESM.xlsx]

## Sheet: Sheet1
Addtional File 5. Details of the supercontigs with connecting clones.
Supercontig No.		Connecting clones
SC-1	CTG98
	TaeCsp5DShA_0032_A17
	TaeCsp5DShA_0071_L23
	TaeCsp5DShA_0035_F11
	TaeCsp5DShA_0075_K19
	TaeCsp5DShA_0086_A03
	TaeCsp5DShA_0054_L05
	TaeCsp5DShA_0071_E08
	TaeCsp5DShA_0037_L17
	TaeCsp5DShA_0047_B07
	TaeCsp5DShA_0074_M13
	TaeCsp5DShA_0068_N12
	TaeCsp5DShA_0066_L15
	TaeCsp5DShA_0063_O12
	TaeCsp5DShA_0091_G01	TaeCs5DS057_H23
	CTG54
	TaeCsp5DShA_0044_M23	TaeCs5DS038_H19
	TaeCsp5DShA_0093_L08	TaeCs5DS065_L06
	TaeCsp5DShA_0055_H24
	TaeCsp5DShA_0063_A19	TaeCs5DS063_A19
	CTG68 (inverted)
	TaeCsp5DShA_0053_N14
	TaeCsp5DShA_0092_H07
	TaeCsp5DShA_0076_C17
	TaeCsp5DShA_0081_A16
	TaeCsp5DShA_0076_B17
	TaeCsp5DShA_0050_C15
	TaeCsp5DShA_0087_F13
	TaeCsp5DShA_0045_C19
	TaeCsp5DShA_0065_G20
	TaeCsp5DShA_0035_O16
	TaeCsp5DShA_0086_H20
	TaeCsp5DShA_0041_D17
	TaeCsp5DShA_0056_F05
	TaeCsp5DShA_0087_J13
	TaeCsp5DShA_0067_E23
	TaeCsp5DShA_0075_N04
	TaeCsp5DShA_0058_O06
	TaeCsp5DShA_0067_D06
	TaeCsp5DShA_0076_M17
	TaeCsp5DShA_0085_L05
	TaeCsp5DShA_0061_F24
	TaeCsp5DShA_0053_E21
	TaeCsp5DShA_0063_L04
	TaeCsp5DShA_0077_L04
	TaeCsp5DShA_0067_C09
	TaeCsp5DShA_0084_P06
	TaeCsp5DShA_0065_K10
	TaeCsp5DShA_0072_P17
	TaeCsp5DShA_0083_G14
	TaeCsp5DShA_0041_G19
	TaeCsp5DShA_0076_J02
	TaeCsp5DShA_0065_J16
	TaeCsp5DShA_0090_C08
	TaeCsp5DShA_0069_C22
	TaeCsp5DShA_0075_C07
	TaeCsp5DShA_0094_L04
	TaeCsp5DShA_0080_O11
	TaeCsp5DShA_0080_D01
	TaeCsp5DShA_0091_D21
	TaeCsp5DShA_0079_G02
	TaeCsp5DShA_0074_N03
	TaeCsp5DShA_0083_D14
	TaeCsp5DShA_0094_P19
	TaeCsp5DShA_0073_F17
	TaeCsp5DShA_0059_D04
	TaeCsp5DShA_0083_J16
	TaeCsp5DShA_0081_L14
	TaeCsp5DShA_0054_L16
	TaeCsp5DShA_0085_H04
	TaeCsp5DShA_0051_K20
	TaeCsp5DShA_0055_N07
	TaeCsp5DShA_0088_H05
	TaeCsp5DShA_0051_I18
	TaeCsp5DShA_0043_F11
	TaeCsp5DShA_0082_L21
	TaeCsp5DShA_0043_A21	TaeCs5DS048_F17
	TaeCsp5DShA_0033_H13	TaeCs5DS085_F13
	TaeCsp5DShA_0052_C07
SC-2
	CTG56 (inverted)
	TaeCsp5DShA_0075_K08	TaeCs5DS040_B19
	TaeCsp5DShA_0040_B19	TaeCs5DS059_M15
	TaeCsp5DShA_0075_L08
	TaeCsp5DShA_0080_C04
	TaeCsp5DShA_0060_O01
	TaeCsp5DShA_0057_C05
	CTG58
	TaeCsp5DShA_0051_D14	TaeCs5DS076_E01
	TaeCsp5DShA_0031_E24
	TaeCsp5DShA_0052_D01
	TaeCsp5DShA_0044_B21
	TaeCsp5DShA_0029_H02
	TaeCsp5DShA_0051_M02
SC-3
	CTG57
	TaeCsp5DShA_0083_L10
	TaeCsp5DShA_0051_E05
	TaeCsp5DShA_0078_D19
	TaeCsp5DShA_0091_C24
	TaeCsp5DShA_0075_N12
	TaeCsp5DShA_0066_J17
	TaeCsp5DShA_0094_C24
	TaeCsp5DShA_0085_G20
	TaeCsp5DShA_0067_H13
	TaeCsp5DShA_0062_F17	TaeCs5DS066_F13
	TaeCsp5DShA_0035_H02	TaeCs5DS072_I04
	TaeCsp5DShA_0046_F16
	CTG162 (inverted)
	TaeCsp5DShA_0037_C18
	TaeCsp5DShA_0080_N21
	TaeCsp5DShA_0091_E22
	TaeCsp5DShA_0037_C06
	TaeCsp5DShA_0085_K22
	TaeCsp5DShA_0062_O05
	TaeCsp5DShA_0031_J01
	TaeCsp5DShA_0037_H14
	TaeCsp5DShA_0083_C10
	TaeCsp5DShA_0083_A18	TaeCs5DS084_D06
	TaeCsp5DShA_0043_J08	TaeCs5DS034_H20
	TaeCsp5DShA_0032_K07
SC-4
	CTG66
	TaeCsp5DShA_0092_C19
	TaeCsp5DShA_0057_N05
	TaeCsp5DShA_0072_M06
	TaeCsp5DShA_0059_D18
	TaeCsp5DShA_0082_M17	TaeCs5DS078_G19
	TaeCsp5DShA_0068_E07	TaeCs5DS068_E07
	TaeCsp5DShA_0086_H19
	CTG122 (inverted)
	TaeCsp5DShA_0031_J15
	TaeCsp5DShA_0092_E03
	TaeCsp5DShA_0091_F14
	TaeCsp5DShA_0083_G08
	TaeCsp5DShA_0044_K09
	TaeCsp5DShA_0096_P06
	TaeCsp5DShA_0078_C22
	TaeCsp5DShA_0095_E16
	TaeCsp5DShA_0028_O10
	TaeCsp5DShA_0074_I07
	TaeCsp5DShA_0066_B11
	TaeCsp5DShA_0087_E04
	TaeCsp5DShA_0071_K04
	TaeCsp5DShA_0039_E18
	TaeCsp5DShA_0048_L03	TaeCs5DS040_L08
	TaeCsp5DShA_0040_L08
SC-5
	CTG70
	TaeCsp5DShA_0057_G19
	TaeCsp5DShA_0071_J18
	TaeCsp5DShA_0090_L17
	TaeCsp5DShA_0044_E18
	TaeCsp5DShA_0061_J10
	TaeCsp5DShA_0051_H23
	TaeCsp5DShA_0035_P15
	TaeCsp5DShA_0082_O24
	TaeCsp5DShA_0085_G08
	TaeCsp5DShA_0080_M11
	TaeCsp5DShA_0065_D02
	TaeCsp5DShA_0092_C13
	TaeCsp5DShA_0096_F06
	TaeCsp5DShA_0084_J24
	TaeCsp5DShA_0088_B22
	TaeCsp5DShA_0049_N04
	TaeCsp5DShA_0075_B14
	TaeCsp5DShA_0039_M07
	TaeCsp5DShA_0091_D16
	TaeCsp5DShA_0076_P12
	TaeCsp5DShA_0090_P09
	TaeCsp5DShA_0046_L23
	TaeCsp5DShA_0060_F07
	TaeCsp5DShA_0044_C15
	TaeCsp5DShA_0081_L07	TaeCs5DS036_N04
	TaeCsp5DShA_0080_O04	TaeCs5DS094_K09
	TaeCsp5DShA_0056_D08	TaeCs5DS058_H09
	TaeCsp5DShA_0036_N04	TaeCs5DS053_L03
	TaeCsp5DShA_0058_H09
	CTG145 (inverted)
	TaeCsp5DShA_0040_I23	TaeCs5DS028_I01
	TaeCsp5DShA_0028_I01	TaeCs5DS040_I23
	TaeCsp5DShA_0073_F01
	TaeCsp5DShA_0054_I07	TaeCs5DS054_K02
	TaeCsp5DShA_0078_J18	TaeCs5DS071_M10
	TaeCsp5DShA_0054_K02
	CTG146	TaeCs5DS066_K13
	TaeCsp5DShA_0031_P18	TaeCs5DS031_P18
	TaeCsp5DShA_0063_D07
	TaeCsp5DShA_0096_N16
	TaeCsp5DShA_0056_P05
	TaeCsp5DShA_0084_M08
	TaeCsp5DShA_0064_N19
	TaeCsp5DShA_0038_A06
	TaeCsp5DShA_0040_L06
	TaeCsp5DShA_0090_B07
	TaeCsp5DShA_0057_F01
	TaeCsp5DShA_0087_L18
	TaeCsp5DShA_0061_I13
	TaeCsp5DShA_0032_G23
SC-6
	CTG71
	TaeCsp5DShA_0083_H09
	TaeCsp5DShA_0076_I06
	TaeCsp5DShA_0066_E18
	TaeCsp5DShA_0036_C03	TaeCs5DS096_I13
	TaeCsp5DShA_0068_F13	TaeCs5DS036_C03
	CTG100 (inverted)
	TaeCsp5DShA_0050_M16
	TaeCsp5DShA_0094_A05
	TaeCsp5DShA_0045_E13
	TaeCsp5DShA_0080_E13
	TaeCsp5DShA_0059_F24
	TaeCsp5DShA_0080_H11
	TaeCsp5DShA_0089_M05
	TaeCsp5DShA_0060_I04
	TaeCsp5DShA_0034_E20
	TaeCsp5DShA_0061_H24
	TaeCsp5DShA_0055_L08
	TaeCsp5DShA_0052_N12
	TaeCsp5DShA_0095_P07
	TaeCsp5DShA_0067_O24
	TaeCsp5DShA_0087_B04
	TaeCsp5DShA_0063_E10
	TaeCsp5DShA_0095_P13
	TaeCsp5DShA_0059_E15
	TaeCsp5DShA_0082_K15
	TaeCsp5DShA_0054_K13
	TaeCsp5DShA_0035_K06
	TaeCsp5DShA_0055_P05
	TaeCsp5DShA_0059_D08
	TaeCsp5DShA_0079_J16
	TaeCsp5DShA_0035_I09
	TaeCsp5DShA_0039_J02
	TaeCsp5DShA_0054_B08	TaeCs5DS040_A24
	TaeCsp5DShA_0031_G03
	TaeCsp5DShA_0056_P13
SC-7
	CTG74
	TaeCsp5DShA_0079_G04	TaeCs5DS065_H04
	TaeCsp5DShA_0083_C13	TaeCs5DS083_C13
	TaeCsp5DShA_0065_H04
	CTG109
	TaeCsp5DShA_0037_G10	TaeCs5DS037_G10
	TaeCsp5DShA_0045_M22
	TaeCsp5DShA_0055_E06
	TaeCsp5DShA_0047_B03
	TaeCsp5DShA_0055_K22
SC-8
	CTG77
	TaeCsp5DShA_0056_H18	TaeCs5DS065_J15
	TaeCsp5DShA_0053_L22	TaeCs5DS078_M17
	TaeCsp5DShA_0086_G04	TaeCs5DS056_H18
	TaeCsp5DShA_0093_F05
	TaeCsp5DShA_0074_D10
	TaeCsp5DShA_0086_N23
	TaeCsp5DShA_0073_O03
	TaeCsp5DShA_0068_N03
	TaeCsp5DShA_0035_B06
	TaeCsp5DShA_0094_F23
	TaeCsp5DShA_0085_C17
	TaeCsp5DShA_0043_P23
	TaeCsp5DShA_0065_H03
	TaeCsp5DShA_0056_O09
	TaeCsp5DShA_0058_K23
	TaeCsp5DShA_0063_G05
	TaeCsp5DShA_0045_O14
	TaeCsp5DShA_0066_O17
	CTG127 (inverted)
	TaeCsp5DShA_0054_D20
	TaeCsp5DShA_0088_B16
	TaeCsp5DShA_0089_M22
	TaeCsp5DShA_0050_O01
	TaeCsp5DShA_0087_L16
	TaeCsp5DShA_0066_N22
	TaeCsp5DShA_0078_E09
	TaeCsp5DShA_0070_I11
	TaeCsp5DShA_0047_E04
	TaeCsp5DShA_0047_F01
	TaeCsp5DShA_0042_E22
	TaeCsp5DShA_0088_C09
	TaeCsp5DShA_0090_L12
	TaeCsp5DShA_0094_B08
	TaeCsp5DShA_0047_E14
	TaeCsp5DShA_0065_C16
	TaeCsp5DShA_0043_F12
	TaeCsp5DShA_0069_B05
	TaeCsp5DShA_0063_B22
	TaeCsp5DShA_0050_F24
	TaeCsp5DShA_0096_F24
	TaeCsp5DShA_0052_G17
	TaeCsp5DShA_0049_F05
	TaeCsp5DShA_0034_K22
	TaeCsp5DShA_0036_P13
	TaeCsp5DShA_0087_N14
	TaeCsp5DShA_0059_B05
	TaeCsp5DShA_0054_G15
	TaeCsp5DShA_0069_H09
	TaeCsp5DShA_0061_L24
	TaeCsp5DShA_0083_P18
	TaeCsp5DShA_0028_L12
	TaeCsp5DShA_0080_G07
	TaeCsp5DShA_0088_M06
	TaeCsp5DShA_0035_O11
	TaeCsp5DShA_0052_B16	TaeCs5DS036_H10
	TaeCsp5DShA_0077_I15
SC-9
	CTG79
	TaeCsp5DShA_0028_M07	TaeCs5DS080_B19
	TaeCsp5DShA_0080_B19	TaeCs5DS077_B08
		TaeCs5DS054_G13
	CTG80 (inverted)
	TaeCsp5DShA_0039_F10	TaeCs5DS039_F10
	TaeCsp5DShA_0061_A22	TaeCs5DS061_A22
SC-10
	CTG143
	TaeCsp5DShA_0053_F19
	TaeCsp5DShA_0086_K10
	TaeCsp5DShA_0055_D18
	TaeCsp5DShA_0067_A11
	TaeCsp5DShA_0091_G07
	TaeCsp5DShA_0080_F05
	TaeCsp5DShA_0035_P08
	TaeCsp5DShA_0084_A15
	TaeCsp5DShA_0089_C04
	TaeCsp5DShA_0088_K08
	TaeCsp5DShA_0069_C07
	TaeCsp5DShA_0073_F07
	TaeCsp5DShA_0040_G04
	TaeCsp5DShA_0086_G08
	TaeCsp5DShA_0055_J01
	TaeCsp5DShA_0045_K17
	TaeCsp5DShA_0066_K03
	TaeCsp5DShA_0061_K18
	TaeCsp5DShA_0049_B06
	TaeCsp5DShA_0041_C01	TaeCs5DS041_C01
	TaeCsp5DShA_0039_C23
	CTG120
	TaeCsp5DShA_0085_M01	TaeCs5DS085_M01
	TaeCsp5DShA_0080_C07	TaeCs5DS094_E20
	TaeCsp5DShA_0089_M13
	TaeCsp5DShA_0090_E05
	TaeCsp5DShA_0064_F18	TaeCs5DS038_H23
	TaeCsp5DShA_0059_N22	TaeCs5DS065_K08
	TaeCsp5DShA_0035_E12
	CTG82 (inverted)
	TaeCsp5DShA_0055_H23
	TaeCsp5DShA_0048_E24
	TaeCsp5DShA_0096_J09
	TaeCsp5DShA_0081_M06
	TaeCsp5DShA_0062_P15
	TaeCsp5DShA_0056_O13
	TaeCsp5DShA_0047_O10
	TaeCsp5DShA_0078_L19
	TaeCsp5DShA_0086_N13
	TaeCsp5DShA_0080_N04
	TaeCsp5DShA_0052_A18
	TaeCsp5DShA_0078_G23
	TaeCsp5DShA_0091_M23
	TaeCsp5DShA_0082_P18
	TaeCsp5DShA_0078_B22	TaeCs5DS060_E21
SC-11
	CTG88 (inverted)
	TaeCsp5DShA_0036_A14	TaeCs5DS036_A14
	TaeCsp5DShA_0083_N17	TaeCs5DS064_F13
	TaeCsp5DShA_0038_C20
	TaeCsp5DShA_0076_H09
	TaeCsp5DShA_0092_C16
	TaeCsp5DShA_0041_B23
	CTG90
	TaeCsp5DShA_0082_B15	TaeCs5DS071_L08
	TaeCsp5DShA_0071_L08	TaeCs5DS089_I04
	TaeCsp5DShA_0085_G23
	TaeCsp5DShA_0088_H14
	TaeCsp5DShA_0050_G02
	TaeCsp5DShA_0031_P23
	TaeCsp5DShA_0093_H01
	TaeCsp5DShA_0058_E06
	TaeCsp5DShA_0049_F04
	TaeCsp5DShA_0096_I04
	TaeCsp5DShA_0074_B14
	TaeCsp5DShA_0061_I22
	TaeCsp5DShA_0042_H14
	TaeCsp5DShA_0079_N24
SC-12
	CTG92
	TaeCsp5DShA_0049_E07
	TaeCsp5DShA_0092_B22
	TaeCsp5DShA_0071_B17
	TaeCsp5DShA_0074_O08
	TaeCsp5DShA_0066_C23
	TaeCsp5DShA_0051_I24
	TaeCsp5DShA_0041_F04
	TaeCsp5DShA_0083_M10
	TaeCsp5DShA_0078_C19
	TaeCsp5DShA_0039_O06	TaeCs5DS069_J04
	TaeCsp5DShA_0078_E08	TaeCs5DS056_C02
	TaeCsp5DShA_0056_C02
	CTG64	TaeCs5DS045_O06
	TaeCsp5DShA_0045_O06	TaeCs5DS089_E17
SC-13
	CTG111
	TaeCsp5DShA_0050_M12
	TaeCsp5DShA_0048_K20
	TaeCsp5DShA_0052_F11
	TaeCsp5DShA_0066_J23
	TaeCsp5DShA_0031_J11
	TaeCsp5DShA_0082_I19
	TaeCsp5DShA_0054_P07
	TaeCsp5DShA_0094_G09
	TaeCsp5DShA_0084_L14
	TaeCsp5DShA_0087_K17
	TaeCsp5DShA_0084_N12
	TaeCsp5DShA_0090_A03
	TaeCsp5DShA_0087_I02
	TaeCsp5DShA_0060_L23
	TaeCsp5DShA_0056_B22
	TaeCsp5DShA_0071_J22
	TaeCsp5DShA_0077_N17
	TaeCsp5DShA_0049_I23
	TaeCsp5DShA_0079_D09
	TaeCsp5DShA_0081_I07
	TaeCsp5DShA_0065_A04
	TaeCsp5DShA_0045_C01	TaeCs5DS041_K12
	TaeCsp5DShA_0092_H24	TaeCs5DS060_M18
	TaeCsp5DShA_0041_G11	TaeCs5DS044_E20
	TaeCsp5DShA_0049_F15
	CTG112
	TaeCsp5DShA_0053_O20	TaeCs5DS078_A24
	TaeCsp5DShA_0083_H18	TaeCs5DS028_K11
	TaeCsp5DShA_0058_N11	TaeCs5DS089_L15
	TaeCsp5DShA_0059_J06	TaeCs5DS083_L03
	TaeCsp5DShA_0061_M09	TaeCs5DS077_P19
	TaeCsp5DShA_0063_D21
	TaeCsp5DShA_0050_H19
	TaeCsp5DShA_0091_M24
	TaeCsp5DShA_0055_J22	TaeCs5DS095_L21
	TaeCsp5DShA_0089_D03	TaeCs5DS089_D03
	TaeCsp5DShA_0046_D02
SC-14
	CTG158
	TaeCsp5DShA_0077_P07
	TaeCsp5DShA_0047_L17
	TaeCsp5DShA_0031_P11
	TaeCsp5DShA_0079_B18
	TaeCsp5DShA_0041_M24
	TaeCsp5DShA_0080_G09
	TaeCsp5DShA_0066_P11
	TaeCsp5DShA_0081_K02
	TaeCsp5DShA_0078_B20
	TaeCsp5DShA_0084_C10
	TaeCsp5DShA_0052_B14
	TaeCsp5DShA_0095_F10
	TaeCsp5DShA_0082_N21
	TaeCsp5DShA_0053_H19
	TaeCsp5DShA_0057_A03
	TaeCsp5DShA_0057_E23
	TaeCsp5DShA_0058_P18
	TaeCsp5DShA_0081_K18
	TaeCsp5DShA_0058_M07
	TaeCsp5DShA_0079_N23
	TaeCsp5DShA_0058_K17
	TaeCsp5DShA_0085_L08
	TaeCsp5DShA_0052_E11
	TaeCsp5DShA_0068_F06
	TaeCsp5DShA_0060_D20	TaeCs5DS054_A07
	TaeCsp5DShA_0038_G17
	CTG118
	TaeCsp5DShA_0028_E18	TaeCs5DS068_M01
	TaeCsp5DShA_0079_I04	TaeCs5DS095_N22
	TaeCsp5DShA_0038_N13	TaeCs5DS076_N22
	TaeCsp5DShA_0058_A18
	TaeCsp5DShA_0065_M05
	TaeCsp5DShA_0076_A22
	TaeCsp5DShA_0030_G07
	TaeCsp5DShA_0085_C06
SC-15
	CTG144
	TaeCsp5DShA_0040_A07
	TaeCsp5DShA_0050_E24
	TaeCsp5DShA_0075_A12
	TaeCsp5DShA_0080_G08
	TaeCsp5DShA_0063_F11
	TaeCsp5DShA_0061_A07
	TaeCsp5DShA_0053_O14
	TaeCsp5DShA_0086_A09
	TaeCsp5DShA_0059_C11
	TaeCsp5DShA_0069_P13
	TaeCsp5DShA_0049_D03
	TaeCsp5DShA_0077_E08
	TaeCsp5DShA_0084_O02
	TaeCsp5DShA_0095_P12
	TaeCsp5DShA_0047_D19
	TaeCsp5DShA_0046_I24
	TaeCsp5DShA_0078_O09
	TaeCsp5DShA_0049_N07
	TaeCsp5DShA_0059_A16
	TaeCsp5DShA_0063_J20
	TaeCsp5DShA_0061_F20
	TaeCsp5DShA_0065_O12
	TaeCsp5DShA_0074_L01
	TaeCsp5DShA_0054_E06
	TaeCsp5DShA_0028_C20
	TaeCsp5DShA_0086_F13
	TaeCsp5DShA_0050_D22
	TaeCsp5DShA_0085_A13
	TaeCsp5DShA_0080_C23
	TaeCsp5DShA_0067_J07
	TaeCsp5DShA_0056_I01
	TaeCsp5DShA_0070_G14
	TaeCsp5DShA_0048_E03
	TaeCsp5DShA_0062_M20
	TaeCsp5DShA_0091_F13
	TaeCsp5DShA_0060_C03
	TaeCsp5DShA_0067_D04
	TaeCsp5DShA_0033_H03
	TaeCsp5DShA_0044_P19
	TaeCsp5DShA_0079_B10
	TaeCsp5DShA_0081_L06
	TaeCsp5DShA_0061_B09
	TaeCsp5DShA_0051_H02	TaeCs5DS077_C24
	TaeCsp5DShA_0065_M18	TaeCs5DS053_F15
	TaeCsp5DShA_0043_F07
	CTG121
	TaeCsp5DShA_0070_C17	TaeCs5DS048_G15
	TaeCsp5DShA_0067_N07	TaeCs5DS034_G15
	TaeCsp5DShA_0041_K20	TaeCs5DS045_I12
	TaeCsp5DShA_0054_G14
	TaeCsp5DShA_0069_O16
	TaeCsp5DShA_0067_G21
	TaeCsp5DShA_0091_A07
	TaeCsp5DShA_0066_H09
	TaeCsp5DShA_0073_J14
	TaeCsp5DShA_0035_I03
	TaeCsp5DShA_0039_G19
	TaeCsp5DShA_0044_D13
	TaeCsp5DShA_0038_F18
SC-16
	CTG136
	TaeCsp5DShA_0045_O15
	TaeCsp5DShA_0053_O12
	TaeCsp5DShA_0075_O12
	TaeCsp5DShA_0085_E08
	TaeCsp5DShA_0088_I13
	TaeCsp5DShA_0037_C07
	TaeCsp5DShA_0028_N15
	TaeCsp5DShA_0084_E13
	TaeCsp5DShA_0077_C14
	TaeCsp5DShA_0041_P03
	TaeCsp5DShA_0090_O01
	TaeCsp5DShA_0076_L04
	TaeCsp5DShA_0089_F22
	TaeCsp5DShA_0061_B07
	TaeCsp5DShA_0087_N12
	TaeCsp5DShA_0084_P17
	TaeCsp5DShA_0090_F05
	TaeCsp5DShA_0033_O07
	TaeCsp5DShA_0057_N15	TaeCs5DS031_O11
	TaeCsp5DShA_0031_G02	TaeCs5DS083_F16
	TaeCsp5DShA_0031_O11
	CTG148 (inverted)
	TaeCsp5DShA_0095_I19
	TaeCsp5DShA_0068_O01
	TaeCsp5DShA_0061_F12
	TaeCsp5DShA_0055_B04
	TaeCsp5DShA_0059_M11
	TaeCsp5DShA_0068_O02
	TaeCsp5DShA_0036_O06
	TaeCsp5DShA_0072_I02
	TaeCsp5DShA_0095_P06
	TaeCsp5DShA_0070_N09
	TaeCsp5DShA_0084_E02
	TaeCsp5DShA_0037_P06	TaeCs5DS073_C10
	TaeCsp5DShA_0046_I14	TaeCs5DS075_G08
	TaeCsp5DShA_0065_N15
SC-17
	CTG140
	TaeCsp5DShA_0046_M03
	TaeCsp5DShA_0078_B23
	TaeCsp5DShA_0050_N24
	TaeCsp5DShA_0075_I23
	TaeCsp5DShA_0051_G04
	TaeCsp5DShA_0078_A06
	TaeCsp5DShA_0071_L02
	TaeCsp5DShA_0076_K13
	TaeCsp5DShA_0031_N08
	TaeCsp5DShA_0030_D03
	TaeCsp5DShA_0051_I07
	TaeCsp5DShA_0075_D04
	TaeCsp5DShA_0080_O09
	TaeCsp5DShA_0062_K21
	TaeCsp5DShA_0092_E20
	TaeCsp5DShA_0061_H01
	TaeCsp5DShA_0090_K03
	TaeCsp5DShA_0095_P14
	TaeCsp5DShA_0059_D19	TaeCs5DS041_L02
	TaeCsp5DShA_0095_H09	TaeCs5DS091_E03
	TaeCsp5DShA_0041_L02
	CTG149
	TaeCsp5DShA_0042_L06
	TaeCsp5DShA_0028_P09
	TaeCsp5DShA_0047_H21
	TaeCsp5DShA_0088_I07
	TaeCsp5DShA_0069_L08
	TaeCsp5DShA_0076_P11
	TaeCsp5DShA_0095_O20
	TaeCsp5DShA_0088_G24
	TaeCsp5DShA_0047_L18
	TaeCsp5DShA_0045_O16
	TaeCsp5DShA_0035_K11
	TaeCsp5DShA_0096_P08
	TaeCsp5DShA_0065_C20
	TaeCsp5DShA_0085_I17
	TaeCsp5DShA_0080_I05
	TaeCsp5DShA_0055_H13
	TaeCsp5DShA_0056_J09
	TaeCsp5DShA_0060_F04
	TaeCsp5DShA_0067_A07
	TaeCsp5DShA_0054_C04
	TaeCsp5DShA_0090_C23
	TaeCsp5DShA_0056_O08	TaeCs5DS056_O08
	TaeCsp5DShA_0073_M09	TaeCs5DS062_E03
SC-18
	CTG159
	TaeCsp5DShA_0033_I24
	TaeCsp5DShA_0050_N01
	TaeCsp5DShA_0054_P24
	TaeCsp5DShA_0064_F01
	TaeCsp5DShA_0087_B16	TaeCs5DS034_I16
	TaeCsp5DShA_0039_C04	TaeCs5DS069_E07
	TaeCsp5DShA_0075_N24	TaeCs5DS076_E11
	TaeCsp5DShA_0029_N02
	CTG150
	TaeCsp5DShA_0046_G23	TaeCs5DS094_H03
	TaeCsp5DShA_0078_N17	TaeCs5DS046_G23
	TaeCsp5DShA_0083_M22
	TaeCsp5DShA_0077_I08
	TaeCsp5DShA_0087_I01
	TaeCsp5DShA_0059_B22
	TaeCsp5DShA_0053_O15
	TaeCsp5DShA_0089_J06
	TaeCsp5DShA_0053_H18
SC-19
	CTG131
	TaeCsp5DShA_0070_G13
	TaeCsp5DShA_0066_K17
	TaeCsp5DShA_0080_J13
	TaeCsp5DShA_0096_H24
	TaeCsp5DShA_0030_J06
	TaeCsp5DShA_0053_J20
	TaeCsp5DShA_0042_K13	TaeCs5DS054_D09
	TaeCsp5DShA_0040_B09	TaeCs5DS075_M22
	TaeCsp5DShA_0075_M22	TaeCs5DS089_K06
	TaeCsp5DShA_0054_D09
	CTG151
	TaeCsp5DShA_0049_N15
	TaeCsp5DShA_0046_F22
	TaeCsp5DShA_0043_O18	All clones
	TaeCsp5DShA_0038_G19
SC-20
	CTG157
	TaeCsp5DShA_0079_L16
	TaeCsp5DShA_0028_F18
	TaeCsp5DShA_0092_L24
	TaeCsp5DShA_0078_L07
	TaeCsp5DShA_0087_F15
	TaeCsp5DShA_0068_M09
	TaeCsp5DShA_0075_C22
	TaeCsp5DShA_0080_H05
	TaeCsp5DShA_0056_B03
	TaeCsp5DShA_0085_B20
	TaeCsp5DShA_0046_P15
	TaeCsp5DShA_0069_K19
	TaeCsp5DShA_0071_G06
	TaeCsp5DShA_0053_L10
	TaeCsp5DShA_0048_H08
	TaeCsp5DShA_0086_L10
	TaeCsp5DShA_0059_B21
	TaeCsp5DShA_0045_H22
	TaeCsp5DShA_0056_F23
	TaeCsp5DShA_0042_N23
	TaeCsp5DShA_0060_L09
	TaeCsp5DShA_0085_J20
	TaeCsp5DShA_0078_H04
	TaeCsp5DShA_0059_F20
	TaeCsp5DShA_0028_D06
	TaeCsp5DShA_0035_K08
	TaeCsp5DShA_0051_O24
	TaeCsp5DShA_0036_F16
	TaeCsp5DShA_0041_J14
	TaeCsp5DShA_0061_A14
	TaeCsp5DShA_0090_I22
	TaeCsp5DShA_0086_G14
	TaeCsp5DShA_0057_P05
	TaeCsp5DShA_0062_L04
	TaeCsp5DShA_0045_L07
	TaeCsp5DShA_0059_H03
	TaeCsp5DShA_0080_K07
	TaeCsp5DShA_0054_I15
	TaeCsp5DShA_0039_O15	TaeCs5DS059_H22
	TaeCsp5DShA_0075_I11	TaeCs5DS039_N19
	TaeCsp5DShA_0039_N19
	CTG156
	TaeCsp5DShA_0083_P20	TaeCs5DS081_N24
	TaeCsp5DShA_0037_D08	TaeCs5DS088_D14
	TaeCsp5DShA_0072_O05
	TaeCsp5DShA_0035_C13
	TaeCsp5DShA_0035_G24
	TaeCsp5DShA_0042_N02
	TaeCsp5DShA_0084_O16
	TaeCsp5DShA_0075_H02
	TaeCsp5DShA_0086_C02
	TaeCsp5DShA_0075_F09
	TaeCsp5DShA_0072_I22
	TaeCsp5DShA_0074_F22
	TaeCsp5DShA_0088_A22
	TaeCsp5DShA_0056_E03
	TaeCsp5DShA_0056_K13
	TaeCsp5DShA_0081_K14
	TaeCsp5DShA_0092_E15
	TaeCsp5DShA_0087_C15
	TaeCsp5DShA_0048_C04
	TaeCsp5DShA_0050_K08
	TaeCsp5DShA_0069_L21
	TaeCsp5DShA_0086_B08
	TaeCsp5DShA_0061_P08
	TaeCsp5DShA_0087_G04
	TaeCsp5DShA_0072_B07
	TaeCsp5DShA_0070_I20
	TaeCsp5DShA_0072_P14
	TaeCsp5DShA_0056_O14
	TaeCsp5DShA_0091_E04
	TaeCsp5DShA_0069_K02
	TaeCsp5DShA_0080_A04
	TaeCsp5DShA_0080_K11
	TaeCsp5DShA_0081_A18
	TaeCsp5DShA_0083_L11
	TaeCsp5DShA_0058_O07
	TaeCsp5DShA_0052_I11
	TaeCsp5DShA_0078_K18
	TaeCsp5DShA_0094_H01
	TaeCsp5DShA_0036_N19
	TaeCsp5DShA_0049_I17
	TaeCsp5DShA_0039_A22
	TaeCsp5DShA_0067_J04
SC-21
	CTG105
	TaeCsp5DShA_0041_J06
	TaeCsp5DShA_0054_C13	TaeCs5DS081_A13
	TaeCsp5DShA_0052_H12	TaeCs5DS066_D08
	TaeCsp5DShA_0037_G14	TaeCs5DS036_A05
	TaeCsp5DShA_0081_A13	TaeCs5DS037_G14
	TaeCsp5DShA_0066_D08
	CTG108
	TaeCsp5DShA_0051_M05	all clones
	TaeCsp5DShA_0047_G08
	TaeCsp5DShA_0084_J14
	TaeCsp5DShA_0036_J03
	TaeCsp5DShA_0061_N18
	TaeCsp5DShA_0050_F23
