# Supplementary material for: The physical map of wheat chromosome 5DS revealed gene duplications and small rearrangements
Source: BMC Genomics. 2015 Jun 13;16(1):453. doi: 10.1186/s12864-015-1641-y (PMC4465308; doi:10.1186/s12864-015-1641-y)
Supplement: Additional file 6: — Deletion bin map of 5DS. Markers in black are physically anchored; markers in blue are putatively assigned via microarray. Markers anchored by both approaches are indicated in green. [file 12864_2015_1641_MOESM6_ESM.xlsx]

## Sheet: Final_map
Additional File 6. Deletion bin map of 5DS. Markers in black are physically anchored; markers in blue are putatively assigned via microarray; markers in green are anchored by both approaches
Deletion bin		Anchored marker/probe	Contig
0.78-1.00		C0NIF, HJKAX1S01A3G1S, HJKAX1S01A8XG6_1, HJKAX1S01AFTIY, HJKAX1S01AICQU_1, HJKAX1S01B05PQ, HJKAX1S01BRYKN, HJKAX1S01C0NIF_1, HJKAX1S01DEGP7, HJKAX1S01EHUX6	[CTG131-CTG151]
0.78-1.00		Pina-D1, Pinb-D1, BE403785, BE405667, BG607041, BE444113, BE637485, BF293305, gpw326, HJKAX1S01A70V1,HJKAX1S01A7347_1, HJKAX1S01A8B3O_1, HJKAX1S01A91G5, HJKAX1S01AF8UU, HJKAX1S01AG15D_1, HJKAX1S01AH62T, HJKAX1S01AI42B, HJKAX1S01AO2IM_1, HJKAX1S01ATT3Z_1, HJKAX1S01AWF2H_1, HJKAX1S01AXL6T, HJKAX1S01B6SGQ, HJKAX1S01B7OOQ_1, HJKAX1S01BG97Y_1, HJKAX1S01BHDPO, HJKAX1S01BKUGM, HJKAX1S01BVWHU, HJKAX1S01B…	[CTG70
0.78-1.00		CRSMO, HJKAX1S01B90WE	CTG145
0.78-1.00		BE606637, BARC130, BE585732, BE636954, HJKAX1S01A3NTM, HJKAX1S01A727K_1, HJKAX1S01AIFSZ, HJKAX1S01AP5C7, HJKAX1S01AREGM, HJKAX1S01AWAZM, HJKAX1S01B6LRX_1, HJKAX1S01B8HN9, HJKAX1S01B8PPZ, HJKAX1S01BERCR_1, HJKAX1S01BPL1Q, HJKAX1S01BQ6NP, HJKAX1S01BR82E, HJKAX1S01C54TY, HJKAX1S01C5H7F_2, HJKAX1S01C868X_1, HJKAX1S01CFT8W, HJKAX1S01CVP7I, HJKAX1S01D1IAU_1, HJKAX1S01D56LR, HJKAX1S01DHW82, HJKAX1S01DOM…	CTG146]
0.78-1.00		CFD18, WMC233, cfd165, HJKAX1S01A7MLJ, HJKAX1S01CM6WO, HJKAX1S01CPX97, HJKAX1S01D5GB5, HJKAX1S01DMXJ8, HJKAX1S01EAEME, HJKAX1S01EECDM	[CTG66-CTG122]
0.78-1.00		HJKAX1S01A8DE2, HJKAX1S01AK1FS_2, HJKAX1S01AK8JS, HJKAX1S01AMZPY_2, HJKAX1S01AZIKV_1, HJKAX1S01B2F31, HJKAX1S01B2QMF, HJKAX1S01B63H0, HJKAX1S01B74GC, HJKAX1S01BC19Q_1, HJKAX1S01BGEN2, HJKAX1S01BQS5H, HJKAX1S01BTO6R, HJKAX1S01BVKLW, HJKAX1S01BZLKT, HJKAX1S01C0CL3_1, HJKAX1S01C62IA, HJKAX1S01CKCGK, HJKAX1S01CTC87, HJKAX1S01D0JR9_1, HJKAX1S01DL5WK, HJKAX1S01DMUZH, HJKAX1S01DSRPF, HJKAX1S01DYHJ2, HJK…	CTG84
0.78-1.00		HJKAX1S01A0PW6, HJKAX1S01AH52G_2, HJKAX1S01AJSEB, HJKAX1S01APUII, HJKAX1S01AZP0H, HJKAX1S01B1ERL_1, HJKAX1S01B4MEI, HJKAX1S01BHESQ, HJKAX1S01BL3SB, HJKAX1S01CMBCB, HJKAX1S01CZ1TS, HJKAX1S01EVS1K	CTG18
0.78-1.00		BE606535, HJKAX1S01A44MH_1, HJKAX1S01A8XA8_1, HJKAX1S01AF8F9_1, HJKAX1S01AG9B5, HJKAX1S01AINB7_2, HJKAX1S01AIUC6, HJKAX1S01AO571, HJKAX1S01AR9ZC, HJKAX1S01AXP70_1, HJKAX1S01B27FE, HJKAX1S01BBAIZ_1, HJKAX1S01BGWSX, HJKAX1S01BI0P3, HJKAX1S01BOD1G_1, HJKAX1S01BVEYG, HJKAX1S01BXDC4, HJKAX1S01C2HR3_1, HJKAX1S01C9GI2_1, HJKAX1S01CBUEU, HJKAX1S01CP1IP, HJKAX1S01CVZFQ, HJKAX1S01CXXIW, HJKAX1S01CYJJA_1, H…	CTG65
0.78-1.00		CD882766, HJKAX1S01A8B8T, HJKAX1S01A8XC0_1, HJKAX1S01AF0UY_1, HJKAX1S01AIG75_1, HJKAX1S01AMP1U, HJKAX1S01ARY5F_1, HJKAX1S01BBTKY, HJKAX1S01BIB29, HJKAX1S01BM04B_1, HJKAX1S01BUU8Q, HJKAX1S01BWCKO, HJKAX1S01CBM6D, HJKAX1S01CCYOO, HJKAX1S01CGBGZ, HJKAX1S01CGDI4, HJKAX1S01CIRZG, HJKAX1S01CZ7BB, HJKAX1S01DC0GZ, HJKAX1S01DCDZJ, HJKAX1S01DDZ7Y, HJKAX1S01DW9ZP, HJKAX1S01E0CLV, synopGBS118957	CTG134
0.78-1.00		HJKAX1S01A2WM0, HJKAX1S01A3M7E, HJKAX1S01AQDW6_1, HJKAX1S01ASO8W_1, HJKAX1S01AUUUP_1, HJKAX1S01B2FXF, HJKAX1S01D549R	[CTG57-CTG162]
0.78-1.00		BF292091, HJKAX1S01A4D9I, HJKAX1S01AD6GX, HJKAX1S01AF8WE_1, HJKAX1S01ATJOE, HJKAX1S01ATL6K_1, HJKAX1S01AV9J8_1, HJKAX1S01AXA1K, HJKAX1S01B0FUF, HJKAX1S01B1PLD, HJKAX1S01B5EBV, HJKAX1S01BDTPL_1, HJKAX1S01BIIUA_1, HJKAX1S01BMQEZ, HJKAX1S01BY8WA_1, HJKAX1S01BZCMK_1, HJKAX1S01CE3OL, HJKAX1S01CEQNK_1, HJKAX1S01CHEQ9_1, HJKAX1S01CMW98_1, HJKAX1S01COE5P, HJKAX1S01CX4AZ_1, HJKAX1S01D32OU, HJKAX1S01DAWNA,…	CTG62
0.78-1.00		HJKAX1S01B2HMT, HJKAX1S01CRQII, HJKAX1S01CTHT5, HJKAX1S01CZILL, HJKAX1S01D1GT8, HJKAX1S01D3VJB, HJKAX1S01D8BED	CTG17
0.78-1.00	mapped to 0.78-1.00 but order is uncertain	B04N2, BE404135, HJKAX1S01A4F6S, HJKAX1S01A62CD_1, HJKAX1S01AJJTQ, HJKAX1S01ART7U, HJKAX1S01AVTBI, HJKAX1S01AXOWN, HJKAX1S01BCQAY, HJKAX1S01BQ7XQ_1, HJKAX1S01BUP39, HJKAX1S01C8PDJ_1, HJKAX1S01CBZ94_1, HJKAX1S01CGBAE, HJKAX1S01CJAA7, HJKAX1S01CKGF6_1, HJKAX1S01CL8CQ, HJKAX1S01CUHYM, HJKAX1S01CV459_1, HJKAX1S01D5EDW, HJKAX1S01DALSX, HJKAX1S01DD922, HJKAX1S01DIQXD, HJKAX1S01DIX1W, HJKAX1S01DJUUD, HJ…	CTG15
0.78-1.00		B2LTL, HJKAX1S01AOIHY_1, HJKAX1S01AUXDJ, HJKAX1S01AVMN5_1, HJKAX1S01B20WK, HJKAX1S01B8UBF, HJKAX1S01B9FXW_1, HJKAX1S01BBF8R_1, HJKAX1S01BPS6P_1, HJKAX1S01CUA9Q, HJKAX1S01DJEM9, HJKAX1S01EL57B, HJKAX1S01ELPFZ, HJKAX1S01ENR0Q, HJKAX1S01EW3TX	CTG19
0.78-1.00		BF474606, BG263391, BRAMT, HJKAX1S01A9C1T_2, HJKAX1S01AUOGV, HJKAX1S01AZ9E5, HJKAX1S01B6N64, HJKAX1S01BR51Q, HJKAX1S01BY6YM, HJKAX1S01EPNYP, synopGBS129672_A	CTG26
0.78-1.00		AMEBF, E1EKW, HJKAX1S01B29MO_1, HJKAX1S01B2TE7, HJKAX1S01D55YG, HJKAX1S01EORLM	CTG129
0.78-1.00		BG262914, HJKAX1S01C23SU_1, HJKAX1S01D5TB8_1, HJKAX1S01D8U82, HJKAX1S01DZW2V, HJKAX1S01E2M1Z, HJKAX1S01EW1Y8	[CTG112-CTG111]
0.78-1.00		BM137384, HJKAX1S01BGKTI, HJKAX1S01BUQEX_1, HJKAX1S01CDPOC_2, HJKAX1S01CE09M, HJKAX1S01CJZR8, HJKAX1S01CPF3S, HJKAX1S01CRAQQ, HJKAX1S01E1JGI, HJKAX1S01EAMZN, HJKAX1S01EX3XK	[CTG158-CTG118]
0.67-0.78		BV62B, BKSSP, WMC608, WMS16, BE591734, HJKAX1S01A1AL5_1, HJKAX1S01A8M7O_1, HJKAX1S01A8WLN_1, HJKAX1S01A9MKQ_1, HJKAX1S01AIE76, HJKAX1S01AMR6I_1, HJKAX1S01ANEAI_1, HJKAX1S01APUXE, HJKAX1S01ASKML_1, HJKAX1S01B0CI9, HJKAX1S01B0DFD_1, HJKAX1S01B3SEH_1, HJKAX1S01B8MNI_1, HJKAX1S01BAV84, HJKAX1S01BCHF3_2 HJKAX1S01BJN2Y, HJKAX1S01BMC7J, HJKAX1S01BROWL, HJKAX1S01BTC15, HJKAX1S01BYN71_1, HJKAX1S01C7C36, H…	CTG99
0.67-0.78		BCLS8, CFD81, HJKAX1S01A19BM, HJKAX1S01A2R5Z, HJKAX1S01A37N1_1, HJKAX1S01A92WI_1, HJKAX1S01AE2X2, HJKAX1S01AF1XS, HJKAX1S01AF6LJ, HJKAX1S01AFTY0_1, HJKAX1S01AGTJU_1, HJKAX1S01AIVBR, HJKAX1S01AP5M4_1, HJKAX1S01APRPE_2, HJKAX1S01ASVPD, HJKAX1S01AT1GT, HJKAX1S01AXE9R_1, HJKAX1S01AY22M, HJKAX1S01AYADL, HJKAX1S01B0GUX_1, HJKAX1S01B0IJA_1, HJKAX1S01B1GIU, HJKAX1S01B1GOW_3, HJKAX1S01B2VNV_1, HJKAX1S01B6…	CTG93
0.63-0.67		HJKAX1S01A0AAJ_1, HJKAX1S01A3F5V_2, HJKAX1S01A6MNI, HJKAX1S01AGS4J, HJKAX1S01AJKII_1, HJKAX1S01AKBI9, HJKAX1S01AQYBU, HJKAX1S01ASI9T, HJKAX1S01B1890_1, HJKAX1S01BC8XL, HJKAX1S01BF4XX_1, HJKAX1S01BN4CY, HJKAX1S01BP9ZD, HJKAX1S01BREO3, HJKAX1S01BSDN3, HJKAX1S01C5OGS, HJKAX1S01C7M9W, HJKAX1S01CDL76_1, HJKAX1S01CH2FX, HJKAX1S01CH3EZ, HJKAX1S01CHNE5_2, HJKAX1S01CISK2_1, HJKAX1S01CX21Y, HJKAX1S01CXDQ1,…	CTG155
0.63-0.67		GPI:C:739811, HJKAX1S01A75RI, HJKAX1S01A81A2, HJKAX1S01AGRHC_1, HJKAX1S01ANBIF_1, HJKAX1S01AR8LO_1, HJKAX1S01ASP8I_2, HJKAX1S01ATD00, HJKAX1S01AYV7P, HJKAX1S01B02EY, HJKAX1S01B6N8I, HJKAX1S01BGYC8, HJKAX1S01BW5VS, HJKAX1S01BWXLW, HJKAX1S01BYL7P_1, HJKAX1S01CG6JT_1, HJKAX1S01CQ90A, HJKAX1S01CZBT4_2, HJKAX1S01D0963, HJKAX1S01D3Z3G_1, HJKAX1S01DDGKK, HJKAX1S01DEAKG, HJKAX1S01DNGW4, HJKAX1S01DPOPU, H…	CTG117
0.63-0.67		B5PZZ, HJKAX1S01A1UYT, HJKAX1S01A8F6O, HJKAX1S01AHVHY, HJKAX1S01AJGR2, HJKAX1S01ALBHW_1, HJKAX1S01ALZE3_1, HJKAX1S01ATHT9, HJKAX1S01AVYJ4, HJKAX1S01B888M, HJKAX1S01BQJ9E_1, HJKAX1S01BTBB2, HJKAX1S01CNGXM, HJKAX1S01CUOZ8_1, HJKAX1S01CZY4M_2, HJKAX1S01D0TCI, HJKAX1S01D3179, HJKAX1S01D4VZK, HJKAX1S01D8ZWT, HJKAX1S01DGA0V, HJKAX1S01DJER1, HJKAX1S01EC7QM, HJKAX1S01EE12I, HJKAX1S01EL42U	CTG14
0.63-0.67		BQDJS, BF483719, BF484212, HJKAX1S01A18X0, HJKAX1S01A5BNJ_1, HJKAX1S01A8XU6, HJKAX1S01A9U9C, HJKAX1S01AD4FT_1, HJKAX1S01AD803, HJKAX1S01AF6Y7, HJKAX1S01AK035, HJKAX1S01AK4K0_1, HJKAX1S01AMNLR_1, HJKAX1S01AMP3Y, HJKAX1S01AUQQR, HJKAX1S01AZ757, HJKAX1S01B2TI9, HJKAX1S01B60A8_1, HJKAX1S01B77YA, HJKAX1S01B7JL7, HJKAX1S01B8QWS, HJKAX1S01BD7KT_2, HJKAX1S01BFM22_1, HJKAX1S01BIHWS, HJKAX1S01BJKKZ_1, HJKA…	CTG115
0.63-0.67		HJKAX1S01AU0PR_1, HJKAX1S01BTQ49, HJKAX1S01BV159, HJKAX1S01DOSQS, HJKAX1S01DYLQY	CTG81
0.63-0.67		BUH5R, D8U1H, GPI:C:758334, BE444720, HJKAX1S01A146U, HJKAX1S01A4T0V_1, HJKAX1S01A5I2W, HJKAX1S01A8VE4, HJKAX1S01A9D7T, HJKAX1S01A9QAF_1, HJKAX1S01AG8SM, HJKAX1S01AI7SW, HJKAX1S01AOUM4_1, HJKAX1S01APRNZ, HJKAX1S01AR1KC, HJKAX1S01AU5EA_1, HJKAX1S01AX2GY_1, HJKAX1S01B0LHG, HJKAX1S01B3DV7, HJKAX1S01B3IHJ_1, HJKAX1S01B5D48_1, HJKAX1S01B8BXX, HJKAX1S01B9F53_1, HJKAX1S01BEUXL, HJKAX1S01BLYQ6_1, HJKAX1S…	CTG102
0.63-0.67 junction		C7J3U, BE470750, HJKAX1S01A7M7H_1, HJKAX1S01A8G7B, HJKAX1S01A9K39, HJKAX1S01AG6N7_2, HJKAX1S01AGBML, HJKAX1S01AKHI3, HJKAX1S01AL5J6, HJKAX1S01AM6QR_2, HJKAX1S01AO06D_1, HJKAX1S01APOQR, HJKAX1S01AQC78_1, HJKAX1S01ATC5F_2, HJKAX1S01AU5YH, HJKAX1S01AVFQ3, HJKAX1S01AZCW3_1, HJKAX1S01B07OU, HJKAX1S01B0UPA, HJKAX1S01B3V8V, HJKAX1S01B6J87_1, HJKAX1S01BANIX_1, HJKAX1S01BAOBK, HJKAX1S01BDUC1_1, HJKAX1S01B…	CTG78
0.63-0.67 junction		BA0XF, CAJFV, GPI:C:728956, HJKAX1S01DT5BD, BF292081, HJKAX1S01A1URF_1, HJKAX1S01A6VLE, HJKAX1S01AFX6F, HJKAX1S01AGCXF, HJKAX1S01AP8OI, HJKAX1S01AS0EZ, HJKAX1S01ATG0H_1, HJKAX1S01AW18C, HJKAX1S01B6W94, HJKAX1S01B6W94_1, HJKAX1S01B8GT3_1, HJKAX1S01BADPF, HJKAX1S01BDDYD, HJKAX1S01BR0N0_1, HJKAX1S01BVREN, HJKAX1S01C0R2D, HJKAX1S01C9CYQ_1, HJKAX1S01CDOE1, HJKAX1S01CEMIB, HJKAX1S01CENIX, HJKAX1S01CGKB…	[CTG98-CTG54-CTG68]
0.63-0.67	mapped to 0.63-0.67 but order is uncertain	A78ID, GPI:C:758029, HJKAX1S01ANCRF, HJKAX1S01AO5ZI, HJKAX1S01B2617_1, HJKAX1S01B5FIS, HJKAX1S01B8JO3, HJKAX1S01B98BO, HJKAX1S01BC3MN, HJKAX1S01BN6FG, HJKAX1S01C37RG, HJKAX1S01CX857, HJKAX1S01DU33U, HJKAX1S01ED9TT	CTG89
0.63-0.67		BF474953, HJKAX1S01A7UQV_1, HJKAX1S01A8TZB_2, HJKAX1S01ANOY5, HJKAX1S01AVZGE, HJKAX1S01B5VHT, HJKAX1S01BSGSF_2, HJKAX1S01C00XN_1, HJKAX1S01C0IAL, HJKAX1S01C60HW, HJKAX1S01CPOQ8, HJKAX1S01CSAS3, HJKAX1S01CWIDP, HJKAX1S01CYW8J_1, HJKAX1S01DELG0, HJKAX1S01DFVTG, HJKAX1S01DH3HO, HJKAX1S01DHOT1, HJKAX1S01DQJV3, HJKAX1S01EBBPF, HJKAX1S01EKSIV, HJKAX1S01EMS5L, HJKAX1S01ESWLW, synopGBS119454_5_6_B, synop…	CTG97
0.63-0.67		BG607697, HJKAX1S01B42H9_2	CTG46
0-0.63		BE499257, HJKAX1S01A34JE_1, HJKAX1S01A3ZKL, HJKAX1S01ADS67, HJKAX1S01BJFRB, HJKAX1S01BKVL3, HJKAX1S01BM5S6, HJKAX1S01COGRB, HJKAX1S01D4X3K, HJKAX1S01DR6B1, HJKAX1S01DSKKG	[CTG143-CTG120-CTG82]
0-0.63		GPI:C:728036, BF202632, HJKAX1S01A4YRJ_1, HJKAX1S01A9K8O, HJKAX1S01AECOA_1, HJKAX1S01AFZC8, HJKAX1S01AHSIJ_1, HJKAX1S01AMYSS, HJKAX1S01ATVBU, HJKAX1S01AUKGD, HJKAX1S01AVSPC, HJKAX1S01B3APK, HJKAX1S01BERCW, HJKAX1S01BGKQ5, HJKAX1S01BJD33_1, HJKAX1S01BJSNF, HJKAX1S01BMBPQ_1, HJKAX1S01BMJ5R, HJKAX1S01C02HV, HJKAX1S01C0XVX, HJKAX1S01C2GNE_1, HJKAX1S01C5LY4, HJKAX1S01C6F4R, HJKAX1S01CQ23G, HJKAX1S01D0…	[CTG149-CTG140]
0-0.63		HJKAX1S01A0IWX, HJKAX1S01AR1WB, HJKAX1S01AXG90, HJKAX1S01B015D, HJKAX1S01BFOKH, HJKAX1S01BPOV5, HJKAX1S01DJSTL, HJKAX1S01EY4R1	CTG25
0-0.63		BE497093, GPI:C:741009, GPI:C:744654, HJKAX1S01A180B_2, HJKAX1S01A6TPM, HJKAX1S01AGYZ1, HJKAX1S01AH8NN, HJKAX1S01AHZBG, HJKAX1S01AIDXK_1, HJKAX1S01ALFCG, HJKAX1S01AUG8G, HJKAX1S01B1W96, HJKAX1S01B5DOH, HJKAX1S01BBM1D, HJKAX1S01BG0MO, HJKAX1S01BIXSB, HJKAX1S01BP5F2_1, HJKAX1S01BUS5I, HJKAX1S01BUY5G, HJKAX1S01C2BHH, HJKAX1S01C2QMJ_1, HJKAX1S01C4F9I, HJKAX1S01CQB5D_1, HJKAX1S01CQR4D, HJKAX1S01CWDDE,…	CTG124
0-0.63		A1Z95, CFD74, BE636795, HJKAX1S01A1BOC, HJKAX1S01AFQCP, HJKAX1S01AOWPC_1, HJKAX1S01AQQVV, HJKAX1S01ASP54, HJKAX1S01B1I4F_1, HJKAX1S01B1LFP, HJKAX1S01BBDK2_1, HJKAX1S01BI22I_2, HJKAX1S01BPNQZ, HJKAX1S01BRGQX, HJKAX1S01CFFRJ, HJKAX1S01CHQN7_1, HJKAX1S01D312L, HJKAX1S01D4904, HJKAX1S01D83H6_1, HJKAX1S01DGWXW, HJKAX1S01DPOGU, HJKAX1S01DV5W4, HJKAX1S01ECZ5S, HJKAX1S01EEZWJ, HJKAX1S01EWB7B, HJKAX1S01EX…	[CTG144-CTG121]
0-0.63		BXQWE, BF485261, GPI:C:746971, BE443751, HJKAX1S01A62C5_1, HJKAX1S01A7A8Q_1, HJKAX1S01A7J6H_1, HJKAX1S01A8VUC_1, HJKAX1S01AI0RH_2, HJKAX1S01ASXPP, HJKAX1S01AYD4U, HJKAX1S01B5OO8, HJKAX1S01BBVN8_1, HJKAX1S01BGFWN_1, HJKAX1S01BRADD, HJKAX1S01C9P4Z, HJKAX1S01CFQ7M, HJKAX1S01CLRU8, HJKAX1S01CUN29, HJKAX1S01DU8K9, HJKAX1S01ET2LL, HJKAX1S01EVK0B, HJKAX1S01EWPHW	[CTG100-CTG71]
0-0.63		HJKAX1S01AU2R5, HJKAX1S01B0Y2T, HJKAX1S01B3WFU_1, HJKAX1S01B8UOO, HJKAX1S01BHDZ0, HJKAX1S01BQ6DT, HJKAX1S01BX79U, HJKAX1S01BZHBP, HJKAX1S01C3XOH, HJKAX1S01C60VA, HJKAX1S01D5VR9, HJKAX1S01DBDY5, HJKAX1S01DHU8D, HJKAX1S01ENBNW	CTG101
0-0.63		BIC1N, AX462334, CFD78, HJKAX1S01AHTYI, HJKAX1S01B21Q2, HJKAX1S01B72B6_1, HJKAX1S01BAHDB, HJKAX1S01BBYNW, HJKAX1S01BDBB3, HJKAX1S01BDXF0, HJKAX1S01BGRQQ, HJKAX1S01BZMZ3_1, HJKAX1S01C0EH6_2, HJKAX1S01C94G9_3, HJKAX1S01CWJ6K_1, HJKAX1S01D02T9, HJKAX1S01DFYJO, HJKAX1S01DXC8A, HJKAX1S01EALL9, HJKAX1S01EIMS3	[CTG159
0-0.63		BE490408, HJKAX1S01A7OJD, HJKAX1S01AXE2D, HJKAX1S01BEME5, HJKAX1S01BHONX, HJKAX1S01BHTUD, HJKAX1S01BYJSE, HJKAX1S01BZR5I_1, HJKAX1S01C3QQB, HJKAX1S01C665H, HJKAX1S01CCDHQ, HJKAX1S01CP8L8, HJKAX1S01CRWKS, HJKAX1S01CVI8T, HJKAX1S01D3WSX, HJKAX1S01DKA6E, HJKAX1S01E18B6, HJKAX1S01E4H0T, HJKAX1S01ECB9T	CTG150]
0-0.63		BE498768, BF473658, C0VNS, HJKAX1S01A1RCC, HJKAX1S01A40SK_1, HJKAX1S01A6QJ9_1, HJKAX1S01A9H5F_1, HJKAX1S01A9N2X, HJKAX1S01AEHM7, HJKAX1S01AJAQV, HJKAX1S01ALH1O, HJKAX1S01ALWPD, HJKAX1S01ASL57, HJKAX1S01AXO03, HJKAX1S01B0ABN, HJKAX1S01B14OH, HJKAX1S01B3H5S_3, HJKAX1S01B45BL_1, HJKAX1S01BAWMR, HJKAX1S01BE4KV, HJKAX1S01BEY0P, HJKAX1S01BGVUW, HJKAX1S01BHSRP, HJKAX1S01BJFL1, HJKAX1S01BLWOD, HJKAX1S01B…	CTG125
0-0.63		BE606945, HJKAX1S01A1ZCL_2, HJKAX1S01A4PVO, HJKAX1S01A8D02, HJKAX1S01AY7IZ_1, HJKAX1S01B2EEN, HJKAX1S01B8B7Z, HJKAX1S01BCSK4, HJKAX1S01BGM23, HJKAX1S01BVG5I, HJKAX1S01BVMEB, HJKAX1S01C21ZF, HJKAX1S01C3BWZ, HJKAX1S01C5NQY, HJKAX1S01CEZ4D, HJKAX1S01D0Q65, HJKAX1S01DA0E1, HJKAX1S01DS69M, HJKAX1S01DTMWB, HJKAX1S01EA4QY, HJKAX1S01EIP6C	CTG142
0-0.63		BG604740, HJKAX1S01A9E0N, HJKAX1S01AGXDH_1,HJKAX1S01AJVK3, HJKAX1S01BADKM, HJKAX1S01BI1FF, HJKAX1S01BLOPY, HJKAX1S01C80NZ, HJKAX1S01CT63B, HJKAX1S01D0A1J, HJKAX1S01DA19P, HJKAX1S01DAKW0, HJKAX1S01DIIGQ, HJKAX1S01DQHDD, HJKAX1S01EJSMO, HJKAX1S01EJWQN, HJKAX1S01EK8AT	CTG5
0-0.63		BYIFL, EXX6A, GPI:C:729592, BE591974, BE490781, BE591461, HJKAX1S01A0GAM, HJKAX1S01A3JCJ, HJKAX1S01A3JPQ, HJKAX1S01A4V4G, HJKAX1S01A7D6L, HJKAX1S01A7MCG, HJKAX1S01A7VJ0, HJKAX1S01A9IU7, HJKAX1S01A9L82_1, HJKAX1S01AD2LT, HJKAX1S01AERNY, HJKAX1S01AF62V_1, HJKAX1S01AF8Z4_1, HJKAX1S01AFLP1, HJKAX1S01AGQW8, HJKAX1S01AJVB0_1, HJKAX1S01ALICS_1, HJKAX1S01AOSZE_1, HJKAX1S01AQFDW, HJKAX1S01AQXAZ, HJKAX1S01…	[CTG156
0-0.63		WMS358, HJKAX1S01ARCBJ, HJKAX1S01ASPAQ, HJKAX1S01ATZWT, HJKAX1S01B04RQ, HJKAX1S01B64O0_1, HJKAX1S01B8ZKY, HJKAX1S01B8ZKY_1, HJKAX1S01BKP8T, HJKAX1S01BKW53_1, HJKAX1S01BNSOS_1, HJKAX1S01BTIZZ, HJKAX1S01BYFXT, HJKAX1S01CJAA3, HJKAX1S01COOBU_1, HJKAX1S01CPPKC, HJKAX1S01CQR6R, HJKAX1S01CXT3Z, HJKAX1S01CZFHJ, HJKAX1S01D3CPD, HJKAX1S01D3M6P, HJKAX1S01D7PIM_1, HJKAX1S01D8IEF, HJKAX1S01DJAZH, HJKAX1S01DY…	CTG157]
0-0.63		B7QNM, HJKAX1S01B7QNM_1, HJKAX1S01B9MNZ_1, HJKAX1S01BAV97, HJKAX1S01BRWJZ, HJKAX1S01DCJ4B, HJKAX1S01E2WL4	CTG95
0-0.63		AFQ6M, BE404490, HJKAX1S01BOBJ9_1	CTG2
0-0.63		BZB42, CAGIE, BE444644, BE500291, HJKAX1S01A14N8_1, HJKAX1S01A6Y6R, HJKAX1S01A75OR, HJKAX1S01A7YQ8, HJKAX1S01A91XM, HJKAX1S01ADNOS_1, HJKAX1S01AEF3A_1, HJKAX1S01AFGD9, HJKAX1S01AFZAB_1, HJKAX1S01AHD5D_1, HJKAX1S01AI7CB_1, HJKAX1S01AIHGE, HJKAX1S01AOK3I_1, HJKAX1S01AQCXN, HJKAX1S01ARIOW, HJKAX1S01ART2Q_1, HJKAX1S01ARVXO, HJKAX1S01AT38K_1, HJKAX1S01AVXCJ_1, HJKAX1S01B1NJG_2, HJKAX1S01B2LU7_1, HJKAX…	CTG138
0-0.63		BE604729, HJKAX1S01A06QF, HJKAX1S01A2GYR, HJKAX1S01A3R4H_1, HJKAX1S01A4MV4, HJKAX1S01A7MQ2, HJKAX1S01ARCHY, HJKAX1S01ARDFO, HJKAX1S01AS7FU_2, HJKAX1S01AW9CU, HJKAX1S01AXSE2_1, HJKAX1S01AZ7G1, HJKAX1S01B07MH_2, HJKAX1S01B0UGI, HJKAX1S01B2JKX, HJKAX1S01B3X79, HJKAX1S01BB4MQ, HJKAX1S01BC2G7, HJKAX1S01BFA3W_1, HJKAX1S01BO3IL_1, HJKAX1S01BPTSV, HJKAX1S01BPYUO, HJKAX1S01BZMB6, HJKAX1S01C3D4K, HJKAX1S01…	CTG135
0-0.63		BTCOT, GH722882, HJKAX1S01A3M9G, HJKAX1S01A7SYZ, HJKAX1S01A99ZE, HJKAX1S01AZ5XR, HJKAX1S01B6W77, HJKAX1S01B8KRV, HJKAX1S01BLNL2, HJKAX1S01BUGTT, HJKAX1S01C0AZM, HJKAX1S01C0SVI, HJKAX1S01C2QQP_1, HJKAX1S01C8Q9W, HJKAX1S01C9SJ1, HJKAX1S01CDGMS, HJKAX1S01CIFWA, HJKAX1S01CQ0M0_1, HJKAX1S01CSNIP, HJKAX1S01CUEGO, HJKAX1S01DCZ9G, HJKAX1S01DER4J, HJKAX1S01DHA7J, HJKAX1S01E23NS, HJKAX1S01EDT5X, HJKAX1S01E…	CTG96
0-0.63		HJKAX1S01AKAVO, HJKAX1S01C2VXY, HJKAX1S01DA8PE, HJKAX1S01DV89Q	CTG61
0-0.63		HJKAX1S01A6ED3_3, HJKAX1S01A6FRH, HJKAX1S01ANBH4, HJKAX1S01B1HV3_1, HJKAX1S01B4XDY, HJKAX1S01B5MQ7, HJKAX1S01BA33Q, HJKAX1S01BE2Z7_2, HJKAX1S01BJQG7, HJKAX1S01BK8WL, HJKAX1S01BNLCQ_1, HJKAX1S01BOZPD, HJKAX1S01BRF2J, HJKAX1S01BS34C_2, HJKAX1S01BWU5Y, HJKAX1S01CEU9S, HJKAX1S01CGN2C, HJKAX1S01CHGID, HJKAX1S01CI6CC_1, HJKAX1S01CIG0P, HJKAX1S01CRTSC, HJKAX1S01D2XQE, HJKAX1S01D3HL3, HJKAX1S01DEUDO, HJK…	CTG87
0-0.63		HJKAX1S01BN0H2	CTG55
0-0.63		HJKAX1S01A353Y, HJKAX1S01AJLEK, HJKAX1S01AMRNL, HJKAX1S01B79U7_1, HJKAX1S01BVOG0_3, HJKAX1S01C5P90, HJKAX1S01EFC5Y	[CTG74-CTG109]
0-0.63		HJKAX1S01ANPI7, HJKAX1S01ANPI7_1, HJKAX1S01AVSNZ_1, HJKAX1S01AY9ZK_1, HJKAX1S01B45J4, HJKAX1S01B7TQH_1, HJKAX1S01C4BTV, HJKAX1S01CJN0Q_2, HJKAX1S01CKPWS, HJKAX1S01CZTRC, HJKAX1S01E3KDN, HJKAX1S01EHR2B	CTG21
0-0.63		BE471016, HJKAX1S01A766A, HJKAX1S01A777G, HJKAX1S01A9714, HJKAX1S01AKMFT_1, HJKAX1S01AQOX2_1, HJKAX1S01AYT8J, HJKAX1S01B1Z4F, HJKAX1S01B3QTI_1, HJKAX1S01B5VCT, HJKAX1S01BR7WR_1, HJKAX1S01BXPEO, HJKAX1S01CKP5W, HJKAX1S01CMJHG, HJKAX1S01CZ1ZH_1, HJKAX1S01D70US, HJKAX1S01DGY1H, HJKAX1S01DQCJ7, HJKAX1S01EABJD, HJKAX1S01EQEFN, HJKAX1S01EVNEI, HJKAX1S01EYWXU, HJKAX1S01EZVKE	CTG83
0-0.63		BE403618, BE606654, BF485220, HJKAX1S01A1JA2, HJKAX1S01A5EE1_2, HJKAX1S01A5IOK_1, HJKAX1S01AQX07, HJKAX1S01BJABO_1, HJKAX1S01BXGZV_1, HJKAX1S01C01HO, HJKAX1S01C6XPU, HJKAX1S01CYQL1_1, HJKAX1S01DBDQI_2	[CTG127-CTG77]
0-0.63		BE405839, HJKAX1S01A06F6_1, HJKAX1S01A51MN, HJKAX1S01AION7_1, HJKAX1S01ARMA5_1, HJKAX1S01ATWON_1, HJKAX1S01AYJWI, HJKAX1S01B47DU, HJKAX1S01B82XB_1, HJKAX1S01BD76B, HJKAX1S01BG6FB, HJKAX1S01BI3PM, HJKAX1S01CC7DY, HJKAX1S01DDPND, HJKAX1S01DLITF, HJKAX1S01EQNFH, HJKAX1S01ES7OU, HJKAX1S01ETB3Y	CTG53
0-0.63		HJKAX1S01AEPAH_1, HJKAX1S01ANN34, HJKAX1S01ATX39, HJKAX1S01AW9QN, HJKAX1S01AYBTC, HJKAX1S01AZ089, HJKAX1S01B3UBU, HJKAX1S01BLOQY, HJKAX1S01C6LYA_1, HJKAX1S01CMQVW, HJKAX1S01DPHIW, HJKAX1S01EL74D	[CTG136-CTG148]
0-0.63	mapped to 0-0.63 but order is uncertain	BE424775, HJKAX1S01ANFYW, HJKAX1S01AP0TA_1, HJKAX1S01AQ36F_1, HJKAX1S01ATB7G, HJKAX1S01AUTOL_1, HJKAX1S01BA23Z_1, HJKAX1S01BAS0I, HJKAX1S01BRN80, HJKAX1S01BRUTM, HJKAX1S01BS4DX, HJKAX1S01BYQK1, HJKAX1S01BYSP1_1, HJKAX1S01CCR76_2, HJKAX1S01CL3NH, HJKAX1S01CONOO_1, HJKAX1S01CRZ16, HJKAX1S01CZMAY, HJKAX1S01DHLU4, HJKAX1S01DYLBL, HJKAX1S01EXG64, HJKAX1S01EXRJV, HJKAX1S01EXTWT, synopGBS118852	CTG137
0-0.63		GPI:C:743567, BF291319, BF485220	[CTG88-CTG90]
0-0.63		BT6NA	[CTG58-CTG56]
0-0.63		CFD189, HJKAX1S01BU82A_1	CTG113

## Sheet: GenomeZipper
			Deletion Bin	Brachypodium	Oryza	Sorghum	UniGene	UniProt	Marker	Deletion Bin	ITMI position	Reads matching Bdi	Reads metching Osa	Reads matching Sbi	Reads matching UG	Reads matching UP
			5DS2-0.78-1.00	Bradi4g00200	Os03t0701700	-	HvgnlUGHv#S39526490	trQ6JN51Q6JN51MAIZE	-	-	-	HJKAX1S01C9VSP	HJKAX1S01APUL4	-	HJKAX1S01C9VSP,HJKAX1S01APUL4,HJKAX1S01B66NA,HJKAX1S01CZFL3	HJKAX1S01APUL4
				Bradi4g00230	Os03t0710100	Sb08g023260.1	TagnlUGTa#S58888235	trC4JB29C4JB29MAIZE	-	-	-	HJKAX1S01B9PQD,HJKAX1S01CBFEV,HJKAX1S01CYNL9	HJKAX1S01BYXU0	HJKAX1S01CKSAV	HJKAX1S01CBFEV,HJKAX1S01A4Z6R,HJKAX1S01BWO74,HJKAX1S01BY02D,HJKAX1S01BYXU0,HJKAX1S01CKSAV,HJKAX1S01DG81R,HJKAX1S01E1YVU	HJKAX1S01CKSAV,HJKAX1S01E1YVU
		CTG131		Bradi4g00250	Os12t0640900	Sb08g023270.2,Sb08g023270.1	TagnlUGTa#S58857881,TagnlUGTa#S32668553	trC4IZ13C4IZ13MAIZE,trB6U1S0B6U1S0MAIZE,trC4J1F0C4J1F0MAIZE	-	-	-	HJKAX1S01B05PQ,HJKAX1S01CKDLE,HJKAX1S01DFSES,HJKAX1S01DL7YF,HJKAX1S01EC6DG,HJKAX1S01EHUX6	HJKAX1S01B05PQ,HJKAX1S01CKDLE,HJKAX1S01DL7YF,HJKAX1S01EHUX6,HJKAX1S01AFTIY	HJKAX1S01B05PQ,HJKAX1S01DFSES,HJKAX1S01EHUX6,HJKAX1S01AFTIY,HJKAX1S01BRYKN	HJKAX1S01B05PQ,HJKAX1S01CKDLE,HJKAX1S01EC6DG,HJKAX1S01EHUX6,HJKAX1S01AFTIY,HJKAX1S01AHV29,HJKAX1S01BG4V4,HJKAX1S01BRYKN,HJKAX1S01DF1S3,HJKAX1S01E0CZ2	HJKAX1S01B05PQ,HJKAX1S01CKDLE,HJKAX1S01EHUX6
		CTG70		Bradi4g00280	Os05t0200500,Os01t0198200,Os01t0772600	-	TagnlUGTa#S52544728,HvgnlUGHv#S58593651	trB4FW65B4FW65MAIZE,trC0PG38C0PG38MAIZE,trB6UEF8B6UEF8MAIZE	gpw326,BF293305	5DS2-0.78-1.00,5DS1-0.63-0.67	6	HJKAX1S01BVWHU,HJKAX1S01BC9N8,HJKAX1S01CF64C,HJKAX1S01DMNTP,HJKAX1S01BRVPY,HJKAX1S01C7ZAM,HJKAX1S01E0BTK,HJKAX1S01E1K2T,HJKAX1S01E2RLO	HJKAX1S01BVWHU,HJKAX1S01DMNTP,HJKAX1S01C7ZAM,HJKAX1S01E0BTK,HJKAX1S01E2RLO	-	HJKAX1S01BC9N8,HJKAX1S01DMNTP,HJKAX1S01C7ZAM,HJKAX1S01E0BTK,HJKAX1S01E1K2T	HJKAX1S01BVWHU,HJKAX1S01BC9N8,HJKAX1S01CF64C,HJKAX1S01DMNTP,HJKAX1S01C7ZAM,HJKAX1S01E0BTK,HJKAX1S01E1K2T,HJKAX1S01E2RLO
				Bradi4g00300	Os12t0641300	-	-	trB4FK45B4FK45MAIZE	-	-	-	HJKAX1S01BHKQN	HJKAX1S01BHKQN	-	-	HJKAX1S01BHKQN
		CTG70		Bradi4g00320	-	-	-	trQ9M423Q9M423HORVU	BE403785	5DS2-0.78-1.00	-	HJKAX1S01EKNNU,HJKAX1S01AI42B	-	-	-	HJKAX1S01AI42B
				Bradi4g00330	Os12t0640600	Sb01g047540.1	TagnlUGTa#S58899408,HvgnlUGHv#S58597862,ZmgnlUGZm#S22345677	trA0SMH9A0SMH9MAIZE,trQ45VT6Q45VT6MAIZE,trQ8H1L6Q8H1L6MAIZE,trQ45VT7Q45VT7MAIZE	-	-	-	HJKAX1S01A4N53,HJKAX1S01AGLKH,HJKAX1S01AXLYG,HJKAX1S01B2RVI,HJKAX1S01BKCBN,HJKAX1S01BORA3,HJKAX1S01BRQ5G,HJKAX1S01CEWLM,HJKAX1S01CPDW6,HJKAX1S01DCES3,HJKAX1S01DE8JK,HJKAX1S01DFDJK,HJKAX1S01DHTEG,HJKAX1S01DYFVU,HJKAX1S01ENLAN	HJKAX1S01A4N53,HJKAX1S01AGLKH,HJKAX1S01AXLYG,HJKAX1S01B2RVI,HJKAX1S01BKCBN,HJKAX1S01BORA3,HJKAX1S01BRQ5G,HJKAX1S01CPDW6,HJKAX1S01DCES3,HJKAX1S01DE8JK,HJKAX1S01DFDJK,HJKAX1S01DHTEG,HJKAX1S01DYFVU,HJKAX1S01ENLAN,HJKAX1S01BK0LO	HJKAX1S01AGLKH,HJKAX1S01AXLYG,HJKAX1S01B2RVI,HJKAX1S01BKCBN,HJKAX1S01BORA3,HJKAX1S01BRQ5G,HJKAX1S01CEWLM,HJKAX1S01CPDW6,HJKAX1S01DCES3,HJKAX1S01DE8JK,HJKAX1S01DFDJK,HJKAX1S01DYFVU,HJKAX1S01ENLAN,HJKAX1S01BK0LO	HJKAX1S01AXLYG,HJKAX1S01BKCBN,HJKAX1S01BRQ5G,HJKAX1S01DCES3,HJKAX1S01DE8JK,HJKAX1S01DFDJK,HJKAX1S01DHTEG,HJKAX1S01ENLAN,HJKAX1S01BK0LO,HJKAX1S01BMX6A	HJKAX1S01AGLKH,HJKAX1S01AXLYG,HJKAX1S01B2RVI,HJKAX1S01BKCBN,HJKAX1S01BRQ5G,HJKAX1S01CEWLM,HJKAX1S01CPDW6,HJKAX1S01DCES3,HJKAX1S01DE8JK,HJKAX1S01DFDJK,HJKAX1S01DYFVU,HJKAX1S01ENLAN,HJKAX1S01BK0LO
				Bradi4g00335	Os12t0640600	Sb01g047540.1	HvgnlUGHv#S58597862	trQ8H1L6Q8H1L6MAIZE,trQ45VT7Q45VT7MAIZE,trA0SMH9A0SMH9MAIZE,trA0SMH9A0SMH9MAIZE,trQ45VT7Q45VT7MAIZE	-	-	-	HJKAX1S01A3XHV,HJKAX1S01A9ISQ,HJKAX1S01ALJCF,HJKAX1S01AWO35,HJKAX1S01B5ZKU,HJKAX1S01BC0F4,HJKAX1S01CBY3F,HJKAX1S01D126F,HJKAX1S01D7GXY,HJKAX1S01DLJ4E,HJKAX1S01DMSOK	HJKAX1S01A3XHV,HJKAX1S01A9ISQ,HJKAX1S01ALJCF,HJKAX1S01AWO35,HJKAX1S01B5ZKU,HJKAX1S01CBY3F,HJKAX1S01D126F,HJKAX1S01D7GXY,HJKAX1S01DLJ4E,HJKAX1S01DMSOK,HJKAX1S01AFJPY,HJKAX1S01AIG7E,HJKAX1S01BRZTP,HJKAX1S01C1B4T,HJKAX1S01D9ZEQ,HJKAX1S01EGVCQ	HJKAX1S01A3XHV,HJKAX1S01A9ISQ,HJKAX1S01AWO35,HJKAX1S01CBY3F,HJKAX1S01D126F,HJKAX1S01D7GXY,HJKAX1S01DLJ4E,HJKAX1S01DMSOK,HJKAX1S01AFJPY,HJKAX1S01AIG7E,HJKAX1S01BRZTP,HJKAX1S01C1B4T,HJKAX1S01D9ZEQ,HJKAX1S01EGVCQ	HJKAX1S01ALJCF,HJKAX1S01B5ZKU,HJKAX1S01BC0F4,HJKAX1S01CBY3F,HJKAX1S01D7GXY,HJKAX1S01A5GNH,HJKAX1S01AFJPY,HJKAX1S01AIG7E,HJKAX1S01B8HM8,HJKAX1S01BRZTP,HJKAX1S01C1B4T,HJKAX1S01C2HG7,HJKAX1S01CCH41,HJKAX1S01D9ZEQ,HJKAX1S01EGVCQ,HJKAX1S01EMHZS	HJKAX1S01A3XHV,HJKAX1S01AWO35,HJKAX1S01B5ZKU,HJKAX1S01CBY3F,HJKAX1S01D126F,HJKAX1S01DLJ4E,HJKAX1S01AFJPY,HJKAX1S01BRZTP,HJKAX1S01D9ZEQ
				Bradi4g00350	-	-	-	trQ712N2Q712N2WHEAT	-	-	-	HJKAX1S01CQRUR	-	-	-	HJKAX1S01CQRUR
				Bradi4g00367	-	Sb08g023210.1	HvgnlUGHv#S58594123	-	-	-	-	HJKAX1S01D90T0,HJKAX1S01EQRTN	-	HJKAX1S01D90T0,HJKAX1S01EQRTN,HJKAX1S01BKH4R	HJKAX1S01D90T0,HJKAX1S01EQRTN,HJKAX1S01B0KW5,HJKAX1S01BKH4R,HJKAX1S01C14YC,HJKAX1S01ES0HQ	-
				Bradi4g00397	Os12t0639800	Sb01g004700.1	-	trQ15MN5Q15MN5WHEAT	-	-	-	HJKAX1S01CPJPI,HJKAX1S01EU3E0	HJKAX1S01CPJPI,HJKAX1S01EU3E0	HJKAX1S01EU3E0	-	HJKAX1S01CPJPI,HJKAX1S01EU3E0
				Bradi4g00410	-	-	HvgnlUGHv#S58585892	trB6Z261B6Z261WHEAT	-	-	-	HJKAX1S01BX305	-	-	HJKAX1S01BX305,HJKAX1S01B1TEZ,HJKAX1S01COJ47,HJKAX1S01CVR5S	HJKAX1S01BX305,HJKAX1S01B1TEZ
				Bradi4g00440	Os12t0471100	-	-	trQ5BHT7Q5BHT7WHEAT,trQ5BHR8Q5BHR8WHEAT	-	-	-	HJKAX1S01CD388,HJKAX1S01CWNIY	HJKAX1S01CD388	-	-	HJKAX1S01CD388,HJKAX1S01CWNIY
				Bradi4g00450	Os03t0221100	-	TagnlUGTa#S58847700,TagnlUGTa#S58861046	trA9ZN27A9ZN27WHEAT	-	-	-	HJKAX1S01AE159,HJKAX1S01AGP0E,HJKAX1S01ANA2L,HJKAX1S01AT0FN,HJKAX1S01AY0NH,HJKAX1S01B2A64,HJKAX1S01C3HO7,HJKAX1S01D2YNN,HJKAX1S01D4WEQ,HJKAX1S01D6L47,HJKAX1S01EEH9T,HJKAX1S01EPNYP	HJKAX1S01ALHUU	-	HJKAX1S01D4WEQ,HJKAX1S01EPNYP,HJKAX1S01ALHUU	HJKAX1S01EPNYP
				Bradi4g00460	-	-	-	trQ5BHT7Q5BHT7WHEAT	-	-	-	HJKAX1S01B681C	-	-	-	HJKAX1S01B681C
				Bradi4g00467	-	Sb08g023140.1,Sb08g023150.1	TagnlUGTa#S58885332,TagnlUGTa#S58900087	trQ5BHR8Q5BHR8WHEAT,trQ5BHT7Q5BHT7WHEAT,trB6Z264B6Z264WHEAT,trQ5BHR6Q5BHR6WHEAT,trQ5BHT3Q5BHT3WHEAT	-	-	-	HJKAX1S01ASYIC,HJKAX1S01DVUOK,HJKAX1S01ENOW5,HJKAX1S01EPXCW	-	HJKAX1S01DVUOK,HJKAX1S01ENOW5	HJKAX1S01DVUOK,HJKAX1S01EPXCW,HJKAX1S01A9Q0V,HJKAX1S01CC4P8,HJKAX1S01EP1I5	HJKAX1S01ASYIC,HJKAX1S01DVUOK,HJKAX1S01ENOW5,HJKAX1S01EPXCW,HJKAX1S01A9Q0V,HJKAX1S01CC4P8,HJKAX1S01EP1I5
				Bradi4g00480	Os12t0639100	Sb08g023130.1	TagnlUGTa#S32635933	trQ5BHR7Q5BHR7WHEAT,trA8QU90A8QU90WHEAT,trB6Z279B6Z279WHEAT	-	-	-	HJKAX1S01BT7J5,HJKAX1S01BZSZR,HJKAX1S01C4TH6	HJKAX1S01BT7J5,HJKAX1S01BZSZR,HJKAX1S01C4TH6	HJKAX1S01BT7J5,HJKAX1S01BZSZR,HJKAX1S01AHSWP	HJKAX1S01BZSZR,HJKAX1S01AHSWP	HJKAX1S01BT7J5,HJKAX1S01BZSZR,HJKAX1S01C4TH6,HJKAX1S01AHSWP
		CTG146		Bradi4g00497	Os12t0638800	Sb08g023080.1	-	trD0QMR3D0QMR3WHEAT	-	-	-	HJKAX1S01A3NTM,HJKAX1S01DBLQB,HJKAX1S01EJV5W	HJKAX1S01DBLQB,HJKAX1S01EJV5W	HJKAX1S01DBLQB,HJKAX1S01EJV5W	-	HJKAX1S01DBLQB,HJKAX1S01EJV5W
		CTG146		Bradi4g05880	-	-	-	-	-	-	-	HJKAX1S01B6BBK,HJKAX1S01D56LR	-	-	-	-
				Bradi4g00517	Os12t0638700	Sb01g011610.1	TagnlUGTa#S52543897	trD0QMR5D0QMR5WHEAT,trD0QMR4D0QMR4WHEAT	BE636954	5DS2-0.78-1.00	-	HJKAX1S01ER8TY,HJKAX1S01BVQN3,HJKAX1S01DECOC	HJKAX1S01ER8TY,HJKAX1S01BVQN3	HJKAX1S01BVQN3	HJKAX1S01ER8TY,HJKAX1S01BVQN3,HJKAX1S01DECOC,HJKAX1S01DFIEE,HJKAX1S01AIM4K,HJKAX1S01AUVV2,HJKAX1S01BQEWK,HJKAX1S01C08DG,HJKAX1S01DHVRL,HJKAX1S01DTLD5,HJKAX1S01DTQD5,HJKAX1S01EE7XY	HJKAX1S01ER8TY,HJKAX1S01BVQN3,HJKAX1S01DECOC,HJKAX1S01AUVV2,HJKAX1S01DHVRL,HJKAX1S01DTQD5
				Bradi4g00530	Os12t0638200	-	-	trB6SVA1B6SVA1MAIZE	-	-	-	HJKAX1S01DGKW3,HJKAX1S01DPYXD	HJKAX1S01DPYXD	-	-	HJKAX1S01DGKW3
				Bradi4g00540	Os03t0227700	-	-	-	-	-	-	HJKAX1S01CTNC5	HJKAX1S01CTNC5	-	-	-
				Bradi4g00550	Os12t0638100	Sb08g023040.1	HvgnlUGHv#S58590534,ZmgnlUGZm#S48299523,TagnlUGTa#S32699578	trB6SKC1B6SKC1MAIZE,trB6U2E7B6U2E7MAIZE	-	-	-	HJKAX1S01A3ID1,HJKAX1S01AFDXK,HJKAX1S01B1W99,HJKAX1S01BDT4A,HJKAX1S01BKRCO,HJKAX1S01CI35M,HJKAX1S01CRWM8,HJKAX1S01CXMFV,HJKAX1S01D4UHA,HJKAX1S01DDX00,HJKAX1S01DGE2N,HJKAX1S01E2G6U,HJKAX1S01EI92Y	HJKAX1S01A3ID1,HJKAX1S01AFDXK,HJKAX1S01B1W99,HJKAX1S01BDT4A,HJKAX1S01BKRCO,HJKAX1S01CI35M,HJKAX1S01CRWM8,HJKAX1S01CXMFV,HJKAX1S01D4UHA,HJKAX1S01DDX00,HJKAX1S01DGE2N,HJKAX1S01E2G6U,HJKAX1S01EI92Y	HJKAX1S01AFDXK,HJKAX1S01D4UHA,HJKAX1S01DDX00,HJKAX1S01DGE2N,HJKAX1S01E2G6U	HJKAX1S01A3ID1,HJKAX1S01AFDXK,HJKAX1S01B1W99,HJKAX1S01BDT4A,HJKAX1S01BKRCO,HJKAX1S01CI35M,HJKAX1S01CRWM8,HJKAX1S01CXMFV,HJKAX1S01D4UHA,HJKAX1S01DDX00,HJKAX1S01DGE2N,HJKAX1S01E2G6U,HJKAX1S01EI92Y	HJKAX1S01A3ID1,HJKAX1S01B1W99,HJKAX1S01BDT4A,HJKAX1S01BKRCO,HJKAX1S01CI35M,HJKAX1S01CRWM8,HJKAX1S01CXMFV,HJKAX1S01D4UHA,HJKAX1S01DDX00,HJKAX1S01DGE2N,HJKAX1S01E2G6U,HJKAX1S01EI92Y
				Bradi4g00610	-	-	-	-	-	-	-	HJKAX1S01BUHNG	-	-	-	-
				Bradi4g00700	Os05t0145700	-	-	trA9ZN27A9ZN27WHEAT	-	-	-	HJKAX1S01A2A6Y,HJKAX1S01BVTDG,HJKAX1S01EKIBM	HJKAX1S01A2A6Y	-	-	HJKAX1S01A2A6Y
				Bradi4g00710	-	-	-	trB6TPM7B6TPM7MAIZE	-	-	-	HJKAX1S01ENXS3	-	-	-	HJKAX1S01ENXS3
				Bradi4g00730	Os12t0568800	Sb07g001930.1	TagnlUGTa#S58855081,HvgnlUGHv#S58582134	-	-	-	-	HJKAX1S01AODK0,HJKAX1S01BQVOM,HJKAX1S01DXE0B,HJKAX1S01EGXF4	HJKAX1S01EGXF4	HJKAX1S01BQVOM	HJKAX1S01DXE0B,HJKAX1S01EGXF4,HJKAX1S01A7YK4,HJKAX1S01CQUAL,HJKAX1S01D6RJM	-
				Bradi4g00740	Os12t0636200	Sb08g022960.1	TagnlUGTa#S58905465	trC0PDQ8C0PDQ8MAIZE,trB4FBI0B4FBI0MAIZE	BF474606	5DS2-0.78-1.00	-	HJKAX1S01BJTCP,HJKAX1S01B0AX4,HJKAX1S01B8ENE,HJKAX1S01BNCS0,HJKAX1S01EQ0PB	HJKAX1S01BJTCP,HJKAX1S01B0AX4,HJKAX1S01B8ENE,HJKAX1S01BNCS0,HJKAX1S01EQ0PB	HJKAX1S01B8ENE	HJKAX1S01BJTCP,HJKAX1S01B0AX4,HJKAX1S01B8ENE,HJKAX1S01BNCS0,HJKAX1S01EQ0PB	HJKAX1S01BJTCP,HJKAX1S01B0AX4,HJKAX1S01B8ENE,HJKAX1S01EQ0PB
		CTG84		Bradi4g00747	Os12t0636100,Os02t0491900,Os12t0634900,Os02t0492900	Sb01g013840.1,Sb08g022950.1,Sb09g000390.1	HvgnlUGHv#S58581989,TagnlUGTa#S37833899,TagnlUGTa#S32619768,TagnlUGTa#S32589776,TagnlUGTa#S12980836	trA9ZN33A9ZN33WHEAT,trA9ZN30A9ZN30WHEAT,trA9ZN27A9ZN27WHEAT,trB4FHR9B4FHR9MAIZE	-	-	-	HJKAX1S01A8DE2,HJKAX1S01ADODA,HJKAX1S01AP2TF,HJKAX1S01AWH6J,HJKAX1S01AY07G,HJKAX1S01AZVPH,HJKAX1S01B5DU2,HJKAX1S01B6DSN,HJKAX1S01B71U9,HJKAX1S01B76ES,HJKAX1S01B8DAK,HJKAX1S01BCEHZ,HJKAX1S01BN5EJ,HJKAX1S01BOSR0,HJKAX1S01BOYTS,HJKAX1S01BYJEY,HJKAX1S01C47R4,HJKAX1S01C6Q3C,HJKAX1S01CG5C9,HJKAX1S01CQC8D,HJKAX1S01CTW0Z,HJKAX1S01CYOVM,HJKAX1S01D0LWT,HJKAX1S01DPGUB,HJKAX1S01DWP2U,HJKAX1S01DXODQ,HJKAX1S01…	HJKAX1S01A8DE2,HJKAX1S01AP2TF,HJKAX1S01AY07G,HJKAX1S01B5DU2,HJKAX1S01B6DSN,HJKAX1S01B71U9,HJKAX1S01B76ES,HJKAX1S01BCEHZ,HJKAX1S01BOSR0,HJKAX1S01BOYTS,HJKAX1S01BYJEY,HJKAX1S01C6Q3C,HJKAX1S01CG5C9,HJKAX1S01CQC8D,HJKAX1S01CYOVM,HJKAX1S01D0LWT,HJKAX1S01DPGUB,HJKAX1S01DXODQ,HJKAX1S01DYNPR,HJKAX1S01E5NSC,HJKAX1S01EIIXO,HJKAX1S01DCRWX,HJKAX1S01EM90H	HJKAX1S01B6DSN,HJKAX1S01B71U9,HJKAX1S01BOSR0,HJKAX1S01BOYTS,HJKAX1S01CTW0Z,HJKAX1S01EM90H	HJKAX1S01A8DE2,HJKAX1S01AY07G,HJKAX1S01B5DU2,HJKAX1S01B6DSN,HJKAX1S01B71U9,HJKAX1S01B76ES,HJKAX1S01B8DAK,HJKAX1S01BOSR0,HJKAX1S01C47R4,HJKAX1S01C6Q3C,HJKAX1S01CQC8D,HJKAX1S01D0LWT,HJKAX1S01DPGUB,HJKAX1S01DXODQ,HJKAX1S01DYNPR,HJKAX1S01A8VGN,HJKAX1S01BNE0G,HJKAX1S01DCRWX,HJKAX1S01DG118,HJKAX1S01EM90H	HJKAX1S01A8DE2,HJKAX1S01ADODA,HJKAX1S01AP2TF,HJKAX1S01AWH6J,HJKAX1S01AY07G,HJKAX1S01B5DU2,HJKAX1S01B71U9,HJKAX1S01B76ES,HJKAX1S01B8DAK,HJKAX1S01BCEHZ,HJKAX1S01BN5EJ,HJKAX1S01BOSR0,HJKAX1S01BOYTS,HJKAX1S01C47R4,HJKAX1S01C6Q3C,HJKAX1S01CG5C9,HJKAX1S01CQC8D,HJKAX1S01CTW0Z,HJKAX1S01CYOVM,HJKAX1S01D0LWT,HJKAX1S01DPGUB,HJKAX1S01DWP2U,HJKAX1S01DXODQ,HJKAX1S01DYNPR,HJKAX1S01E5NSC,HJKAX1S01EIIXO,HJKAX1S01…
				Bradi4g00775	-	-	PvrgnlUGPvr#S49422501	trC0PMX3C0PMX3MAIZE	-	-	-	HJKAX1S01E3HED	-	-	HJKAX1S01E3HED	HJKAX1S01E3HED
		CTG84		Bradi4g00790	Os12t0634900,Os12t0636100	-	HvgnlUGHv#S41571918	trA9ZN33A9ZN33WHEAT	-	-	-	HJKAX1S01ASP14,HJKAX1S01BNGBS,HJKAX1S01CE5LE,HJKAX1S01CM1CH,HJKAX1S01D7GTK,HJKAX1S01DNWJV,HJKAX1S01DOB3I,HJKAX1S01E5ARX,HJKAX1S01EQR9G,HJKAX1S01ER65W,HJKAX1S01ESQAC	HJKAX1S01ASP14,HJKAX1S01BNGBS,HJKAX1S01CE5LE,HJKAX1S01CM1CH,HJKAX1S01DNWJV,HJKAX1S01E5ARX,HJKAX1S01EQR9G,HJKAX1S01ER65W,HJKAX1S01ESQAC,HJKAX1S01AV6U5	-	HJKAX1S01CM1CH,HJKAX1S01DNWJV,HJKAX1S01DOB3I,HJKAX1S01AV6U5,HJKAX1S01BPLWO	HJKAX1S01CM1CH,HJKAX1S01DNWJV,HJKAX1S01DOB3I,HJKAX1S01AV6U5
		CTG84		Bradi4g00980	Os12t0631200	Sb08g022690.1	TagnlUGTa#S52543119,ZmgnlUGZm#S48295671	trB6SWC9B6SWC9MAIZE	-	-	-	HJKAX1S01BB9RM,HJKAX1S01BXDC4,HJKAX1S01CTC87,HJKAX1S01DE6WM	HJKAX1S01BB9RM,HJKAX1S01BXDC4,HJKAX1S01CTC87,HJKAX1S01DE6WM,HJKAX1S01BGCK2	HJKAX1S01BB9RM,HJKAX1S01BXDC4,HJKAX1S01DE6WM,HJKAX1S01AP9XN,HJKAX1S01BGCK2,HJKAX1S01CXXIW	HJKAX1S01BXDC4,HJKAX1S01DE6WM,HJKAX1S01AP9XN,HJKAX1S01BGCK2,HJKAX1S01CXXIW,HJKAX1S01EQVZH	HJKAX1S01BB9RM,HJKAX1S01BXDC4,HJKAX1S01CTC87,HJKAX1S01DE6WM,HJKAX1S01AP9XN,HJKAX1S01CXXIW
				Bradi4g00830	-	-	TagnlUGTa#S13173608	-	-	-	-	HJKAX1S01DKL6A	-	-	HJKAX1S01DKL6A,HJKAX1S01DQYGU	-
		CTG18		Bradi4g00860	Os12t0633600,Os03t0673800	Sb08g022840.1	TagnlUGTa#S58852953,TagnlUGTa#S52543689,HvgnlUGHv#S58593329	trC0P3K9C0P3K9MAIZE	-	-	-	HJKAX1S01A0PW6,HJKAX1S01A6ADO,HJKAX1S01AV0I4,HJKAX1S01CWTWR,HJKAX1S01CZWC2,HJKAX1S01DFAA5,HJKAX1S01DJR01,HJKAX1S01DLBIX,HJKAX1S01DTILW,HJKAX1S01DTZWP	HJKAX1S01A6ADO,HJKAX1S01CWTWR,HJKAX1S01DFAA5,HJKAX1S01DJR01,HJKAX1S01DLBIX,HJKAX1S01DTILW,HJKAX1S01DTZWP	HJKAX1S01DFAA5,HJKAX1S01DJR01,HJKAX1S01DLBIX,HJKAX1S01DTILW	HJKAX1S01A0PW6,HJKAX1S01A6ADO,HJKAX1S01CWTWR,HJKAX1S01CZWC2,HJKAX1S01DFAA5,HJKAX1S01DLBIX,HJKAX1S01DTZWP,HJKAX1S01AGGK7,HJKAX1S01AYVBE	HJKAX1S01A6ADO,HJKAX1S01AV0I4,HJKAX1S01CWTWR,HJKAX1S01DLBIX,HJKAX1S01DTZWP
				Bradi4g00877	Os12t0632900	Sb08g022790.1	-	-	-	-	-	HJKAX1S01D33DP	HJKAX1S01D33DP	HJKAX1S01D33DP	-	-
				Bradi4g00910	Os12t0632700	-	-	trQ7XZE9Q7XZE9WHEAT,trB4G024B4G024MAIZE	-	-	-	HJKAX1S01B6ZJZ,HJKAX1S01CKNWA	HJKAX1S01B6ZJZ	-	-	HJKAX1S01B6ZJZ,HJKAX1S01CKNWA
				Bradi4g00925	-	Sb01g014270.1	-	-	-	-	-	HJKAX1S01BE85H	-	HJKAX1S01BE85H	-	-
				Bradi4g00930	Os02t0327100	Sb07g002285.1,Sb01g012290.1	TagnlUGTa#S32584415,HvgnlUGHv#S38665702	trB6TBI1B6TBI1MAIZE	-	-	-	HJKAX1S01CFWNZ,HJKAX1S01CJUBA,HJKAX1S01DAHGK,HJKAX1S01E0HBB	HJKAX1S01CFWNZ,HJKAX1S01CJUBA,HJKAX1S01DAHGK	HJKAX1S01CFWNZ,HJKAX1S01CJUBA,HJKAX1S01DAHGK,HJKAX1S01E0HBB	HJKAX1S01CFWNZ,HJKAX1S01CJUBA,HJKAX1S01DAHGK,HJKAX1S01E0HBB	HJKAX1S01CFWNZ,HJKAX1S01DAHGK,HJKAX1S01E0HBB
				Bradi4g00950	Os12t0631800	Sb04g004300.1	HvgnlUGHv#S58588946,TagnlUGTa#S17984635	trC0HJ78C0HJ78MAIZE,trB4FP65B4FP65MAIZE	-	-	-	HJKAX1S01A1HA2,HJKAX1S01A3K82,HJKAX1S01ATZV0,HJKAX1S01AVZ41,HJKAX1S01B8RZC,HJKAX1S01BHKR4,HJKAX1S01CL47T,HJKAX1S01D03DS,HJKAX1S01D8ICN,HJKAX1S01DAD80,HJKAX1S01DPIDH,HJKAX1S01EGFMG,HJKAX1S01ER91X	HJKAX1S01A1HA2,HJKAX1S01A3K82,HJKAX1S01ATZV0,HJKAX1S01AVZ41,HJKAX1S01B8RZC,HJKAX1S01BHKR4,HJKAX1S01D03DS,HJKAX1S01D8ICN,HJKAX1S01DAD80,HJKAX1S01DPIDH,HJKAX1S01EGFMG,HJKAX1S01ER91X	HJKAX1S01A3K82,HJKAX1S01ATZV0,HJKAX1S01AVZ41,HJKAX1S01B8RZC,HJKAX1S01D03DS,HJKAX1S01D8ICN,HJKAX1S01DAD80,HJKAX1S01DPIDH,HJKAX1S01EGFMG,HJKAX1S01ER91X,HJKAX1S01C2RJ5	HJKAX1S01A1HA2,HJKAX1S01ATZV0,HJKAX1S01B8RZC,HJKAX1S01CL47T,HJKAX1S01D8ICN,HJKAX1S01DPIDH,HJKAX1S01EGFMG,HJKAX1S01ER91X,HJKAX1S01C2RJ5,HJKAX1S01CPAG2	HJKAX1S01A3K82,HJKAX1S01AVZ41,HJKAX1S01D03DS,HJKAX1S01D8ICN,HJKAX1S01DAD80,HJKAX1S01DPIDH,HJKAX1S01EGFMG,HJKAX1S01ER91X
		CTG65		Bradi4g00967	-	-	TagnlUGTa#S52542591	-	-	-	-	HJKAX1S01AD7L3,HJKAX1S01EI56T	-	-	HJKAX1S01AD7L3,HJKAX1S01EI56T,HJKAX1S01BTGPX,HJKAX1S01EDEMF	-
		CTG65		Bradi4g00980	Os12t0631200	Sb08g022690.1	TagnlUGTa#S52543119,ZmgnlUGZm#S48295671	trB6SWC9B6SWC9MAIZE	-	-	-	HJKAX1S01BB9RM,HJKAX1S01BXDC4,HJKAX1S01CTC87,HJKAX1S01DE6WM	HJKAX1S01BB9RM,HJKAX1S01BXDC4,HJKAX1S01CTC87,HJKAX1S01DE6WM,HJKAX1S01BGCK2	HJKAX1S01BB9RM,HJKAX1S01BXDC4,HJKAX1S01DE6WM,HJKAX1S01AP9XN,HJKAX1S01BGCK2,HJKAX1S01CXXIW	HJKAX1S01BXDC4,HJKAX1S01DE6WM,HJKAX1S01AP9XN,HJKAX1S01BGCK2,HJKAX1S01CXXIW,HJKAX1S01EQVZH	HJKAX1S01BB9RM,HJKAX1S01BXDC4,HJKAX1S01CTC87,HJKAX1S01DE6WM,HJKAX1S01AP9XN,HJKAX1S01CXXIW
				Bradi4g01035	Os12t0630700	Sb08g022550.1	HvgnlUGHv#S58592525,TagnlUGTa#S52543048	trC0P6M2C0P6M2MAIZE,trB8A3J6B8A3J6MAIZE,trB4FNN6B4FNN6MAIZE	-	-	-	HJKAX1S01ASFF7,HJKAX1S01BFAKF,HJKAX1S01BX4PL,HJKAX1S01DK0TR,HJKAX1S01DY8CT	HJKAX1S01ASFF7,HJKAX1S01BFAKF,HJKAX1S01BX4PL,HJKAX1S01DK0TR	HJKAX1S01ASFF7,HJKAX1S01BFAKF,HJKAX1S01BX4PL,HJKAX1S01DY8CT	HJKAX1S01ASFF7,HJKAX1S01BFAKF,HJKAX1S01DK0TR,HJKAX1S01DY8CT	HJKAX1S01ASFF7,HJKAX1S01BFAKF,HJKAX1S01BX4PL,HJKAX1S01DY8CT
				Bradi4g01070	Os12t0628400	-	TagnlUGTa#S52542428	trB4F857B4F857MAIZE	-	-	-	HJKAX1S01A2WM0,HJKAX1S01C5TRD	HJKAX1S01A2WM0	-	HJKAX1S01A2WM0,HJKAX1S01C5TRD,HJKAX1S01CFRIB,HJKAX1S01D6V44	HJKAX1S01A2WM0,HJKAX1S01C5TRD
				Bradi4g01080	Os12t0163200	Sb05g002340.1	HvgnlUGHv#S39523943,TagnlUGTa#S58868181	trC0P6L1C0P6L1MAIZE	-	-	-	HJKAX1S01CGDKT,HJKAX1S01DWPVM,HJKAX1S01ECQO5	HJKAX1S01CGDKT,HJKAX1S01DWPVM	HJKAX1S01CGDKT,HJKAX1S01DFKQO	HJKAX1S01CGDKT,HJKAX1S01DWPVM,HJKAX1S01ECQO5,HJKAX1S01B4QTS,HJKAX1S01CPL8I,HJKAX1S01DFKQO,HJKAX1S01DNCBP,HJKAX1S01DSKMV	HJKAX1S01DWPVM,HJKAX1S01CPL8I,HJKAX1S01DFKQO
				Bradi4g01090	Os12t0626300	Sb03g010430.1	TagnlUGTa#S58844735,TagnlUGTa#S58866542,HvgnlUGHv#S12508842,ZmgnlUGZm#S50154995	trB7ZWY7B7ZWY7MAIZE	-	-	-	HJKAX1S01A42AL,HJKAX1S01AHFBA,HJKAX1S01B9H6E,HJKAX1S01BK1PK,HJKAX1S01C8UAD,HJKAX1S01CM6TX,HJKAX1S01CMG2B,HJKAX1S01DQIWS,HJKAX1S01DSAK5	HJKAX1S01A42AL,HJKAX1S01AHFBA,HJKAX1S01B9H6E,HJKAX1S01BK1PK,HJKAX1S01C8UAD,HJKAX1S01CM6TX,HJKAX1S01CMG2B,HJKAX1S01DQIWS,HJKAX1S01DSAK5	HJKAX1S01A42AL,HJKAX1S01AHFBA,HJKAX1S01BK1PK,HJKAX1S01C8UAD,HJKAX1S01CMG2B,HJKAX1S01DQIWS	HJKAX1S01AHFBA,HJKAX1S01BK1PK,HJKAX1S01C8UAD,HJKAX1S01CMG2B	HJKAX1S01BK1PK,HJKAX1S01C8UAD
				Bradi4g01100	Os12t0626400,Os12t0626450	Sb08g022310.1	HvgnlUGHv#S58599713	trQ84N52Q84N52MAIZE,trB8A382B8A382MAIZE,trQ7XAZ5Q7XAZ5MAIZE,trA8QUH6A8QUH6WHEAT	-	-	-	HJKAX1S01AO61N,HJKAX1S01C9GM0,HJKAX1S01EPRPP	HJKAX1S01AO61N,HJKAX1S01C9GM0,HJKAX1S01EPRPP,HJKAX1S01DIDCR	HJKAX1S01AO61N,HJKAX1S01C9GM0	HJKAX1S01AO61N,HJKAX1S01C9GM0,HJKAX1S01EPRPP,HJKAX1S01B2X3U,HJKAX1S01DIDCR,HJKAX1S01DKYPS,HJKAX1S01ELQE9,HJKAX1S01EQ8T9	HJKAX1S01C9GM0,HJKAX1S01EPRPP,HJKAX1S01B2X3U,HJKAX1S01DIDCR
				Bradi4g01117	-	Sb05g024070.1	-	-	-	-	-	HJKAX1S01EU9PK	-	HJKAX1S01EU9PK	-	-
				Bradi4g01140	Os12t0624900	-	HvgnlUGHv#S39525747	trC0PAB3C0PAB3MAIZE	BG607757	5DS2-0.78-1.00	-	HJKAX1S01AHNEI,HJKAX1S01BVY6U,HJKAX1S01EQTBE	HJKAX1S01AHNEI	-	HJKAX1S01AHNEI,HJKAX1S01BVY6U,HJKAX1S01EQTBE,HJKAX1S01B3U2F,HJKAX1S01BQ3VC,HJKAX1S01CKNMC,HJKAX1S01DK6WW,HJKAX1S01ET3C8	HJKAX1S01AHNEI
		CTG62		Bradi4g01180	Os12t0624800	Sb08g022270.1	HvgnlUGHv#S58593229,TagnlUGTa#S58847396	trC0PII2C0PII2MAIZE	-	-	-	HJKAX1S01BPH5M,HJKAX1S01CE3OL,HJKAX1S01D0EU9,HJKAX1S01D32OU	HJKAX1S01CE3OL	HJKAX1S01CE3OL,HJKAX1S01A1DPI,HJKAX1S01C6D9Z	HJKAX1S01BPH5M,HJKAX1S01CE3OL,HJKAX1S01D0EU9,HJKAX1S01D32OU,HJKAX1S01A1DPI,HJKAX1S01C3B9R,HJKAX1S01C6D9Z,HJKAX1S01D7TSH,HJKAX1S01E3NXG	HJKAX1S01CE3OL,HJKAX1S01A1DPI,HJKAX1S01C6D9Z
		CTG17		Bradi4g01190	-	-	-	-	-	-	-	HJKAX1S01D1GT8	-	-	-	-
				Bradi4g01215	-	Sb08g017730.1	HvgnlUGHv#S58585725	trB6U2J2B6U2J2MAIZE	-	-	-	HJKAX1S01A8K92,HJKAX1S01AMG15,HJKAX1S01B38G6,HJKAX1S01BU41W,HJKAX1S01DZZXY	-	HJKAX1S01A8K92,HJKAX1S01AMG15,HJKAX1S01B38G6,HJKAX1S01BU41W,HJKAX1S01DZZXY,HJKAX1S01B8T72,HJKAX1S01BCEKK	HJKAX1S01A8K92,HJKAX1S01B38G6,HJKAX1S01BU41W,HJKAX1S01DZZXY,HJKAX1S01B2AJQ,HJKAX1S01B8T72,HJKAX1S01BCEKK,HJKAX1S01BL2OQ,HJKAX1S01BMSUW,HJKAX1S01CFZ5M,HJKAX1S01EGYZH	HJKAX1S01A8K92,HJKAX1S01AMG15,HJKAX1S01B38G6,HJKAX1S01BU41W,HJKAX1S01DZZXY,HJKAX1S01B8T72,HJKAX1S01BCEKK
		CTG137		Bradi4g01230	Os12t0623600	Sb08g022140.1	TagnlUGTa#S32518259,TagnlUGTa#S52545064	trB6TB90B6TB90MAIZE	-	-	-	HJKAX1S01AE70N,HJKAX1S01AH07J,HJKAX1S01BUU9H,HJKAX1S01BVMUL,HJKAX1S01CRZ16,HJKAX1S01CXH1W,HJKAX1S01D6CCY,HJKAX1S01EI7IZ	HJKAX1S01AE70N,HJKAX1S01AH07J,HJKAX1S01BUU9H,HJKAX1S01CXH1W,HJKAX1S01D6CCY,HJKAX1S01EI7IZ	HJKAX1S01BVMUL,HJKAX1S01CRZ16,HJKAX1S01EI7IZ	HJKAX1S01AE70N,HJKAX1S01AH07J,HJKAX1S01BVMUL,HJKAX1S01BO2Y9	HJKAX1S01AE70N,HJKAX1S01CRZ16,HJKAX1S01D6CCY,HJKAX1S01EI7IZ
				Bradi4g01240	Os12t0623500,Os03t0654400	Sb01g013100.1	TagnlUGTa#S52546249,HvgnlUGHv#S58580413	trB6U1T8B6U1T8MAIZE,trB4FYP2B4FYP2MAIZE,trC0HEZ5C0HEZ5MAIZE,trC0HEZ5C0HEZ5MAIZE,trB6U1T8B6U1T8MAIZE	BE422471	5DS2-0.78-1.00	-	HJKAX1S01DCEE6,HJKAX1S01DVGWA,HJKAX1S01ECVCP,HJKAX1S01EED25,HJKAX1S01EW0ST	HJKAX1S01DVGWA,HJKAX1S01EED25,HJKAX1S01EW0ST,HJKAX1S01B9QGH,HJKAX1S01BMBP0,HJKAX1S01DH5Y0	HJKAX1S01EED25,HJKAX1S01EW0ST	HJKAX1S01DCEE6,HJKAX1S01DVGWA,HJKAX1S01ECVCP,HJKAX1S01EED25,HJKAX1S01EW0ST,HJKAX1S01DA5FN,HJKAX1S01A45BH,HJKAX1S01A4UL3,HJKAX1S01A699X,HJKAX1S01AEJ97,HJKAX1S01AGOJB,HJKAX1S01AI24S,HJKAX1S01ASWC0,HJKAX1S01B9QGH,HJKAX1S01BDXLK,HJKAX1S01BMBP0,HJKAX1S01BMI5A,HJKAX1S01CYBK0,HJKAX1S01DD8ET,HJKAX1S01DGZ3A,HJKAX1S01DH5Y0,HJKAX1S01DN4EJ,HJKAX1S01DWUCX,HJKAX1S01E13S9	HJKAX1S01DCEE6,HJKAX1S01DVGWA,HJKAX1S01ECVCP,HJKAX1S01EED25,HJKAX1S01EW0ST,HJKAX1S01DA5FN,HJKAX1S01A699X,HJKAX1S01B9QGH,HJKAX1S01DWUCX
				Bradi4g01250	-	-	-	-	BE422471	5DS2-0.78-1.00	-	HJKAX1S01DSNF3	-	-	-	-
		CTG137		Bradi4g01260	Os12t0621700	Sb08g022070.1	TagnlUGTa#S12900154,HvgnlUGHv#S58586496	-	-	-	-	HJKAX1S01ANFYW,HJKAX1S01BRUTM,HJKAX1S01C333L,HJKAX1S01C5UHM,HJKAX1S01EJ5A5	HJKAX1S01C333L,HJKAX1S01C5UHM	HJKAX1S01ANFYW,HJKAX1S01BRUTM,HJKAX1S01C333L	HJKAX1S01BRUTM,HJKAX1S01C333L,HJKAX1S01C5UHM,HJKAX1S01BSVAC,HJKAX1S01C8F0T,HJKAX1S01D7R6V	-
		CTG137		Bradi4g02535	-	Sb05g018980.1	-	-	-	-	-	HJKAX1S01BAS0I	-	HJKAX1S01BAS0I	-	-
				Bradi4g01280	Os12t0621500	Sb08g022050.1	-	trC0PG45C0PG45MAIZE	-	-	-	HJKAX1S01AQMLN,HJKAX1S01EGF34,HJKAX1S01ESJJR	HJKAX1S01AQMLN,HJKAX1S01EGF34	HJKAX1S01ESJJR	-	HJKAX1S01AQMLN,HJKAX1S01EGF34
				Bradi4g01300	Os12t0621100	Sb08g022030.1	TagnlUGTa#S58865760	-	-	-	-	HJKAX1S01AM18K	HJKAX1S01AM18K	HJKAX1S01AM18K	HJKAX1S01AM18K,HJKAX1S01A4M9S,HJKAX1S01A5VKS,HJKAX1S01AUNK6,HJKAX1S01BB3EC,HJKAX1S01BF4TY,HJKAX1S01BQA7K,HJKAX1S01D5TWP,HJKAX1S01DP5JC,HJKAX1S01DZSAT	-
				Bradi4g01310	Os11t0473350,Os07t0160000	Sb08g022020.1	TagnlUGTa#S58867087,HvgnlUGHv#S58578408	trC0PN93C0PN93MAIZE	-	-	-	HJKAX1S01A584E,HJKAX1S01B05K6,HJKAX1S01BA6H5,HJKAX1S01BCMAJ,HJKAX1S01CYZDZ,HJKAX1S01D7QYV	HJKAX1S01B05K6,HJKAX1S01BA6H5,HJKAX1S01CYZDZ	HJKAX1S01DOLXJ	HJKAX1S01A584E,HJKAX1S01B05K6,HJKAX1S01BA6H5,HJKAX1S01BCMAJ,HJKAX1S01CYZDZ,HJKAX1S01D7QYV,HJKAX1S01AT7LM,HJKAX1S01BC4EQ,HJKAX1S01C5KAG,HJKAX1S01DO7NW,HJKAX1S01DOLXJ,HJKAX1S01DTPO5	HJKAX1S01BA6H5,HJKAX1S01C5KAG
		CTG99		Bradi4g01360	Os12t0619000	Sb08g021930.1	TagnlUGTa#S52546813	trB4FU94B4FU94MAIZE,trC0PC20C0PC20MAIZE,trC0PC20C0PC20MAIZE,trB4FU94B4FU94MAIZE	-	-	-	HJKAX1S01AFRN8,HJKAX1S01EWJWA	HJKAX1S01EWJWA,HJKAX1S01CNS3Y,HJKAX1S01DK80M	HJKAX1S01EWJWA	HJKAX1S01AFRN8,HJKAX1S01AEFN3,HJKAX1S01APH1E,HJKAX1S01AWM43,HJKAX1S01BBVXT,HJKAX1S01BPWUE,HJKAX1S01C3VE2,HJKAX1S01CNS3Y,HJKAX1S01CRA61,HJKAX1S01DK80M,HJKAX1S01DQ2R9,HJKAX1S01DTXTN	HJKAX1S01AFRN8,HJKAX1S01EWJWA,HJKAX1S01C3VE2,HJKAX1S01DK80M,HJKAX1S01DTXTN
				Bradi4g01380	-	Sb08g021910.1	TagnlUGTa#S26018870,TagnlUGTa#S58847117	trB6SM21B6SM21MAIZE	-	-	-	HJKAX1S01A0UGV,HJKAX1S01B29NS,HJKAX1S01B2D03	-	HJKAX1S01A0UGV	HJKAX1S01A0UGV,HJKAX1S01B29NS,HJKAX1S01B2D03	HJKAX1S01A0UGV
				Bradi4g01390	Os03t0647500	Sb08g021890.1	-	trC4J7Q1C4J7Q1MAIZE	-	-	-	HJKAX1S01C1ZKA,HJKAX1S01DCA2O	HJKAX1S01C1ZKA	HJKAX1S01C1ZKA	-	HJKAX1S01C1ZKA
				Bradi4g01410	Os12t0617900	Sb01g013460.1,Sb08g021850.1	TagnlUGTa#S58853290,TagnlUGTa#S17888259,HvgnlUGHv#S58586382	-	-	-	-	HJKAX1S01BKTSO,HJKAX1S01BSPYO,HJKAX1S01EZRSY	HJKAX1S01BKTSO,HJKAX1S01EZRSY	HJKAX1S01BKTSO,HJKAX1S01BSPYO,HJKAX1S01EZRSY	HJKAX1S01BKTSO,HJKAX1S01BSPYO,HJKAX1S01EZRSY	-
		CTG99	5DS5-0.67-0.78	Bradi4g01430	Os12t0617800	Sb08g021840.1	TagnlUGTa#S58903650,HvgnlUGHv#S58594721,TagnlUGTa#S22372168	-	BE591734	5DS5-0.67-0.78	-	HJKAX1S01C8FF1,HJKAX1S01CQT5O,HJKAX1S01A5D9Q,HJKAX1S01BERGZ,HJKAX1S01BOGX6,HJKAX1S01BVQFJ,HJKAX1S01CBD73,HJKAX1S01CXUFS,HJKAX1S01DC5WO,HJKAX1S01EW0MA	HJKAX1S01CQT5O,HJKAX1S01A5D9Q,HJKAX1S01BERGZ,HJKAX1S01BOGX6,HJKAX1S01BVQFJ,HJKAX1S01CBD73,HJKAX1S01DC5WO,HJKAX1S01EW0MA,HJKAX1S01ECGNN	HJKAX1S01C8FF1,HJKAX1S01CQT5O,HJKAX1S01A5D9Q,HJKAX1S01BVQFJ,HJKAX1S01CBD73,HJKAX1S01DC5WO,HJKAX1S01EW0MA,HJKAX1S01ECGNN	HJKAX1S01C8FF1,HJKAX1S01CQT5O,HJKAX1S01A5D9Q,HJKAX1S01BERGZ,HJKAX1S01CBD73,HJKAX1S01CXUFS,HJKAX1S01DC5WO,HJKAX1S01ECGNN,HJKAX1S01A2L3Z,HJKAX1S01BYDS3,HJKAX1S01C5BVK,HJKAX1S01CLCVB,HJKAX1S01ESRM3	-
				Bradi4g01450	-	Sb01g005950.1	TagnlUGTa#S32668656	trC0P9T3C0P9T3MAIZE	-	-	-	HJKAX1S01DM0UJ	-	HJKAX1S01DM0UJ	HJKAX1S01DM0UJ,HJKAX1S01BF4AY,HJKAX1S01BN3Y8,HJKAX1S01C86P2,HJKAX1S01CBKNL,HJKAX1S01DMTSH	HJKAX1S01BN3Y8
				Bradi4g01480	-	-	-	trB6SUH0B6SUH0MAIZE	-	-	-	HJKAX1S01ECTPD	-	-	-	HJKAX1S01ECTPD
				Bradi4g01490	-	Sb08g021740.1	TagnlUGTa#S22383425	trC0PM86C0PM86MAIZE	-	-	-	HJKAX1S01AHRQ1,HJKAX1S01BKMPT,HJKAX1S01BMK57,HJKAX1S01C1TMX	-	HJKAX1S01AHRQ1	HJKAX1S01AHRQ1,HJKAX1S01C1TMX,HJKAX1S01AZ493,HJKAX1S01BQJEL,HJKAX1S01CHOV5,HJKAX1S01CNC02,HJKAX1S01D4MMU,HJKAX1S01ECODB	HJKAX1S01AHRQ1,HJKAX1S01D4MMU
				Bradi4g01500	Os05t0571300	-	TagnlUGTa#S17986868,TagnlUGTa#S52543931	-	-	-	-	HJKAX1S01AZFI0,HJKAX1S01C0M48,HJKAX1S01C9Y8R,HJKAX1S01D4P7H,HJKAX1S01D9EOE,HJKAX1S01DBVHU	HJKAX1S01DBVHU	-	HJKAX1S01D4P7H,HJKAX1S01D9EOE,HJKAX1S01DBVHU,HJKAX1S01ARHT3	-
				Bradi4g01540	Os05t0276100	-	HvgnlUGHv#S58595939	trC0HFB6C0HFB6MAIZE	-	-	-	HJKAX1S01ATVHT	HJKAX1S01AUTAH	-	HJKAX1S01ATVHT,HJKAX1S01A11Z3,HJKAX1S01AUTAH,HJKAX1S01CV6D0,HJKAX1S01DULYJ	HJKAX1S01ATVHT,HJKAX1S01AUTAH,HJKAX1S01CV6D0,HJKAX1S01DULYJ
		CTG93		Bradi4g01547	-	-	TagnlUGTa#S52541790	trC0PGB1C0PGB1MAIZE	-	-	-	HJKAX1S01D5SB7,HJKAX1S01D8LYB	-	-	HJKAX1S01D5SB7,HJKAX1S01D8LYB,HJKAX1S01AEIUA,HJKAX1S01BHRW8,HJKAX1S01BTNBR,HJKAX1S01C5DUV,HJKAX1S01CSAB8,HJKAX1S01DJHQW,HJKAX1S01DJXI8,HJKAX1S01EJ4IT	HJKAX1S01D8LYB
				Bradi4g01570	Os12t0616200	Sb08g021680.1	TagnlUGTa#S17989582	trB6U1F4B6U1F4MAIZE,trB6U1B6B6U1B6MAIZE	-	-	-	HJKAX1S01AM6L3	HJKAX1S01CS4DZ	HJKAX1S01C3ZDT,HJKAX1S01CS4DZ,HJKAX1S01DVB1C	HJKAX1S01AM6L3,HJKAX1S01BCYAZ,HJKAX1S01C3ZDT,HJKAX1S01CS4DZ,HJKAX1S01DVB1C	HJKAX1S01AM6L3,HJKAX1S01C3ZDT,HJKAX1S01CS4DZ,HJKAX1S01DVB1C
				Bradi4g01610	Os12t0615700	Sb08g021640.1	TagnlUGTa#S32610145	-	-	-	-	HJKAX1S01B5CQS,HJKAX1S01DJLN3,HJKAX1S01DLJ42,HJKAX1S01DVLCK	HJKAX1S01B5CQS,HJKAX1S01DJLN3,HJKAX1S01DLJ42,HJKAX1S01DVLCK	HJKAX1S01B5CQS,HJKAX1S01DJLN3,HJKAX1S01DVLCK	HJKAX1S01DJLN3,HJKAX1S01DLJ42,HJKAX1S01DVLCK	-
		CTG93		Bradi4g01620	Os12t0615600	Sb08g021630.1	-	-	-	-	-	HJKAX1S01DX51P,HJKAX1S01EIO8D,HJKAX1S01ELE6J	HJKAX1S01ELE6J	HJKAX1S01ELE6J	-	-
		CTG93		Bradi4g06750	Os12t0502800,Os12t0503300	Sb08g015630.2	TagnlUGTa#S58902933,HvgnlUGHv#S58580115,HvgnlUGHv#S58578837	trC4JBT5C4JBT5MAIZE,trB6U6B9B6U6B9MAIZE,trB4G103B4G103MAIZE,trB4FQC0B4FQC0MAIZE,trC0PCP1C0PCP1MAIZE	-	-	-	HJKAX1S01A0D34,HJKAX1S01A6VAA,HJKAX1S01AF1XS,HJKAX1S01AIAX3,HJKAX1S01B6RXS,HJKAX1S01B99EQ,HJKAX1S01BHU59,HJKAX1S01BPLN0,HJKAX1S01BU1IA,HJKAX1S01BYGKR,HJKAX1S01C38HM,HJKAX1S01C44IR,HJKAX1S01C6QO0,HJKAX1S01CDANA,HJKAX1S01CDG0T,HJKAX1S01CKL71,HJKAX1S01D0ZIB,HJKAX1S01D9W11,HJKAX1S01DDRSP,HJKAX1S01DRBB0,HJKAX1S01EWD9L	HJKAX1S01A0D34,HJKAX1S01A6VAA,HJKAX1S01AF1XS,HJKAX1S01AIAX3,HJKAX1S01B6RXS,HJKAX1S01B99EQ,HJKAX1S01BHU59,HJKAX1S01BPLN0,HJKAX1S01BU1IA,HJKAX1S01BYGKR,HJKAX1S01C38HM,HJKAX1S01C6QO0,HJKAX1S01CDANA,HJKAX1S01CDG0T,HJKAX1S01CKL71,HJKAX1S01D0ZIB,HJKAX1S01D9W11,HJKAX1S01DDRSP,HJKAX1S01DRBB0	HJKAX1S01A0D34,HJKAX1S01A6VAA,HJKAX1S01AIAX3,HJKAX1S01B6RXS,HJKAX1S01BU1IA,HJKAX1S01BYGKR,HJKAX1S01C38HM,HJKAX1S01C6QO0,HJKAX1S01CDANA,HJKAX1S01CKL71,HJKAX1S01D0ZIB,HJKAX1S01D9W11,HJKAX1S01CM2XX	HJKAX1S01A0D34,HJKAX1S01A6VAA,HJKAX1S01B6RXS,HJKAX1S01BU1IA,HJKAX1S01BYGKR,HJKAX1S01CDANA,HJKAX1S01CKL71,HJKAX1S01D9W11,HJKAX1S01DRBB0,HJKAX1S01A53DC,HJKAX1S01A7DEF,HJKAX1S01B2P6A,HJKAX1S01B78L1,HJKAX1S01CM2XX,HJKAX1S01CV2X2,HJKAX1S01DQCON,HJKAX1S01EBGDO	HJKAX1S01A0D34,HJKAX1S01A6VAA,HJKAX1S01AF1XS,HJKAX1S01AIAX3,HJKAX1S01B6RXS,HJKAX1S01B99EQ,HJKAX1S01BHU59,HJKAX1S01BU1IA,HJKAX1S01BYGKR,HJKAX1S01C38HM,HJKAX1S01C44IR,HJKAX1S01C6QO0,HJKAX1S01CDANA,HJKAX1S01CDG0T,HJKAX1S01CKL71,HJKAX1S01D0ZIB,HJKAX1S01D9W11,HJKAX1S01DDRSP,HJKAX1S01EWD9L,HJKAX1S01CM2XX
			5DS1-0.63-0.67	Bradi4g08030	Os12t0420200	Sb08g005500.1	HvgnlUGHv#S58579472	trB4FEH8B4FEH8MAIZE	BE496903	5DS1-0.63-0.67	-	HJKAX1S01E47SB	HJKAX1S01E47SB	HJKAX1S01E47SB,HJKAX1S01A040Z	HJKAX1S01E47SB,HJKAX1S01DIMRH,HJKAX1S01A040Z,HJKAX1S01BSQH5,HJKAX1S01C0WFD,HJKAX1S01D56HC,HJKAX1S01DH84C,HJKAX1S01DSKNR,HJKAX1S01E5AKA,HJKAX1S01EC7VP	HJKAX1S01E47SB,HJKAX1S01A040Z
		CTG93		Bradi4g08060	Os12t0405200	Sb08g014610.2	TagnlUGTa#S22379618	spB4FHU1ZCISMAIZE	-	-	-	HJKAX1S01EXCVX	HJKAX1S01EXCVX	HJKAX1S01EXCVX,HJKAX1S01B7Q0X	HJKAX1S01EXCVX,HJKAX1S01B7Q0X	HJKAX1S01EXCVX,HJKAX1S01B7Q0X
				Bradi4g08080	Os12t0407500	Sb02g000980.1	TagnlUGTa#S58892020	trC0HIQ9C0HIQ9MAIZE,trC0HIQ9C0HIQ9MAIZE,trC0PIE3C0PIE3MAIZE	-	-	-	HJKAX1S01AFIYR,HJKAX1S01CQS2Z,HJKAX1S01DPE42,HJKAX1S01DZP1W,HJKAX1S01EHPW3,HJKAX1S01EY8Q6	HJKAX1S01CQS2Z	HJKAX1S01AFIYR,HJKAX1S01CQS2Z,HJKAX1S01EY8Q6,HJKAX1S01AP9ZM,HJKAX1S01CRDAZ	HJKAX1S01AFIYR,HJKAX1S01CQS2Z,HJKAX1S01DPE42,HJKAX1S01DZP1W,HJKAX1S01EHPW3,HJKAX1S01EY8Q6,HJKAX1S01A3AMZ,HJKAX1S01A4MPY,HJKAX1S01AFH5A,HJKAX1S01AM26D,HJKAX1S01AP9ZM,HJKAX1S01ATZVG,HJKAX1S01AW1OW,HJKAX1S01B2SO3,HJKAX1S01BDHYN,HJKAX1S01BKNF3,HJKAX1S01BQUDA,HJKAX1S01BXUJV,HJKAX1S01CIULM,HJKAX1S01CJ8UL,HJKAX1S01CMU40,HJKAX1S01CQVNM,HJKAX1S01CQYKM,HJKAX1S01CRDAZ,HJKAX1S01CTF5R,HJKAX1S01CVY9Q,HJKAX1S01…	HJKAX1S01DZP1W,HJKAX1S01EHPW3,HJKAX1S01AM26D,HJKAX1S01CRDAZ,HJKAX1S01CVY9Q
				Bradi4g08110	Os08t0230500	Sb08g006900.1	TagnlUGTa#S58883784	trC0HH08C0HH08MAIZE	-	-	-	HJKAX1S01BYO1P,HJKAX1S01DNXD7	HJKAX1S01DNXD7,HJKAX1S01EJ1YM	HJKAX1S01DNXD7,HJKAX1S01EJ1YM	HJKAX1S01BYO1P,HJKAX1S01DNXD7,HJKAX1S01A5VLZ,HJKAX1S01AESES,HJKAX1S01AGPCF,HJKAX1S01AX78L,HJKAX1S01B9T83,HJKAX1S01BGDB6,HJKAX1S01BWRDC,HJKAX1S01C7ZM9,HJKAX1S01CC5OF,HJKAX1S01CF9S3,HJKAX1S01CPWNY,HJKAX1S01D7K62,HJKAX1S01DJ6AT,HJKAX1S01DLJME,HJKAX1S01EJ1YM,HJKAX1S01EJOEX	HJKAX1S01BYO1P,HJKAX1S01DNXD7,HJKAX1S01AGPCF,HJKAX1S01B9T83,HJKAX1S01C7ZM9,HJKAX1S01CC5OF,HJKAX1S01CF9S3,HJKAX1S01DJ6AT,HJKAX1S01EJ1YM,HJKAX1S01EJOEX
		CTG55		Bradi4g08120	Os01t0507300	Sb02g035910.1	HvgnlUGHv#S58593527,TagnlUGTa#S22379376	trB8A1V2B8A1V2MAIZE,trB8A1V2B8A1V2MAIZE,trB4FN83B4FN83MAIZE	-	-	-	HJKAX1S01BN0H2,HJKAX1S01CP6IL,HJKAX1S01CQL5S,HJKAX1S01DG8AT,HJKAX1S01DHC84	HJKAX1S01CP6IL,HJKAX1S01CQL5S,HJKAX1S01DG8AT	HJKAX1S01CP6IL,HJKAX1S01CQL5S,HJKAX1S01DG8AT,HJKAX1S01DHC84,HJKAX1S01DWX5A	HJKAX1S01BN0H2,HJKAX1S01CP6IL,HJKAX1S01CQL5S,HJKAX1S01DG8AT,HJKAX1S01DHC84,HJKAX1S01AHXCR,HJKAX1S01CZ4EZ,HJKAX1S01DWX5A	HJKAX1S01CQL5S,HJKAX1S01DG8AT,HJKAX1S01DHC84,HJKAX1S01AHXCR,HJKAX1S01DWX5A
				Bradi4g08140	-	Sb08g010820.1	TagnlUGTa#S58885002	trB4FKW5B4FKW5MAIZE,trB6T6Q1B6T6Q1MAIZE	-	-	-	HJKAX1S01BQYVS	-	HJKAX1S01BQYVS	HJKAX1S01BQYVS,HJKAX1S01AMUG8,HJKAX1S01AWKCA,HJKAX1S01B3MBU,HJKAX1S01CJCHA,HJKAX1S01COLZW,HJKAX1S01CWBDX,HJKAX1S01EIE5X	HJKAX1S01BQYVS,HJKAX1S01EIE5X
				Bradi4g01630	Os03t0643250,Os12t0615500	-	TagnlUGTa#S58854910	trB4FSG2B4FSG2MAIZE	-	-	-	HJKAX1S01BGJ4G,HJKAX1S01BZVHN,HJKAX1S01CDVV3	HJKAX1S01BGJ4G,HJKAX1S01BZVHN,HJKAX1S01CDVV3	-	HJKAX1S01BGJ4G,HJKAX1S01BZVHN,HJKAX1S01CDVV3,HJKAX1S01B2N79,HJKAX1S01CDF34,HJKAX1S01D2CXM,HJKAX1S01DO4UY	HJKAX1S01BGJ4G,HJKAX1S01CDVV3
				Bradi4g01647	Os09t0373800,Os12t0615300,Os12t0615100	-	-	trQ4U3Z6Q4U3Z6WHEAT	-	-	-	HJKAX1S01AMLV9,HJKAX1S01ARE7X,HJKAX1S01BFDPN,HJKAX1S01BFG4T,HJKAX1S01BPALI,HJKAX1S01CNKGU,HJKAX1S01CP7ZB,HJKAX1S01D0PBH,HJKAX1S01DF5HX,HJKAX1S01EOUHP	HJKAX1S01ARE7X,HJKAX1S01BPALI,HJKAX1S01EOUHP	-	-	HJKAX1S01ARE7X
				Bradi4g01660	Os12t0615000	Sb08g021540.1	TagnlUGTa#S37763800	trC4J0D3C4J0D3MAIZE	-	-	-	HJKAX1S01AIHBG,HJKAX1S01B645S,HJKAX1S01CB492	HJKAX1S01CB492	HJKAX1S01B645S	HJKAX1S01CB492,HJKAX1S01CGWQF,HJKAX1S01DH3MN	HJKAX1S01CGWQF
				Bradi4g01670	Os12t0615300,Os12t0615100	-	-	trC0P4E2C0P4E2MAIZE	-	-	-	HJKAX1S01D8AF1,HJKAX1S01DQU9E,HJKAX1S01ETS1C	HJKAX1S01D8AF1,HJKAX1S01DQU9E	-	-	HJKAX1S01ETS1C
				Bradi4g01680	Os12t0615000,Os12t0615300	Sb08g021540.1,Sb08g021600.1	-	trQ4U3Z6Q4U3Z6WHEAT	-	-	-	HJKAX1S01A1BGE,HJKAX1S01A5YEV,HJKAX1S01AXIJH,HJKAX1S01BQ8HA,HJKAX1S01BVDAV,HJKAX1S01CGAA3,HJKAX1S01CHZ8O,HJKAX1S01D38QS,HJKAX1S01DEL37,HJKAX1S01DHVZB,HJKAX1S01DXN9V	HJKAX1S01A1BGE,HJKAX1S01AXIJH,HJKAX1S01BQ8HA,HJKAX1S01CGAA3,HJKAX1S01DEL37,HJKAX1S01DHVZB,HJKAX1S01DXN9V	HJKAX1S01AXIJH,HJKAX1S01BQ8HA,HJKAX1S01CGAA3,HJKAX1S01D38QS,HJKAX1S01DHVZB,HJKAX1S01DXN9V	-	HJKAX1S01A5YEV
				Bradi4g01710	Os12t0614000	-	-	trB4FUQ2B4FUQ2MAIZE	-	-	-	HJKAX1S01AES5T	HJKAX1S01AES5T	-	-	HJKAX1S01AES5T
			5DS1-0.63-0.67	Bradi4g01717	Os08t0130900,Os12t0613850	Sb01g004630.1	TagnlUGTa#S52542053	trB4F8Y2B4F8Y2MAIZE,trB6SVW0B6SVW0MAIZE	BE498794	C-5DS1-0.67*	-	HJKAX1S01DS1CD,HJKAX1S01ASLJ3,HJKAX1S01DQ5R5	HJKAX1S01DS1CD,HJKAX1S01ASLJ3,HJKAX1S01DQ5R5	HJKAX1S01DS1CD	HJKAX1S01DS1CD,HJKAX1S01ASLJ3,HJKAX1S01DQ5R5,HJKAX1S01A5EPU,HJKAX1S01AU919,HJKAX1S01B1F7J,HJKAX1S01B8XT7,HJKAX1S01BJPNW,HJKAX1S01BOWH8,HJKAX1S01CH6LH,HJKAX1S01CSWI5,HJKAX1S01D4SLY,HJKAX1S01EI8JD	HJKAX1S01DS1CD,HJKAX1S01ASLJ3,HJKAX1S01DQ5R5,HJKAX1S01A5EPU,HJKAX1S01B8XT7,HJKAX1S01CH6LH,HJKAX1S01D4SLY
				Bradi4g01730	Os12t0613700	Sb08g021460.1	HvgnlUGHv#S58586480,TagnlUGTa#S37820880	trD9HNT6D9HNT6MAIZE,trC4JBX1C4JBX1MAIZE,trB8A0C3B8A0C3MAIZE	-	-	-	HJKAX1S01B1WES,HJKAX1S01BAF4Y,HJKAX1S01C9U0K,HJKAX1S01DSD1S	HJKAX1S01B1WES,HJKAX1S01BAF4Y,HJKAX1S01C9U0K	HJKAX1S01B1WES	HJKAX1S01B1WES,HJKAX1S01BAF4Y,HJKAX1S01C9U0K,HJKAX1S01DSD1S	HJKAX1S01B1WES,HJKAX1S01BAF4Y,HJKAX1S01C9U0K,HJKAX1S01DSD1S
				Bradi4g01747	Os12t0613600	-	HvgnlUGHv#S58593322	trC4J1J2C4J1J2MAIZE	-	-	-	HJKAX1S01CMNLW	HJKAX1S01CMNLW	-	HJKAX1S01CMNLW	HJKAX1S01CMNLW
				Bradi4g01770	Os12t0613300	Sb01g013670.1	TagnlUGTa#S52546643	trC0HIA3C0HIA3MAIZE	BF292081	5DS1-0.63-0.67	-	HJKAX1S01CM5UO	HJKAX1S01CM5UO	HJKAX1S01CM5UO	HJKAX1S01CM5UO,HJKAX1S01A6TTC,HJKAX1S01BAWD9,HJKAX1S01DDQ53	HJKAX1S01CM5UO
		CTG155		Bradi4g01780	Os12t0613250	Sb01g013680.1	HvgnlUGHv#S58579589,TagnlUGTa#S17985870	trC0P413C0P413MAIZE	-	-	-	HJKAX1S01ASI9T,HJKAX1S01D3413	HJKAX1S01ASI9T,HJKAX1S01D3413	HJKAX1S01D3413	HJKAX1S01ASI9T,HJKAX1S01D3413	HJKAX1S01ASI9T,HJKAX1S01D3413
		CTG155		Bradi4g01790	Os12t0613200	Sb08g002530.1	TagnlUGTa#S58838689,TagnlUGTa#S58867705	-	-	-	-	HJKAX1S01A0EOC,HJKAX1S01AED55,HJKAX1S01C2TLD,HJKAX1S01CH3EZ,HJKAX1S01CRI4C,HJKAX1S01CRKTY,HJKAX1S01CX21Y,HJKAX1S01CXDQ1,HJKAX1S01CYFIA,HJKAX1S01D0G7W,HJKAX1S01D1RRN,HJKAX1S01DT923,HJKAX1S01DXV1J,HJKAX1S01EBZDY,HJKAX1S01ELU9T,HJKAX1S01EWUBH	HJKAX1S01C2TLD,HJKAX1S01CH3EZ,HJKAX1S01CX21Y,HJKAX1S01CXDQ1,HJKAX1S01D0G7W,HJKAX1S01D1RRN,HJKAX1S01DT923,HJKAX1S01DXV1J,HJKAX1S01ELU9T	HJKAX1S01A0EOC,HJKAX1S01C2TLD,HJKAX1S01CX21Y,HJKAX1S01CXDQ1,HJKAX1S01D0G7W,HJKAX1S01DT923,HJKAX1S01ELU9T	HJKAX1S01A0EOC,HJKAX1S01AED55,HJKAX1S01CX21Y,HJKAX1S01CXDQ1,HJKAX1S01CYFIA,HJKAX1S01D0G7W,HJKAX1S01EBZDY,HJKAX1S01ELU9T	-
				Bradi4g01800	Os01t0209800	-	-	trB6SWZ5B6SWZ5MAIZE	-	-	-	HJKAX1S01D33KR,HJKAX1S01DZUDV	HJKAX1S01D33KR,HJKAX1S01DZUDV	-	-	HJKAX1S01D33KR,HJKAX1S01DZUDV
				Bradi4g01810	Os03t0625900	Sb01g013700.1	TagnlUGTa#S58859176,HvgnlUGHv#S58586348	trB4FW85B4FW85MAIZE,trB6TJR4B6TJR4MAIZE,trB6TJR4B6TJR4MAIZE,trB4FW85B4FW85MAIZE	-	-	-	HJKAX1S01DNN5Z,HJKAX1S01EETC0,HJKAX1S01EX6WU	HJKAX1S01DNN5Z,HJKAX1S01EETC0,HJKAX1S01EX6WU,HJKAX1S01AO5K1,HJKAX1S01AWHAD	HJKAX1S01DNN5Z,HJKAX1S01EETC0,HJKAX1S01EX6WU,HJKAX1S01AH02Y,HJKAX1S01AO5K1,HJKAX1S01AWHAD,HJKAX1S01CPU1J,HJKAX1S01EHPHM,HJKAX1S01EVWJR	HJKAX1S01DNN5Z,HJKAX1S01EX6WU,HJKAX1S01AH02Y,HJKAX1S01AO5K1,HJKAX1S01AVVZA,HJKAX1S01AWHAD,HJKAX1S01BO8ST,HJKAX1S01C85S9,HJKAX1S01CPU1J,HJKAX1S01CYLML,HJKAX1S01EHPHM,HJKAX1S01EVWJR	HJKAX1S01DNN5Z,HJKAX1S01EETC0,HJKAX1S01EX6WU,HJKAX1S01AO5K1,HJKAX1S01C85S9,HJKAX1S01CPU1J,HJKAX1S01EHPHM,HJKAX1S01EVWJR
		CTG155		Bradi4g01820	Os12t0613000	Sb08g021370.1	TagnlUGTa#S52544720,HvgnlUGHv#S58594671	trC0PBU5C0PBU5MAIZE	-	-	-	HJKAX1S01BREO3,HJKAX1S01D1JN4,HJKAX1S01D4TLP,HJKAX1S01D83O4,HJKAX1S01DO78I,HJKAX1S01EPOUD	HJKAX1S01D1JN4,HJKAX1S01DO78I	HJKAX1S01D1JN4	HJKAX1S01D1JN4,HJKAX1S01D4TLP,HJKAX1S01D83O4,HJKAX1S01DO78I,HJKAX1S01EPOUD,HJKAX1S01AVTNE,HJKAX1S01EZ4QM	HJKAX1S01D1JN4,HJKAX1S01DO78I,HJKAX1S01EPOUD
				Bradi4g01830	Os06t0124300	-	-	trB6SY07B6SY07MAIZE	-	-	-	HJKAX1S01E2UR9	HJKAX1S01E2UR9	-	-	HJKAX1S01E2UR9
				Bradi4g01870	-	Sb08g006910.1	-	-	-	-	-	HJKAX1S01C6VDE	-	HJKAX1S01C6VDE	-	-
				Bradi4g01887	Os12t0612700	Sb08g021350.1	TagnlUGTa#S52543234	trF1DK26F1DK26MAIZE,trB7ZZR1B7ZZR1MAIZE,trF1DK26F1DK26MAIZE,trB4G1Z6B4G1Z6MAIZE,trC0PEZ8C0PEZ8MAIZE	-	-	-	HJKAX1S01AOV9Z,HJKAX1S01CWH45,HJKAX1S01ERPGM,HJKAX1S01EZ0YC	HJKAX1S01ERPGM,HJKAX1S01EZ0YC	HJKAX1S01ERPGM	HJKAX1S01AOV9Z,HJKAX1S01CWH45,HJKAX1S01ERPGM,HJKAX1S01EZ0YC,HJKAX1S01ARAVD,HJKAX1S01AU14U,HJKAX1S01AYYS7,HJKAX1S01B4CUZ,HJKAX1S01BFUTQ,HJKAX1S01BHO8C,HJKAX1S01BJ4YZ,HJKAX1S01BV16U,HJKAX1S01CMIEB,HJKAX1S01DN8VP,HJKAX1S01DQSF0,HJKAX1S01ED7WF,HJKAX1S01EN8XX,HJKAX1S01EYSSI	HJKAX1S01AOV9Z,HJKAX1S01EZ0YC,HJKAX1S01ARAVD,HJKAX1S01BV16U,HJKAX1S01CMIEB,HJKAX1S01DN8VP
				Bradi4g01900	Os12t0612500	Sb08g021340.1	HvgnlUGHv#S58590331	-	-	-	-	HJKAX1S01AGAFY,HJKAX1S01CDX3D,HJKAX1S01D1E12	HJKAX1S01AGAFY,HJKAX1S01CDX3D,HJKAX1S01D1E12	HJKAX1S01AGAFY,HJKAX1S01BOFKB	HJKAX1S01AGAFY,HJKAX1S01CDX3D,HJKAX1S01D1E12,HJKAX1S01BOFKB,HJKAX1S01CB5H9,HJKAX1S01DT9WN	-
		CTG117		Bradi4g01910	Os12t0612400	Sb08g021330.1	TagnlUGTa#S52544181	trQ7X9J6Q7X9J6WHEAT	BE591275_GPI:C:739811	5DS1-0.63-0.67	-	HJKAX1S01EMILZ,HJKAX1S01B6N8I	HJKAX1S01EMILZ,HJKAX1S01B6N8I,HJKAX1S01EJ63H	HJKAX1S01EMILZ,HJKAX1S01B6N8I,HJKAX1S01BW5VS,HJKAX1S01EK99Y,HJKAX1S01EJ63H	HJKAX1S01B6N8I,HJKAX1S01BW5VS,HJKAX1S01EK99Y,HJKAX1S01EJ63H,HJKAX1S01CZC9Z,HJKAX1S01EDAFS,HJKAX1S01B2PDK	HJKAX1S01B6N8I
		CTG117		Bradi4g01930	Os12t0612300	Sb08g021320.1	TagnlUGTa#S58853311	trB4FH34B4FH34MAIZE	-	-	-	HJKAX1S01ALQ4L,HJKAX1S01CQ90A,HJKAX1S01CXNN3,HJKAX1S01D46JB,HJKAX1S01D4PV8,HJKAX1S01DEBQO	HJKAX1S01ALQ4L,HJKAX1S01CXNN3,HJKAX1S01D46JB,HJKAX1S01D4PV8,HJKAX1S01DEBQO,HJKAX1S01D0963,HJKAX1S01ERHYA	HJKAX1S01CQ90A,HJKAX1S01AY9CS,HJKAX1S01ERHYA	HJKAX1S01ALQ4L,HJKAX1S01CXNN3,HJKAX1S01D4PV8,HJKAX1S01AY9CS,HJKAX1S01D0963,HJKAX1S01ERHYA	HJKAX1S01D4PV8
				Bradi4g01940	Os12t0612100	Sb08g021310.3	TagnlUGTa#S58897208	-	-	-	-	HJKAX1S01BE1PS,HJKAX1S01BFILD,HJKAX1S01DVLML	HJKAX1S01BE1PS,HJKAX1S01BFILD,HJKAX1S01DVLML	HJKAX1S01BE1PS,HJKAX1S01BFILD	HJKAX1S01BE1PS,HJKAX1S01BFILD,HJKAX1S01DVLML,HJKAX1S01A3NC7,HJKAX1S01AHU9U,HJKAX1S01APBR5,HJKAX1S01AWYRK,HJKAX1S01AYSRB,HJKAX1S01B8H9B,HJKAX1S01BSR7W,HJKAX1S01BUJV4,HJKAX1S01CQHCX,HJKAX1S01D0SDM,HJKAX1S01D2AZI,HJKAX1S01DE1RJ,HJKAX1S01EWQYF	-
		CTG117		Bradi4g01980	Os12t0611900	Sb08g021190.1	TagnlUGTa#S58857108,HvgnlUGHv#S58578643	trC4J217C4J217MAIZE	BF483342	5DS1-0.63-0.67	-	HJKAX1S01BGYC8,HJKAX1S01CN9LD	HJKAX1S01BGYC8,HJKAX1S01CN9LD,HJKAX1S01DQ5WC	HJKAX1S01BGYC8	HJKAX1S01BGYC8,HJKAX1S01CN9LD,HJKAX1S01A1XB4,HJKAX1S01BGIR4,HJKAX1S01BVW4R,HJKAX1S01DOKM5,HJKAX1S01AEJTT,HJKAX1S01CNT0S,HJKAX1S01DQ5WC	HJKAX1S01BGYC8,HJKAX1S01DOKM5,HJKAX1S01AEJTT,HJKAX1S01DQ5WC
				Bradi4g02000	Os12t0611200	Sb08g021180.1	TagnlUGTa#S58901597	trC0P7U9C0P7U9MAIZE,trB6SV06B6SV06MAIZE	-	-	-	HJKAX1S01D42QX,HJKAX1S01EQID5,HJKAX1S01ER7MX	HJKAX1S01D42QX,HJKAX1S01ER7MX	HJKAX1S01D42QX	HJKAX1S01EQID5,HJKAX1S01ER7MX,HJKAX1S01AP19M,HJKAX1S01B5AJW,HJKAX1S01B8J1U,HJKAX1S01B9II9,HJKAX1S01BTGAL,HJKAX1S01D29ED,HJKAX1S01DOMDF,HJKAX1S01EYMN5	HJKAX1S01D42QX,HJKAX1S01EQID5,HJKAX1S01ER7MX,HJKAX1S01B9II9
				Bradi4g02020	Os02t0639100	Sb08g021156.1	TagnlUGTa#S58888026	trB6TXW5B6TXW5MAIZE,trB4FY44B4FY44MAIZE	-	-	-	HJKAX1S01C26H7,HJKAX1S01EXT80	HJKAX1S01EXT80	HJKAX1S01EXT80	HJKAX1S01C26H7,HJKAX1S01C47PZ,HJKAX1S01CEN8N,HJKAX1S01D3VAF,HJKAX1S01DST0O	HJKAX1S01C26H7,HJKAX1S01EXT80
				Bradi4g02030	Os12t0615800	Sb08g021110.1	HvgnlUGHv#S58596936	trB4FJL8B4FJL8MAIZE	-	-	-	HJKAX1S01BC28Z,HJKAX1S01D5M6Q	HJKAX1S01BC28Z,HJKAX1S01D5M6Q	HJKAX1S01BC28Z,HJKAX1S01D5M6Q,HJKAX1S01B9MRJ,HJKAX1S01BHH5I,HJKAX1S01BSPBV	HJKAX1S01D5M6Q,HJKAX1S01A0DHH,HJKAX1S01B9MRJ,HJKAX1S01BHH5I,HJKAX1S01BSPBV,HJKAX1S01CME3X	HJKAX1S01BC28Z,HJKAX1S01D5M6Q,HJKAX1S01B9MRJ,HJKAX1S01BHH5I,HJKAX1S01BSPBV,HJKAX1S01CME3X
		CTG14		Bradi4g02040	Os12t0611000	Sb01g013820.1	TagnlUGTa#S58899663	trQ7XYB8Q7XYB8WHEAT	-	-	-	HJKAX1S01A6JIM,HJKAX1S01D4VZK	HJKAX1S01A6JIM	HJKAX1S01A6JIM	HJKAX1S01A6JIM,HJKAX1S01DAV3R,HJKAX1S01ENMGN	HJKAX1S01A6JIM
		CTG14		Bradi4g02060	Os12t0610600	Sb05g008290.1,Sb08g021080.1	TagnlUGTa#S58853181	trD9HQD7D9HQD7WHEAT,trB6TDG6B6TDG6MAIZE,trC0PB43C0PB43MAIZE	-	-	-	HJKAX1S01ATHT9,HJKAX1S01B888M,HJKAX1S01CAGQ1,HJKAX1S01DGA0V,HJKAX1S01EC7QM,HJKAX1S01EFRLF	HJKAX1S01ATHT9,HJKAX1S01DGA0V,HJKAX1S01EC7QM,HJKAX1S01EFRLF	HJKAX1S01ATHT9,HJKAX1S01EC7QM	HJKAX1S01B888M,HJKAX1S01CAGQ1,HJKAX1S01DGA0V,HJKAX1S01EC7QM,HJKAX1S01EFRLF,HJKAX1S01AE3P8,HJKAX1S01AJGR2,HJKAX1S01AX9JO,HJKAX1S01B3EX4,HJKAX1S01BGK3I,HJKAX1S01CSWN2,HJKAX1S01CVCWY,HJKAX1S01D3179,HJKAX1S01D8ZWT,HJKAX1S01DPN8E	HJKAX1S01DGA0V,HJKAX1S01EFRLF,HJKAX1S01AX9JO,HJKAX1S01BGK3I,HJKAX1S01D8ZWT
		CTG14		Bradi4g02070	Os12t0610500	Sb08g021070.1	HvgnlUGHv#S58581813,TagnlUGTa#S32604473,TagnlUGTa#S32550713,HvgnlUGHv#S58590953	trC0HED2C0HED2MAIZE,trB4FJ60B4FJ60MAIZE	-	-	-	HJKAX1S01AHVHY,HJKAX1S01AIW6I,HJKAX1S01B5PZZ,HJKAX1S01BKZAC,HJKAX1S01CGVLJ,HJKAX1S01CNGXM,HJKAX1S01DGSFL,HJKAX1S01EE12I	HJKAX1S01AHVHY,HJKAX1S01AIW6I,HJKAX1S01CGVLJ,HJKAX1S01EE12I	HJKAX1S01AHVHY,HJKAX1S01AIW6I,HJKAX1S01B5PZZ,HJKAX1S01EE12I	HJKAX1S01AHVHY,HJKAX1S01AIW6I,HJKAX1S01B5PZZ,HJKAX1S01CNGXM,HJKAX1S01EE12I,HJKAX1S01EVELS	HJKAX1S01AHVHY,HJKAX1S01AIW6I,HJKAX1S01B5PZZ,HJKAX1S01EE12I
				Bradi4g02080	-	Sb08g021010.1	HvgnlUGHv#S58587480	trB4G247B4G247MAIZE	-	-	-	HJKAX1S01D9JJP	-	HJKAX1S01D9JJP	HJKAX1S01D9JJP	HJKAX1S01D9JJP
				Bradi4g02100	Os12t0609800	Sb08g020980.1	HvgnlUGHv#S58580826,TagnlUGTa#S58860386	trC0PCE2C0PCE2MAIZE	BF484701	C-5DS1-0.67*	-	HJKAX1S01CN1DV,HJKAX1S01A1718,HJKAX1S01AH2PU,HJKAX1S01AMU4E,HJKAX1S01BF549,HJKAX1S01C3HXP,HJKAX1S01CK6DM,HJKAX1S01DGYZQ,HJKAX1S01DOFP4,HJKAX1S01DT849,HJKAX1S01ETJ88,HJKAX1S01EW9ZG	HJKAX1S01CN1DV,HJKAX1S01A1718,HJKAX1S01AH2PU,HJKAX1S01AMU4E,HJKAX1S01C3HXP,HJKAX1S01CK6DM,HJKAX1S01DGYZQ,HJKAX1S01DOFP4,HJKAX1S01DT849,HJKAX1S01ETJ88,HJKAX1S01AFD8O	HJKAX1S01CN1DV,HJKAX1S01A1718,HJKAX1S01AH2PU,HJKAX1S01AMU4E,HJKAX1S01CK6DM,HJKAX1S01DOFP4,HJKAX1S01DT849,HJKAX1S01ETJ88,HJKAX1S01EW9ZG,HJKAX1S01DN08V	HJKAX1S01CN1DV,HJKAX1S01A1718,HJKAX1S01AH2PU,HJKAX1S01AMU4E,HJKAX1S01BF549,HJKAX1S01C3HXP,HJKAX1S01CK6DM,HJKAX1S01DGYZQ,HJKAX1S01DOFP4,HJKAX1S01DT849,HJKAX1S01ETJ88,HJKAX1S01EW9ZG,HJKAX1S01A85GG,HJKAX1S01AFD8O,HJKAX1S01AKD82,HJKAX1S01BMHOD,HJKAX1S01D3GS2,HJKAX1S01D5818,HJKAX1S01DN08V	HJKAX1S01AMU4E,HJKAX1S01BF549,HJKAX1S01DT849,HJKAX1S01ETJ88,HJKAX1S01EW9ZG,HJKAX1S01AFD8O
				Bradi4g02117	-	-	ZmgnlUGZm#S46906131,HvgnlUGHv#S12841748	trB4FW77B4FW77MAIZE	-	-	-	HJKAX1S01AIQLX,HJKAX1S01BPD5H	-	-	HJKAX1S01AIQLX,HJKAX1S01BPD5H	HJKAX1S01AIQLX,HJKAX1S01BPD5H
		CTG14		Bradi4g02130	Os05t0511400,Os12t0290100	-	TagnlUGTa#S58856200,HvgnlUGHv#S58592659	trC0HGU8C0HGU8MAIZE,trC0HGU8C0HGU8MAIZE,trQ6L6R6Q6L6R6WHEAT	-	-	-	HJKAX1S01B3NHK,HJKAX1S01D0TCI,HJKAX1S01D1DJH,HJKAX1S01EV2GY	HJKAX1S01B3NHK,HJKAX1S01D0TCI,HJKAX1S01EV2GY	-	HJKAX1S01B3NHK,HJKAX1S01D0TCI,HJKAX1S01D1DJH,HJKAX1S01AKS4X,HJKAX1S01ALMNB,HJKAX1S01CGT3N,HJKAX1S01CNF2U,HJKAX1S01COSFN,HJKAX1S01DBZA2,HJKAX1S01E39OC	HJKAX1S01B3NHK,HJKAX1S01D0TCI,HJKAX1S01D1DJH,HJKAX1S01EV2GY,HJKAX1S01CGT3N,HJKAX1S01CNF2U,HJKAX1S01E39OC
				Bradi4g02160	Os12t0609500	Sb08g020890.1	HvgnlUGHv#S58589100,TagnlUGTa#S13021419	trB6TKV5B6TKV5MAIZE	-	-	-	HJKAX1S01AVY3D,HJKAX1S01B01GA,HJKAX1S01CXLT6,HJKAX1S01DCODW,HJKAX1S01DLPKW,HJKAX1S01DS0T7,HJKAX1S01ERZC5,HJKAX1S01EYB3Z	HJKAX1S01AVY3D,HJKAX1S01B01GA,HJKAX1S01CXLT6,HJKAX1S01DLPKW,HJKAX1S01DS0T7,HJKAX1S01ERZC5,HJKAX1S01EYB3Z	HJKAX1S01AVY3D,HJKAX1S01DS0T7,HJKAX1S01EYB3Z,HJKAX1S01BGVIL	HJKAX1S01AVY3D,HJKAX1S01DCODW,HJKAX1S01DS0T7,HJKAX1S01EYB3Z,HJKAX1S01BEWMU,HJKAX1S01BGVIL,HJKAX1S01DTQBF	HJKAX1S01AVY3D,HJKAX1S01DCODW,HJKAX1S01DS0T7,HJKAX1S01EYB3Z,HJKAX1S01BGVIL
				Bradi4g02220	-	-	-	trC0P5G5C0P5G5MAIZE	-	-	-	HJKAX1S01A6DR0	-	-	-	HJKAX1S01A6DR0
				Bradi4g02230	-	-	-	-	-	-	-	HJKAX1S01DZHCN	-	-	-	-
				Bradi4g02240	Os12t0608500	-	-	trC0P5G5C0P5G5MAIZE,trB7ZYV3B7ZYV3MAIZE,trC0HE75C0HE75MAIZE	-	-	-	HJKAX1S01A7R9C,HJKAX1S01B5K1N,HJKAX1S01BGZIN,HJKAX1S01BKNI6	HJKAX1S01A7R9C	-	-	HJKAX1S01B5K1N,HJKAX1S01BGZIN,HJKAX1S01BKNI6
				Bradi4g02260	Os04t0606800	Sb06g027850.1	TagnlUGTa#S58889351	trB6SLW7B6SLW7MAIZE,trB4FDL3B4FDL3MAIZE,trB6SLW7B6SLW7MAIZE	-	-	-	HJKAX1S01A928T,HJKAX1S01AGZHO,HJKAX1S01B16EL,HJKAX1S01D1GRI	HJKAX1S01A928T,HJKAX1S01B16EL,HJKAX1S01D1GRI,HJKAX1S01DZLC8	HJKAX1S01A928T,HJKAX1S01B16EL,HJKAX1S01D1GRI,HJKAX1S01DE7AY,HJKAX1S01DZLC8	HJKAX1S01A928T,HJKAX1S01AGZHO,HJKAX1S01B16EL,HJKAX1S01AETXX,HJKAX1S01AJ41V,HJKAX1S01COZVC,HJKAX1S01DE7AY,HJKAX1S01DTBBD,HJKAX1S01DVL57,HJKAX1S01DZLC8	HJKAX1S01A928T,HJKAX1S01B16EL,HJKAX1S01D1GRI,HJKAX1S01AETXX,HJKAX1S01DE7AY,HJKAX1S01DZLC8
				Bradi4g02267	Os12t0608600	-	TagnlUGTa#S24623069	trB6SU81B6SU81MAIZE	BE423829	5DS1-0.63-0.67	-	HJKAX1S01EPE2Q,HJKAX1S01BO6KD,HJKAX1S01C88O4,HJKAX1S01CEJP5	HJKAX1S01BO6KD,HJKAX1S01CEJP5	-	HJKAX1S01CEJP5	HJKAX1S01CEJP5
				Bradi4g02317	Os07t0569800	-	TagnlUGTa#S58894610,HvgnlUGHv#S58591877	trQ45QG0Q45QG0WHEAT,trC0PB87C0PB87MAIZE,trC0P5G5C0P5G5MAIZE	-	-	-	HJKAX1S01AZKR6,HJKAX1S01CZ7IO,HJKAX1S01DU8AR,HJKAX1S01DYGFU	HJKAX1S01DU8AR	-	HJKAX1S01AZKR6,HJKAX1S01DYGFU	HJKAX1S01CZ7IO,HJKAX1S01DU8AR,HJKAX1S01DYGFU
				Bradi4g02327	Os12t0608900	-	HvgnlUGHv#S58591877	trC0PB87C0PB87MAIZE	-	-	-	HJKAX1S01AP5Y0,HJKAX1S01ATXWC	HJKAX1S01AP5Y0	-	HJKAX1S01ATXWC	HJKAX1S01AP5Y0
				Bradi4g02350	Os12t0607000	Sb08g020830.1	TagnlUGTa#S17888666,TagnlUGTa#S17889906	trB8A042B8A042MAIZE,trB6TYG7B6TYG7MAIZE	-	-	-	HJKAX1S01C795A,HJKAX1S01CXKWI,HJKAX1S01EMIYL	HJKAX1S01C795A,HJKAX1S01CXKWI,HJKAX1S01EMIYL	HJKAX1S01CXKWI	HJKAX1S01C795A,HJKAX1S01CXKWI,HJKAX1S01EMIYL	HJKAX1S01C795A,HJKAX1S01CXKWI,HJKAX1S01EMIYL
				Bradi4g02360	Os01t0738100	-	TagnlUGTa#S58863710	-	-	-	-	HJKAX1S01C2SFW	HJKAX1S01C2SFW	-	HJKAX1S01C2SFW	-
		CTG115		Bradi4g02380	Os12t0605800	Sb08g020810.1	TagnlUGTa#S52542140	trB6SKB7B6SKB7MAIZE	-	-	-	HJKAX1S01A18X0,HJKAX1S01B8QWS,HJKAX1S01CM5VY,HJKAX1S01CZH98,HJKAX1S01D3G4E,HJKAX1S01D8NSB,HJKAX1S01DDQUS,HJKAX1S01E0090	HJKAX1S01A18X0,HJKAX1S01B8QWS,HJKAX1S01CM5VY,HJKAX1S01CZH98,HJKAX1S01D3G4E,HJKAX1S01D8NSB,HJKAX1S01DDQUS,HJKAX1S01E0090,HJKAX1S01CJQ9B	HJKAX1S01A18X0,HJKAX1S01B8QWS,HJKAX1S01CM5VY,HJKAX1S01CZH98,HJKAX1S01D3G4E,HJKAX1S01D8NSB,HJKAX1S01DDQUS,HJKAX1S01E0090,HJKAX1S01EF06D	HJKAX1S01A18X0,HJKAX1S01B8QWS,HJKAX1S01CM5VY,HJKAX1S01CZH98,HJKAX1S01D3G4E,HJKAX1S01D8NSB,HJKAX1S01DDQUS,HJKAX1S01E0090,HJKAX1S01A3NV7,HJKAX1S01CJQ9B,HJKAX1S01EF06D,HJKAX1S01EF458	HJKAX1S01A18X0,HJKAX1S01B8QWS,HJKAX1S01CM5VY,HJKAX1S01CZH98,HJKAX1S01D3G4E,HJKAX1S01D8NSB,HJKAX1S01DDQUS,HJKAX1S01E0090,HJKAX1S01EF06D
		CTG115		Bradi4g02390	Os12t0605500	Sb08g020800.1	TagnlUGTa#S32684778,TagnlUGTa#S52545434	trB4FJN7B4FJN7MAIZE,trC4IYH1C4IYH1MAIZE	-	-	-	HJKAX1S01AOGSV,HJKAX1S01BO7XJ,HJKAX1S01BXK3C,HJKAX1S01D72PG,HJKAX1S01DVWN6	HJKAX1S01AOGSV,HJKAX1S01BO7XJ,HJKAX1S01D72PG,HJKAX1S01DVWN6,HJKAX1S01B3CBQ	HJKAX1S01AOGSV,HJKAX1S01BO7XJ,HJKAX1S01BXK3C,HJKAX1S01DVWN6,HJKAX1S01B3CBQ,HJKAX1S01B4BWO,HJKAX1S01BS25X	HJKAX1S01AOGSV,HJKAX1S01BO7XJ,HJKAX1S01BXK3C,HJKAX1S01D72PG,HJKAX1S01DVWN6,HJKAX1S01B3CBQ,HJKAX1S01B4BWO,HJKAX1S01BS25X	HJKAX1S01AOGSV,HJKAX1S01BXK3C,HJKAX1S01D72PG,HJKAX1S01B3CBQ,HJKAX1S01B4BWO,HJKAX1S01BS25X
				Bradi4g02400	Os12t0605400	Sb06g033510.1	TagnlUGTa#S17893051	trB6SK03B6SK03MAIZE,trB7ZZQ0B7ZZQ0MAIZE,trB6SK03B6SK03MAIZE	-	-	-	HJKAX1S01B0AE5,HJKAX1S01CDF4P,HJKAX1S01CYAP5	HJKAX1S01B0AE5,HJKAX1S01CDF4P,HJKAX1S01CYAP5	HJKAX1S01CY2N3	HJKAX1S01B0AE5,HJKAX1S01CDF4P,HJKAX1S01CYAP5,HJKAX1S01AIFOY,HJKAX1S01BXMWH,HJKAX1S01CJUNV,HJKAX1S01CY2N3,HJKAX1S01EICLD	HJKAX1S01CDF4P,HJKAX1S01CYAP5,HJKAX1S01BXMWH,HJKAX1S01CJUNV
				Bradi4g02410	Os12t0605300	Sb08g020790.1	TagnlUGTa#S32666319,HvgnlUGHv#S58592830	trB6TRQ5B6TRQ5MAIZE,trB4FU61B4FU61MAIZE	-	-	-	HJKAX1S01BLMNT,HJKAX1S01C95CH,HJKAX1S01CDQAV,HJKAX1S01CJ13C	HJKAX1S01BLMNT,HJKAX1S01CJ13C	HJKAX1S01BLMNT,HJKAX1S01CDQAV	HJKAX1S01BLMNT,HJKAX1S01C95CH,HJKAX1S01CDQAV,HJKAX1S01CJ13C,HJKAX1S01DWIG6	HJKAX1S01BLMNT,HJKAX1S01CDQAV,HJKAX1S01CJ13C
				Bradi4g02420	Os03t0637900	-	ZmgnlUGZm#S46913033,HvgnlUGHv#S58585147,TagnlUGTa#S37829687	trB4FS07B4FS07MAIZE	-	-	-	HJKAX1S01A2WNX,HJKAX1S01CP7S2,HJKAX1S01CXUSM,HJKAX1S01DITJ6	HJKAX1S01A2WNX	-	HJKAX1S01A2WNX,HJKAX1S01CP7S2,HJKAX1S01CXUSM,HJKAX1S01DITJ6,HJKAX1S01EOC3O	HJKAX1S01A2WNX,HJKAX1S01DITJ6,HJKAX1S01EOC3O
				Bradi4g02430	Os12t0604800	Sb08g020760.1	TagnlUGTa#S58860810,HvgnlUGHv#S58579843	trB4FAH3B4FAH3MAIZE,trB6UHD5B6UHD5MAIZE	-	-	-	HJKAX1S01B2EVR,HJKAX1S01CB4X2,HJKAX1S01CHN82,HJKAX1S01CW137,HJKAX1S01D4O3A,HJKAX1S01DE6CC,HJKAX1S01DQKWG,HJKAX1S01DTJZO,HJKAX1S01E3LPY	HJKAX1S01B2EVR,HJKAX1S01CB4X2,HJKAX1S01CHN82,HJKAX1S01CW137,HJKAX1S01D4O3A,HJKAX1S01DE6CC,HJKAX1S01DQKWG,HJKAX1S01DTJZO	HJKAX1S01B2EVR,HJKAX1S01CB4X2,HJKAX1S01CHN82,HJKAX1S01CW137,HJKAX1S01D4O3A,HJKAX1S01DE6CC,HJKAX1S01DQKWG,HJKAX1S01DTJZO,HJKAX1S01C7OHD,HJKAX1S01CYYZS	HJKAX1S01B2EVR,HJKAX1S01CB4X2,HJKAX1S01CHN82,HJKAX1S01D4O3A,HJKAX1S01DE6CC,HJKAX1S01DQKWG,HJKAX1S01DTJZO,HJKAX1S01E3LPY,HJKAX1S01AJ3SS,HJKAX1S01AZM87,HJKAX1S01C7OHD,HJKAX1S01CYYZS	HJKAX1S01B2EVR,HJKAX1S01CB4X2,HJKAX1S01CHN82,HJKAX1S01D4O3A,HJKAX1S01DE6CC,HJKAX1S01DQKWG,HJKAX1S01DTJZO,HJKAX1S01E3LPY,HJKAX1S01C7OHD,HJKAX1S01CYYZS
				Bradi4g02440	Os12t0604700	-	TagnlUGTa#S52543171	trC0P380C0P380MAIZE	BF484212	5DS1-0.63-0.67	-	HJKAX1S01ARGW3,HJKAX1S01CCSRX,HJKAX1S01CMHWM,HJKAX1S01BZXU6,HJKAX1S01D6JZO	HJKAX1S01ARGW3,HJKAX1S01CCSRX,HJKAX1S01CMHWM,HJKAX1S01D6JZO	-	HJKAX1S01ARGW3,HJKAX1S01CCSRX,HJKAX1S01CMHWM,HJKAX1S01BZXU6,HJKAX1S01D6JZO,HJKAX1S01ASVIY,HJKAX1S01E5TV1,HJKAX1S01EN3ZU	HJKAX1S01BZXU6,HJKAX1S01E5TV1
		CTG115		Bradi4g02450	Os12t0604600	Sb08g020740.1,Sb0616s002020.1	HvgnlUGHv#S58578161,TagnlUGTa#S32599565	trQ6Q625Q6Q625WHEAT,trB6U4D9B6U4D9MAIZE	-	-	-	HJKAX1S01A9DQW,HJKAX1S01AGCXF,HJKAX1S01AMP3Y,HJKAX1S01AXEV4,HJKAX1S01B0PJ8,HJKAX1S01BE6SA,HJKAX1S01BEFSP,HJKAX1S01BEOMY,HJKAX1S01CCH58,HJKAX1S01CPE5C,HJKAX1S01DHB7Z,HJKAX1S01EA9LU,HJKAX1S01ED1BY,HJKAX1S01EM0M8	HJKAX1S01A9DQW,HJKAX1S01AGCXF,HJKAX1S01AMP3Y,HJKAX1S01B0PJ8,HJKAX1S01BE6SA,HJKAX1S01BEOMY,HJKAX1S01CPE5C,HJKAX1S01EA9LU,HJKAX1S01ED1BY,HJKAX1S01EM0M8	HJKAX1S01A9DQW,HJKAX1S01AMP3Y,HJKAX1S01B0PJ8,HJKAX1S01BEFSP,HJKAX1S01BEOMY,HJKAX1S01EA9LU,HJKAX1S01ED1BY,HJKAX1S01EM0M8	HJKAX1S01A9DQW,HJKAX1S01AGCXF,HJKAX1S01AMP3Y,HJKAX1S01AXEV4,HJKAX1S01B0PJ8,HJKAX1S01BE6SA,HJKAX1S01BEFSP,HJKAX1S01BEOMY,HJKAX1S01CCH58,HJKAX1S01CPE5C,HJKAX1S01DHB7Z,HJKAX1S01EA9LU,HJKAX1S01ED1BY,HJKAX1S01EM0M8	HJKAX1S01A9DQW,HJKAX1S01AXEV4,HJKAX1S01BEOMY
		CTG115		Bradi4g39780	Os04t0491500	Sb06g021020.1	-	-	-	-	-	HJKAX1S01DZ7XI	HJKAX1S01DZ7XI	HJKAX1S01DZ7XI	-	-
				Bradi4g02480	-	-	TagnlUGTa#S13120000,TagnlUGTa#S26028893	trC4JBJ3C4JBJ3MAIZE,trB6TV65B6TV65MAIZE	-	-	-	HJKAX1S01BPK5J,HJKAX1S01CD1UL	-	-	HJKAX1S01BPK5J,HJKAX1S01CD1UL,HJKAX1S01DUW2F	HJKAX1S01BPK5J,HJKAX1S01CD1UL
				Bradi4g02552	-	-	-	trQ84KC4Q84KC4HORVU	-	-	-	HJKAX1S01AOFCL,HJKAX1S01AV91N,HJKAX1S01BGT3L,HJKAX1S01E189Q	-	-	-	HJKAX1S01AOFCL
		CTG81		Bradi4g02570	-	Sb07g008890.1	TagnlUGTa#S58909995	trB6T069B6T069MAIZE	-	-	-	HJKAX1S01BEK0O,HJKAX1S01BID9U,HJKAX1S01BV159,HJKAX1S01D3I4N,HJKAX1S01DUPKE,HJKAX1S01DV8QJ,HJKAX1S01EKSZT	-	HJKAX1S01D3I4N	HJKAX1S01BEK0O,HJKAX1S01BV159,HJKAX1S01D3I4N,HJKAX1S01DUPKE,HJKAX1S01DV8QJ,HJKAX1S01EKSZT,HJKAX1S01BXIFT,HJKAX1S01D1R5D,HJKAX1S01DZ98T,HJKAX1S01E2QWZ,HJKAX1S01EQC7W	HJKAX1S01D1R5D
				Bradi4g02580	Os12t0601400	-	HvgnlUGHv#S39524278	trB4FD48B4FD48MAIZE	-	-	-	HJKAX1S01BTRE0	HJKAX1S01BTRE0	-	HJKAX1S01BTRE0,HJKAX1S01DXSX8	HJKAX1S01BTRE0
				Bradi4g02587	Os12t0607100	Sb02g036590.1	TagnlUGTa#S52544928,HvgnlUGHv#S58590239	trB6TNU0B6TNU0MAIZE	-	-	-	HJKAX1S01A70M6,HJKAX1S01AHI3G,HJKAX1S01CU99D	HJKAX1S01AHI3G,HJKAX1S01CU99D	HJKAX1S01AHI3G,HJKAX1S01CU99D	HJKAX1S01A70M6,HJKAX1S01AHI3G,HJKAX1S01CU99D,HJKAX1S01AY52S,HJKAX1S01BK01S,HJKAX1S01EFQCA	HJKAX1S01AHI3G,HJKAX1S01CU99D,HJKAX1S01AY52S
		CTG102		Bradi4g02600	Os12t0601300	Sb03g003940.2	TagnlUGTa#S52542137	trB4G1U0B4G1U0MAIZE	BE444720	5DS1-0.63-0.67	-	HJKAX1S01B56SN,HJKAX1S01CFBEE,HJKAX1S01DJTP6,HJKAX1S01AI7SW	HJKAX1S01B56SN,HJKAX1S01CFBEE	HJKAX1S01DJTP6	HJKAX1S01B56SN,HJKAX1S01DJTP6,HJKAX1S01AI7SW,HJKAX1S01EJGJP,HJKAX1S01C6YXR,HJKAX1S01D0X62,HJKAX1S01DNUEK,HJKAX1S01BCVKW,HJKAX1S01BIQIM	HJKAX1S01B56SN,HJKAX1S01DNUEK
		CTG102		Bradi4g02607	Os12t0601200	Sb08g020570.1	TagnlUGTa#S58901401	trB6TCV6B6TCV6MAIZE	-	-	-	HJKAX1S01A3CH9,HJKAX1S01AR1KC	HJKAX1S01AR1KC,HJKAX1S01CH51F	HJKAX1S01A3CH9	HJKAX1S01A3CH9,HJKAX1S01AR1KC,HJKAX1S01A4A4X,HJKAX1S01B673P,HJKAX1S01B6P2S,HJKAX1S01BJ8L8,HJKAX1S01C4B9R,HJKAX1S01CG0ZK,HJKAX1S01CH51F,HJKAX1S01CI1B0,HJKAX1S01D5N46,HJKAX1S01D8U0U,HJKAX1S01DS7KF	HJKAX1S01AR1KC,HJKAX1S01C4B9R,HJKAX1S01CG0ZK,HJKAX1S01D8U0U,HJKAX1S01DS7KF
		CTG102		Bradi4g02620	Os12t0601000,Os03t0633400	Sb01g014150.1	TagnlUGTa#S58901401,TagnlUGTa#S37816660,HvgnlUGHv#S12539719	-	BE405614	5DS1-0.63-0.67	-	HJKAX1S01E06N4,HJKAX1S01A9D7T,HJKAX1S01BUEXD,HJKAX1S01CIPNH,HJKAX1S01CUQB7,HJKAX1S01D0QH7,HJKAX1S01EXTM6	HJKAX1S01A9D7T,HJKAX1S01BUEXD,HJKAX1S01CIPNH,HJKAX1S01CUQB7,HJKAX1S01D0QH7,HJKAX1S01EXTM6	HJKAX1S01A9D7T	HJKAX1S01E06N4,HJKAX1S01A9D7T,HJKAX1S01BUEXD,HJKAX1S01CUQB7,HJKAX1S01D0QH7,HJKAX1S01EXTM6	-
				Bradi4g02625	-	-	-	-	-	-	-	HJKAX1S01D5Q8W	-	-	-	-
				Bradi4g02640	Os12t0600400	-	TagnlUGTa#S52546993,HvgnlUGHv#S39524534	trQ69G22Q69G22WHEAT	-	-	-	HJKAX1S01C3VI3,HJKAX1S01CL34E,HJKAX1S01CM4CF,HJKAX1S01CTE1L,HJKAX1S01D292D	HJKAX1S01C3VI3,HJKAX1S01CL34E,HJKAX1S01CM4CF,HJKAX1S01CTE1L,HJKAX1S01D292D	-	HJKAX1S01CM4CF,HJKAX1S01D292D,HJKAX1S01ALA3I,HJKAX1S01D6A73	HJKAX1S01C3VI3,HJKAX1S01CM4CF,HJKAX1S01D292D
				Bradi4g02647	Os12t0600200	Sb08g020500.1	TagnlUGTa#S52543920	trC0P3Y2C0P3Y2MAIZE	-	-	-	HJKAX1S01ECNMC	HJKAX1S01ECNMC	HJKAX1S01ECNMC,HJKAX1S01DFWUT	HJKAX1S01ECNMC,HJKAX1S01B5O46,HJKAX1S01B84W7,HJKAX1S01BYEA8,HJKAX1S01CB2C0,HJKAX1S01DFWUT,HJKAX1S01DHA3W	HJKAX1S01ECNMC
		CTG102		Bradi4g02660	Os12t0600100	Sb08g020450.1	TagnlUGTa#S52547040	-	-	-	-	HJKAX1S01AG8SM,HJKAX1S01ARTOR,HJKAX1S01BX7EW,HJKAX1S01C5I8K,HJKAX1S01CF4ZT,HJKAX1S01DGE0Y,HJKAX1S01EVXOU	HJKAX1S01BX7EW,HJKAX1S01C5I8K,HJKAX1S01EVXOU	HJKAX1S01EVXOU	HJKAX1S01ARTOR,HJKAX1S01CH36W,HJKAX1S01CLD5Z,HJKAX1S01DR8KM,HJKAX1S01E374E	-
				Bradi4g02680	Os12t0597700	Sb08g020270.1	TagnlUGTa#S26029128	trB4F9J0B4F9J0MAIZE,trB3GAU6B3GAU6WHEAT	-	-	-	HJKAX1S01AGJ1H,HJKAX1S01CL93Z,HJKAX1S01EF599	HJKAX1S01AGJ1H,HJKAX1S01CL93Z	HJKAX1S01CL93Z	HJKAX1S01AGJ1H,HJKAX1S01EF599,HJKAX1S01A97MV,HJKAX1S01BC5IH,HJKAX1S01CEZK0,HJKAX1S01CI587	HJKAX1S01AGJ1H,HJKAX1S01EF599
		CTG102		Bradi4g02690	Os03t0627500	Sb01g014200.1	TagnlUGTa#S52546187	trB8A170B8A170MAIZE,trC0P3W2C0P3W2MAIZE	-	-	-	HJKAX1S01B8BXX,HJKAX1S01C3WNF	HJKAX1S01B8BXX,HJKAX1S01AW9AM	HJKAX1S01B8BXX,HJKAX1S01CV3BC,HJKAX1S01DY81J	HJKAX1S01C3WNF,HJKAX1S01AW9AM,HJKAX1S01CV3BC,HJKAX1S01DGW6T,HJKAX1S01DY81J	HJKAX1S01AW9AM,HJKAX1S01CV3BC,HJKAX1S01DY81J
		CTG102		Bradi4g02700	Os12t0597500	Sb08g020250.1	TagnlUGTa#S58860720,HvgnlUGHv#S58586698	trC0P5R8C0P5R8MAIZE,trO48607O48607HORVU,trB7ZWU3B7ZWU3MAIZE,trC0P5R8C0P5R8MAIZE,trB7ZWU3B7ZWU3MAIZE	-	-	-	HJKAX1S01B3DV7,HJKAX1S01BVPTX,HJKAX1S01C7QV4,HJKAX1S01CIKO2,HJKAX1S01CV9WG,HJKAX1S01DTIA7,HJKAX1S01DUZ0Q,HJKAX1S01E2UZ7,HJKAX1S01EL17F	HJKAX1S01C7QV4,HJKAX1S01CIKO2,HJKAX1S01CV9WG,HJKAX1S01DTIA7,HJKAX1S01DUZ0Q,HJKAX1S01E2UZ7,HJKAX1S01EL17F	HJKAX1S01BVPTX,HJKAX1S01C7QV4,HJKAX1S01CIKO2,HJKAX1S01DTIA7,HJKAX1S01DUZ0Q,HJKAX1S01E2UZ7,HJKAX1S01EL17F,HJKAX1S01A146U,HJKAX1S01EKPZ0	HJKAX1S01B3DV7,HJKAX1S01BVPTX,HJKAX1S01C7QV4,HJKAX1S01CIKO2,HJKAX1S01CV9WG,HJKAX1S01DTIA7,HJKAX1S01DUZ0Q,HJKAX1S01E2UZ7,HJKAX1S01EL17F,HJKAX1S01A146U,HJKAX1S01APIOW,HJKAX1S01D8BDA,HJKAX1S01EKPZ0	HJKAX1S01C7QV4,HJKAX1S01CIKO2,HJKAX1S01CV9WG,HJKAX1S01DTIA7,HJKAX1S01DUZ0Q,HJKAX1S01E2UZ7,HJKAX1S01A146U,HJKAX1S01EKPZ0
		CTG102		Bradi4g06000	Os12t0600100,Os12t0599900	Sb08g020450.1	TagnlUGTa#S58891185,TagnlUGTa#S52547040,TagnlUGTa#S58856143	trB4FG08B4FG08MAIZE	-	-	-	HJKAX1S01A1152,HJKAX1S01BOBPR,HJKAX1S01BXXPZ,HJKAX1S01CTSE3,HJKAX1S01DBYEP,HJKAX1S01E2WL4,HJKAX1S01E5K6P	HJKAX1S01BOBPR,HJKAX1S01BXXPZ,HJKAX1S01E2WL4	HJKAX1S01E2WL4	HJKAX1S01A1152,HJKAX1S01BOBPR,HJKAX1S01BXXPZ,HJKAX1S01CTSE3,HJKAX1S01E2WL4	HJKAX1S01BXXPZ,HJKAX1S01CTSE3
				Bradi4g02710	Os12t0606100,Os02t0523300	Sb02g039030.3	TagnlUGTa#S37780067,HvgnlUGHv#S12500595	trB4FF49B4FF49MAIZE	-	-	-	HJKAX1S01A4NID,HJKAX1S01A9HS7,HJKAX1S01AWL3H,HJKAX1S01AY6DK,HJKAX1S01B14TK,HJKAX1S01BO50D,HJKAX1S01BUROH,HJKAX1S01C44NJ,HJKAX1S01C6X8Z,HJKAX1S01CW9MN,HJKAX1S01DLAHW,HJKAX1S01E2CDS,HJKAX1S01ECXVO,HJKAX1S01EGJEF	HJKAX1S01A4NID,HJKAX1S01AY6DK,HJKAX1S01B14TK,HJKAX1S01BUROH,HJKAX1S01C44NJ,HJKAX1S01CW9MN,HJKAX1S01DLAHW,HJKAX1S01E2CDS	HJKAX1S01A4NID,HJKAX1S01C6X8Z	HJKAX1S01A9HS7,HJKAX1S01AWL3H,HJKAX1S01BUROH,HJKAX1S01C44NJ,HJKAX1S01CW9MN,HJKAX1S01DLAHW,HJKAX1S01A2UTD,HJKAX1S01A76O2,HJKAX1S01BW2O4,HJKAX1S01CU814,HJKAX1S01D1KH0	HJKAX1S01A9HS7,HJKAX1S01BO50D,HJKAX1S01BUROH,HJKAX1S01C44NJ,HJKAX1S01DLAHW,HJKAX1S01A76O2
				Bradi4g02725	Os12t0597200	Sb08g020210.1	TagnlUGTa#S58885989,HvgnlUGHv#S58601128,TagnlUGTa#S58852109	trC4J9L7C4J9L7MAIZE	-	-	-	HJKAX1S01ANWZP,HJKAX1S01B8O6M,HJKAX1S01BDD6J,HJKAX1S01BHN61,HJKAX1S01BMFIR,HJKAX1S01BNMI7,HJKAX1S01D911Z,HJKAX1S01DYQFK,HJKAX1S01EA481,HJKAX1S01EP5W4	HJKAX1S01B8O6M,HJKAX1S01BDD6J,HJKAX1S01BNMI7,HJKAX1S01D911Z,HJKAX1S01EA481	HJKAX1S01BHN61,HJKAX1S01BNMI7,HJKAX1S01D911Z,HJKAX1S01EA481	HJKAX1S01ANWZP,HJKAX1S01B8O6M,HJKAX1S01BDD6J,HJKAX1S01BHN61,HJKAX1S01BNMI7,HJKAX1S01D911Z,HJKAX1S01EA481,HJKAX1S01EP5W4	HJKAX1S01EA481
		CTG78		Bradi4g02747	Os12t0596900	Sb08g020180.1	TagnlUGTa#S58883423	trC0PJE3C0PJE3MAIZE	-	-	-	HJKAX1S01AVGUW,HJKAX1S01BI9DP,HJKAX1S01BOI0V,HJKAX1S01EX9U6	HJKAX1S01AVGUW,HJKAX1S01BI9DP,HJKAX1S01BOI0V,HJKAX1S01EX9U6	HJKAX1S01AVGUW,HJKAX1S01BI9DP,HJKAX1S01BOI0V	HJKAX1S01AVGUW,HJKAX1S01BI9DP,HJKAX1S01BOI0V,HJKAX1S01C8FVL	HJKAX1S01BI9DP,HJKAX1S01BOI0V,HJKAX1S01EX9U6
				Bradi4g02760	Os12t0596800,Os03t0626600	Sb01g014220.1	TagnlUGTa#S17977789,TagnlUGTa#S16239191,TagnlUGTa#S52544640	trB6SVV3B6SVV3MAIZE,trB6SPK3B6SPK3MAIZE	-	-	-	HJKAX1S01AVNGR,HJKAX1S01B0SDX,HJKAX1S01B4U2B,HJKAX1S01BFLBQ,HJKAX1S01BN8HK,HJKAX1S01C0D6A,HJKAX1S01CAZ04,HJKAX1S01EYG8R	HJKAX1S01AVNGR,HJKAX1S01B4U2B,HJKAX1S01BFLBQ,HJKAX1S01BN8HK,HJKAX1S01C0D6A,HJKAX1S01CAZ04,HJKAX1S01A33RJ	HJKAX1S01CAZ04	HJKAX1S01B0SDX,HJKAX1S01B4U2B,HJKAX1S01BFLBQ,HJKAX1S01BN8HK,HJKAX1S01C0D6A,HJKAX1S01CAZ04,HJKAX1S01A33RJ	HJKAX1S01AVNGR,HJKAX1S01B4U2B,HJKAX1S01BFLBQ,HJKAX1S01BN8HK,HJKAX1S01CAZ04,HJKAX1S01EYG8R
		CTG78		Bradi4g02767	Os12t0596600	-	TagnlUGTa#S58859105,HvgnlUGHv#S58590851	trC4JBS2C4JBS2MAIZE	-	-	-	HJKAX1S01A8G7B,HJKAX1S01BRN76,HJKAX1S01DTOJH	HJKAX1S01A8G7B,HJKAX1S01DTOJH	-	HJKAX1S01A8G7B,HJKAX1S01BRN76,HJKAX1S01DTOJH	HJKAX1S01A8G7B,HJKAX1S01DTOJH
				Bradi4g02780	-	Sb09g006416.1	-	-	-	-	-	HJKAX1S01AHANA	-	HJKAX1S01AHANA	-	-
				Bradi4g02786	Os04t0113000,Os03t0669900	Sb01g012410.1,Sb03g033621.1	-	trC0HF29C0HF29MAIZE	-	-	-	HJKAX1S01AD30M,HJKAX1S01BJ9NQ,HJKAX1S01BXIS3,HJKAX1S01CE4FL,HJKAX1S01CHS03,HJKAX1S01E1Q7N	HJKAX1S01AD30M,HJKAX1S01BXIS3	HJKAX1S01BJ9NQ,HJKAX1S01CE4FL,HJKAX1S01E1Q7N	-	HJKAX1S01AD30M
		CTG78		Bradi4g02810	Os10t0493800	Sb08g020060.1,Sb08g020140.1	TagnlUGTa#S58856706	trB6U4P8B6U4P8MAIZE,trB4FDS9B4FDS9MAIZE	-	-	-	HJKAX1S01ALKS7,HJKAX1S01B3V8V,HJKAX1S01CWY9F,HJKAX1S01DM3F7,HJKAX1S01E0KGU	HJKAX1S01ALKS7,HJKAX1S01B3V8V,HJKAX1S01CWY9F,HJKAX1S01DM3F7,HJKAX1S01E0KGU	HJKAX1S01ALKS7,HJKAX1S01B3V8V,HJKAX1S01CWY9F,HJKAX1S01DM3F7,HJKAX1S01E0KGU	HJKAX1S01ALKS7,HJKAX1S01B3V8V,HJKAX1S01CWY9F,HJKAX1S01DM3F7,HJKAX1S01E0KGU,HJKAX1S01AEXN8,HJKAX1S01DW1QU,HJKAX1S01DW5JP,HJKAX1S01EEPHX	HJKAX1S01CWY9F,HJKAX1S01DM3F7,HJKAX1S01E0KGU
				Bradi4g02825	-	Sb08g018410.1	TagnlUGTa#S58848494	-	-	-	-	HJKAX1S01CSIXK	-	HJKAX1S01CSIXK	HJKAX1S01CSIXK,HJKAX1S01BFHW3	-
			C-5DS1-0.63	Bradi4g02840	-	Sb08g020120.1	HvgnlUGHv#S58587219	trC0PJS2C0PJS2MAIZE	BE470750	C-5DS1-0.63	-	HJKAX1S01B5J0S	-	HJKAX1S01CBS7W,HJKAX1S01AL5J6,HJKAX1S01B2QUD,HJKAX1S01EN43P	HJKAX1S01B5J0S,HJKAX1S01CBS7W,HJKAX1S01AL5J6,HJKAX1S01B2QUD,HJKAX1S01EN43P	HJKAX1S01CBS7W,HJKAX1S01AL5J6,HJKAX1S01B2QUD
				Bradi4g02850	Os12t0595800	Sb01g042280.1	HvgnlUGHv#S58586774	trB6SRN3B6SRN3MAIZE	-	-	-	HJKAX1S01AEIG3,HJKAX1S01BPW1Q	HJKAX1S01AEIG3,HJKAX1S01BPW1Q	HJKAX1S01BPW1Q	HJKAX1S01BPW1Q,HJKAX1S01ATD2M,HJKAX1S01CENOP,HJKAX1S01DQ6MA,HJKAX1S01EGJOB	HJKAX1S01AEIG3
				Bradi4g02876	-	-	-	-	-	-	-	HJKAX1S01BCXU9	-	-	-	-
				Bradi4g02882	Os12t0595000	Sb08g020055.1	TagnlUGTa#S52543039	trB6TZ47B6TZ47MAIZE	-	-	-	HJKAX1S01ARE2T	HJKAX1S01ARE2T,HJKAX1S01DAQEN	HJKAX1S01ARE2T,HJKAX1S01BP0IV,HJKAX1S01ELQPP	HJKAX1S01ARE2T,HJKAX1S01ATEFN,HJKAX1S01BP0IV,HJKAX1S01CCUXC,HJKAX1S01CO4TG,HJKAX1S01DAQEN,HJKAX1S01ELQPP,HJKAX1S01ESMEY	HJKAX1S01ARE2T,HJKAX1S01BP0IV,HJKAX1S01DAQEN,HJKAX1S01ELQPP
				Bradi4g02900	Os12t0594300	Sb01g000310.1,Sb08g020040.1	TagnlUGTa#S26028872,TagnlUGTa#S58852209,HvgnlUGHv#S12611239	trQ5XTZ4Q5XTZ4MAIZE	-	-	-	HJKAX1S01AWTJS,HJKAX1S01BP3EI,HJKAX1S01C5DLU,HJKAX1S01CM3L0,HJKAX1S01DDU1T,HJKAX1S01DFN9P	HJKAX1S01AWTJS,HJKAX1S01C5DLU,HJKAX1S01CM3L0,HJKAX1S01DDU1T,HJKAX1S01DFN9P	HJKAX1S01CM3L0,HJKAX1S01DDU1T	HJKAX1S01AWTJS,HJKAX1S01C5DLU,HJKAX1S01DDU1T,HJKAX1S01DFN9P	HJKAX1S01AWTJS,HJKAX1S01DFN9P
				Bradi4g02910	Os12t0594200,Os12t0594201	Sb08g020025.1	TagnlUGTa#S58883400,TagnlUGTa#S12921327	-	-	-	-	HJKAX1S01A29A6,HJKAX1S01AT22P,HJKAX1S01AVBEY,HJKAX1S01B6K3R,HJKAX1S01BEUH5,HJKAX1S01BEYCH,HJKAX1S01BHJA9,HJKAX1S01BKB74,HJKAX1S01BN02L,HJKAX1S01BP67S,HJKAX1S01BP6Q1,HJKAX1S01BQKGI,HJKAX1S01BRX2T,HJKAX1S01BXB0Y,HJKAX1S01BZK61,HJKAX1S01C1FAA,HJKAX1S01C2UKV,HJKAX1S01C8GMB,HJKAX1S01C993U,HJKAX1S01CAP9J,HJKAX1S01CBYN9,HJKAX1S01CHEMA,HJKAX1S01CI26X,HJKAX1S01CVWFK,HJKAX1S01D0W63,HJKAX1S01D1A91,HJKAX1S01…	HJKAX1S01AT22P,HJKAX1S01EL4ZP,HJKAX1S01EOLMS	HJKAX1S01A29A6,HJKAX1S01AT22P,HJKAX1S01AVBEY,HJKAX1S01BHJA9,HJKAX1S01BKB74,HJKAX1S01BN02L,HJKAX1S01BP67S,HJKAX1S01BP6Q1,HJKAX1S01BQKGI,HJKAX1S01BRX2T,HJKAX1S01C1FAA,HJKAX1S01C993U,HJKAX1S01CVWFK,HJKAX1S01DJVM0,HJKAX1S01DK1Q5,HJKAX1S01DR8VG,HJKAX1S01DS4MW,HJKAX1S01DWSS0,HJKAX1S01DZAG4,HJKAX1S01EBCI8,HJKAX1S01EJHKZ,HJKAX1S01EMU0E,HJKAX1S01EOLMS,HJKAX1S01ESAQ4,HJKAX1S01ETO8A,HJKAX1S01EVSLX,HJKAX1S01…	HJKAX1S01BP67S,HJKAX1S01BP6Q1,HJKAX1S01CVWFK,HJKAX1S01D1A91,HJKAX1S01EOLMS,HJKAX1S01D28TB,HJKAX1S01D7CYR,HJKAX1S01EB8HG	-
		CTG78		Bradi4g02930	Os12t0593000	Sb08g019970.1	TagnlUGTa#S52546514	-	-	-	-	HJKAX1S01AVFQ3,HJKAX1S01BPJDT,HJKAX1S01CY6Q4,HJKAX1S01D4C9M,HJKAX1S01DWZH1	HJKAX1S01AVFQ3,HJKAX1S01CY6Q4,HJKAX1S01D4C9M,HJKAX1S01CD17J	HJKAX1S01AVFQ3,HJKAX1S01BPJDT,HJKAX1S01CY6Q4,HJKAX1S01CD17J,HJKAX1S01CVEWZ	HJKAX1S01AVFQ3,HJKAX1S01CY6Q4,HJKAX1S01D4C9M,HJKAX1S01DWZH1,HJKAX1S01A8FEH,HJKAX1S01AGMJ6,HJKAX1S01CD17J,HJKAX1S01CVEWZ	-
				Bradi4g02940	-	-	TagnlUGTa#S17882869	-	-	-	-	HJKAX1S01CDGLE	-	-	HJKAX1S01CDGLE,HJKAX1S01DCXBX	-
				Bradi4g02950	Os12t0592300	Sb08g019900.1,Sb08g019930.1	HvgnlUGHv#S41565922	trB7ZZQ1B7ZZQ1MAIZE	-	-	-	HJKAX1S01A20G9,HJKAX1S01AGX8T,HJKAX1S01BA7PY,HJKAX1S01BLC0F,HJKAX1S01BVSUQ,HJKAX1S01CAB5B,HJKAX1S01CPFV3,HJKAX1S01EAD3R,HJKAX1S01EC3K2	HJKAX1S01AGX8T,HJKAX1S01BA7PY	HJKAX1S01EAD3R,HJKAX1S01EC3K2	HJKAX1S01EC3K2,HJKAX1S01BVHJF,HJKAX1S01CAP5B,HJKAX1S01D3CMZ,HJKAX1S01DQZ2W	HJKAX1S01CPFV3,HJKAX1S01D3CMZ
				Bradi4g02980	Os12t0590900	-	ZmgnlUGZm#S50710200	trC0PEE9C0PEE9MAIZE	-	-	-	HJKAX1S01CYXXZ	HJKAX1S01CYXXZ	-	HJKAX1S01CYXXZ	HJKAX1S01CYXXZ
				Bradi4g02990	Os12t0592300	Sb08g019887.1,Sb08g019900.1,Sb08g019880.1	HvgnlUGHv#S58579042,HvgnlUGHv#S58585846,TagnlUGTa#S58847891	trB6T3X9B6T3X9MAIZE	-	-	-	HJKAX1S01A7HH2,HJKAX1S01ATKNG,HJKAX1S01AVFP0,HJKAX1S01B3RXU,HJKAX1S01CAW6S,HJKAX1S01CM6EW,HJKAX1S01CP1Q7,HJKAX1S01DA2UT,HJKAX1S01EC9J7	HJKAX1S01CM6EW	HJKAX1S01ATKNG,HJKAX1S01AVFP0,HJKAX1S01B3RXU,HJKAX1S01CM6EW,HJKAX1S01B0YAO,HJKAX1S01B6UG4	HJKAX1S01B3RXU,HJKAX1S01CAW6S,HJKAX1S01CP1Q7,HJKAX1S01EC9J7,HJKAX1S01B0YAO,HJKAX1S01B6UG4,HJKAX1S01CVHD5,HJKAX1S01DO5G2	HJKAX1S01CM6EW,HJKAX1S01B0YAO,HJKAX1S01B6UG4
		CTG98		Bradi4g03000	Os12t0591500,Os03t0621650	Sb01g014500.1,Sb08g019900.1,Sb01g014370.1	HvgnlUGHv#S58585846	-	-	-	-	HJKAX1S01AQ044,HJKAX1S01AZY9X,HJKAX1S01B50AT,HJKAX1S01BSM8S,HJKAX1S01C2C26,HJKAX1S01DGQEI,HJKAX1S01DQ8IF,HJKAX1S01DT5BD,HJKAX1S01DUEKS,HJKAX1S01DVJX1,HJKAX1S01E4OJ3,HJKAX1S01EC7ZO,HJKAX1S01EUF7D	HJKAX1S01AQ044,HJKAX1S01DT5BD	HJKAX1S01B50AT,HJKAX1S01C2C26,HJKAX1S01DVJX1	HJKAX1S01AQ044,HJKAX1S01AZY9X,HJKAX1S01B50AT,HJKAX1S01BSM8S,HJKAX1S01DT5BD,HJKAX1S01A7M2J,HJKAX1S01A89TF,HJKAX1S01BCB0F,HJKAX1S01BI0UU,HJKAX1S01BKCD6,HJKAX1S01BNYC3,HJKAX1S01BSFQV,HJKAX1S01CRK3X,HJKAX1S01CW7P1,HJKAX1S01ERGFH	-
				Bradi4g03040	-	-	HvgnlUGHv#S58579323	-	-	-	-	HJKAX1S01C62YM,HJKAX1S01CCEK0,HJKAX1S01D0LZO,HJKAX1S01DA6JJ,HJKAX1S01DPHEL,HJKAX1S01ETS3O	-	-	HJKAX1S01ETS3O	-
				Bradi4g03050	Os12t0590500,Os07t0638000	Sb08g019820.1,Sb08g019810.1,Sb08g019800.1	HvgnlUGHv#S58598865,TagnlUGTa#S58854393,TagnlUGTa#S58844726	-	-	-	-	HJKAX1S01A1W30,HJKAX1S01A6GDV,HJKAX1S01A8VDV,HJKAX1S01A8VP6,HJKAX1S01A94N9,HJKAX1S01AE3TC,HJKAX1S01AFMFX,HJKAX1S01AMUXV,HJKAX1S01B9NG2,HJKAX1S01BW5M7,HJKAX1S01C1I46,HJKAX1S01C6XN7,HJKAX1S01CAYIR,HJKAX1S01CHDNI,HJKAX1S01CVMKF,HJKAX1S01D05KU,HJKAX1S01D2LL0,HJKAX1S01DBM47,HJKAX1S01DMSTF,HJKAX1S01DPZUD,HJKAX1S01DRH1D,HJKAX1S01DTKR3,HJKAX1S01DWO4P,HJKAX1S01EAYXL,HJKAX1S01EEBU1,HJKAX1S01EGOZW,HJKAX1S01…	HJKAX1S01A1W30,HJKAX1S01A6GDV,HJKAX1S01A8VDV,HJKAX1S01A8VP6,HJKAX1S01A94N9,HJKAX1S01AE3TC,HJKAX1S01AFMFX,HJKAX1S01AMUXV,HJKAX1S01B9NG2,HJKAX1S01C1I46,HJKAX1S01C6XN7,HJKAX1S01CAYIR,HJKAX1S01CHDNI,HJKAX1S01CVMKF,HJKAX1S01D05KU,HJKAX1S01D2LL0,HJKAX1S01DBM47,HJKAX1S01DMSTF,HJKAX1S01DPZUD,HJKAX1S01DRH1D,HJKAX1S01DTKR3,HJKAX1S01DWO4P,HJKAX1S01EAYXL,HJKAX1S01EEBU1,HJKAX1S01EGRNQ	HJKAX1S01A8VDV,HJKAX1S01A94N9,HJKAX1S01D2LL0,HJKAX1S01DBM47,HJKAX1S01DMSTF,HJKAX1S01EAYXL	HJKAX1S01A1W30,HJKAX1S01A6GDV,HJKAX1S01CAYIR,HJKAX1S01DMSTF,HJKAX1S01DRH1D,HJKAX1S01DWO4P	-
		CTG68		Bradi4g02450	Os12t0604600	Sb08g020740.1,Sb0616s002020.1	HvgnlUGHv#S58578161,TagnlUGTa#S32599565	trQ6Q625Q6Q625WHEAT,trB6U4D9B6U4D9MAIZE	-	-	-	HJKAX1S01A9DQW,HJKAX1S01AGCXF,HJKAX1S01AMP3Y,HJKAX1S01AXEV4,HJKAX1S01B0PJ8,HJKAX1S01BE6SA,HJKAX1S01BEFSP,HJKAX1S01BEOMY,HJKAX1S01CCH58,HJKAX1S01CPE5C,HJKAX1S01DHB7Z,HJKAX1S01EA9LU,HJKAX1S01ED1BY,HJKAX1S01EM0M8	HJKAX1S01A9DQW,HJKAX1S01AGCXF,HJKAX1S01AMP3Y,HJKAX1S01B0PJ8,HJKAX1S01BE6SA,HJKAX1S01BEOMY,HJKAX1S01CPE5C,HJKAX1S01EA9LU,HJKAX1S01ED1BY,HJKAX1S01EM0M8	HJKAX1S01A9DQW,HJKAX1S01AMP3Y,HJKAX1S01B0PJ8,HJKAX1S01BEFSP,HJKAX1S01BEOMY,HJKAX1S01EA9LU,HJKAX1S01ED1BY,HJKAX1S01EM0M8	HJKAX1S01A9DQW,HJKAX1S01AGCXF,HJKAX1S01AMP3Y,HJKAX1S01AXEV4,HJKAX1S01B0PJ8,HJKAX1S01BE6SA,HJKAX1S01BEFSP,HJKAX1S01BEOMY,HJKAX1S01CCH58,HJKAX1S01CPE5C,HJKAX1S01DHB7Z,HJKAX1S01EA9LU,HJKAX1S01ED1BY,HJKAX1S01EM0M8	HJKAX1S01A9DQW,HJKAX1S01AXEV4,HJKAX1S01BEOMY
		CTG68		Bradi4g02830	-	Sb08g020130.1	ZmgnlUGZm#S27174928,HvgnlUGHv#S23837300	trB6TST7B6TST7MAIZE	-	-	-	HJKAX1S01A6VLE,HJKAX1S01D7DE5	-	HJKAX1S01A6VLE	HJKAX1S01A6VLE,HJKAX1S01D7DE5	HJKAX1S01D7DE5
		CTG68		Bradi4g03060	Os07t0484800,Os12t0592400	Sb08g019790.1	TagnlUGTa#S18009268,HvgnlUGHv#S12558801	spQ43199APT1WHEAT	-	-	-	HJKAX1S01AP8OI,HJKAX1S01BDDYD,HJKAX1S01C0R2D,HJKAX1S01D8AYP	HJKAX1S01AP8OI,HJKAX1S01BDDYD	HJKAX1S01AP8OI	HJKAX1S01AP8OI,HJKAX1S01BDDYD,HJKAX1S01C0R2D,HJKAX1S01D8AYP	HJKAX1S01AP8OI,HJKAX1S01BDDYD,HJKAX1S01C0R2D,HJKAX1S01D8AYP
		CTG68		Bradi4g03070	-	-	-	-	-	-	-	HJKAX1S01CDOE1	-	-	-	-
				Bradi4g03080	-	Sb02g008940.1	-	-	-	-	-	HJKAX1S01BNDRM,HJKAX1S01C9OL1,HJKAX1S01D00KJ,HJKAX1S01DHV43,HJKAX1S01E1ED7	-	HJKAX1S01D00KJ	-	-
				Bradi4g03086	-	-	-	-	-	-	-	HJKAX1S01CIFVF	-	-	-	-
		CTG68		Bradi4g03090	-	Sb02g009115.1,Sb10g005320.1,Sb02g009190.1	-	-	-	-	-	HJKAX1S01A5EVF,HJKAX1S01A5U2F,HJKAX1S01AIZZV,HJKAX1S01ARKZO,HJKAX1S01AZCA6,HJKAX1S01B7DOA,HJKAX1S01C4UZZ,HJKAX1S01CEMIB,HJKAX1S01D7XT8,HJKAX1S01DAZH3,HJKAX1S01DE2OF,HJKAX1S01DJPI7,HJKAX1S01DNGTV,HJKAX1S01EVV7V	-	HJKAX1S01A5U2F,HJKAX1S01ARKZO,HJKAX1S01CEMIB,HJKAX1S01DAZH3,HJKAX1S01DJPI7	-	-
				Bradi4g03107	Os07t0285200,Os07t0285900,Os02t0297900	Sb02g008410.1	HvgnlUGHv#S58592721	trC0PDA5C0PDA5MAIZE	-	-	-	HJKAX1S01A3UGJ,HJKAX1S01A46LW,HJKAX1S01A740F,HJKAX1S01ARMCU,HJKAX1S01ATYEH,HJKAX1S01BCF2P,HJKAX1S01BQVIR,HJKAX1S01C0VJ2,HJKAX1S01CO2X4,HJKAX1S01D0SU0,HJKAX1S01DCG1G,HJKAX1S01DD9NS,HJKAX1S01DM2VS,HJKAX1S01DT7MP,HJKAX1S01EK8UF,HJKAX1S01EVFTK	HJKAX1S01A3UGJ,HJKAX1S01A46LW,HJKAX1S01BCF2P,HJKAX1S01CO2X4,HJKAX1S01DCG1G,HJKAX1S01DM2VS	HJKAX1S01ERKW4	HJKAX1S01ARMCU,HJKAX1S01AEACR,HJKAX1S01B85ZC,HJKAX1S01BI3NB,HJKAX1S01ERKW4,HJKAX1S01ESQ3H	HJKAX1S01A46LW,HJKAX1S01CO2X4,HJKAX1S01DT7MP
				Bradi4g03114	Os12t0588900	Sb08g019770.1	HvgnlUGHv#S58592740,TagnlUGTa#S37766990	trB6TIF0B6TIF0MAIZE,trB7ZWV4B7ZWV4MAIZE	-	-	-	HJKAX1S01AHIFS,HJKAX1S01AXKB5,HJKAX1S01ECL6D	HJKAX1S01AHIFS,HJKAX1S01AXKB5,HJKAX1S01ECL6D	HJKAX1S01AHIFS,HJKAX1S01ECL6D,HJKAX1S01EKVL4	HJKAX1S01AHIFS,HJKAX1S01AXKB5,HJKAX1S01A6QJO,HJKAX1S01BXUNU,HJKAX1S01C3VTZ,HJKAX1S01EKVL4	HJKAX1S01AHIFS,HJKAX1S01ECL6D,HJKAX1S01EKVL4
				Bradi4g03130	Os12t0586600	Sb01g014620.1	TagnlUGTa#S58896698,HvgnlUGHv#S58587536,TagnlUGTa#S12942846	trQ94IN1Q94IN1HORVU,trC0HFW0C0HFW0MAIZE	BE404894	C-5DS1-0.63	-	HJKAX1S01DP0DN,HJKAX1S01ERATH,HJKAX1S01ARH7S,HJKAX1S01BFK66,HJKAX1S01BT39N,HJKAX1S01CN2Q3	HJKAX1S01DP0DN,HJKAX1S01ARH7S,HJKAX1S01BT39N,HJKAX1S01CN2Q3	HJKAX1S01ERATH,HJKAX1S01A1WYP	HJKAX1S01DP0DN,HJKAX1S01ERATH,HJKAX1S01ARH7S,HJKAX1S01BFK66,HJKAX1S01BT39N,HJKAX1S01CN2Q3,HJKAX1S01A1WYP,HJKAX1S01BMUKE,HJKAX1S01D20OU	HJKAX1S01DP0DN,HJKAX1S01ERATH,HJKAX1S01ARH7S,HJKAX1S01BFK66,HJKAX1S01BT39N,HJKAX1S01A1WYP
				Bradi4g03150	Os03t0240900	Sb08g019730.1	HvgnlUGHv#S58592778	trC4J2B2C4J2B2MAIZE,trB6SVB4B6SVB4MAIZE	-	-	-	HJKAX1S01ADP05,HJKAX1S01COQD4,HJKAX1S01DK1LR,HJKAX1S01E3H80,HJKAX1S01EAMJP,HJKAX1S01EJCDW,HJKAX1S01EKSSA	HJKAX1S01COQD4,HJKAX1S01DK1LR,HJKAX1S01E3H80,HJKAX1S01EJCDW,HJKAX1S01EKSSA	HJKAX1S01ADP05,HJKAX1S01COQD4,HJKAX1S01DK1LR,HJKAX1S01EAMJP,HJKAX1S01EJCDW,HJKAX1S01EKSSA,HJKAX1S01AGKBB,HJKAX1S01AJOX0,HJKAX1S01AK1AS,HJKAX1S01AUHEH,HJKAX1S01B3AD4,HJKAX1S01BLLEA,HJKAX1S01BVVA1,HJKAX1S01BW4M3,HJKAX1S01CAFZ0,HJKAX1S01D0ZML,HJKAX1S01DW06X	HJKAX1S01DK1LR,HJKAX1S01E3H80,HJKAX1S01EKSSA,HJKAX1S01A2B0Z,HJKAX1S01AGKBB,HJKAX1S01AHCH3,HJKAX1S01AJOX0,HJKAX1S01AK1AS,HJKAX1S01AUHEH,HJKAX1S01B3AD4,HJKAX1S01B9RF6,HJKAX1S01BLLEA,HJKAX1S01BVVA1,HJKAX1S01BW4M3,HJKAX1S01CAFZ0,HJKAX1S01CNCQ6,HJKAX1S01D0ZML,HJKAX1S01DPNEY,HJKAX1S01DW06X	HJKAX1S01ADP05,HJKAX1S01COQD4,HJKAX1S01DK1LR,HJKAX1S01E3H80,HJKAX1S01EAMJP,HJKAX1S01EJCDW,HJKAX1S01EKSSA,HJKAX1S01AGKBB,HJKAX1S01AJOX0,HJKAX1S01AK1AS,HJKAX1S01AUHEH,HJKAX1S01B3AD4,HJKAX1S01BLLEA,HJKAX1S01BVVA1,HJKAX1S01CAFZ0,HJKAX1S01D0ZML,HJKAX1S01DW06X
				Bradi4g03160	Os12t0586300	-	HvgnlUGHv#S58588425	trG9DRB4G9DRB4WHEAT	-	-	-	HJKAX1S01A9Q5E,HJKAX1S01BU3R4	HJKAX1S01A9Q5E	-	HJKAX1S01A9Q5E,HJKAX1S01BU3R4,HJKAX1S01BEVE5,HJKAX1S01C2YJ7,HJKAX1S01CB5V0,HJKAX1S01CCEY0	HJKAX1S01BU3R4,HJKAX1S01BEVE5,HJKAX1S01CCEY0
				Bradi4g03170	-	-	-	-	-	-	-	HJKAX1S01D1I82	-	-	-	-
				Bradi4g03180	Os07t0180300	-	-	-	-	-	-	HJKAX1S01DFI75	HJKAX1S01DFI75	-	-	-
		CTG68		Bradi4g03215	Os07t0277500	-	HvgnlUGHv#S58592721,HvgnlUGHv#S58594755	-	-	-	-	HJKAX1S01AFX6F,HJKAX1S01AVIUE,HJKAX1S01DAM1L,HJKAX1S01DMLB7	HJKAX1S01DMLB7	-	HJKAX1S01AVIUE,HJKAX1S01DMLB7	-
		CTG68		Bradi4g03220	Os12t0586100	-	TagnlUGTa#S58893656	trB4FQ40B4FQ40MAIZE,trB4FAU6B4FAU6MAIZE	-	-	-	HJKAX1S01BVREN	HJKAX1S01BVREN	-	HJKAX1S01BVREN,HJKAX1S01CH5JE,HJKAX1S01CHHN3,HJKAX1S01COEE1	HJKAX1S01BVREN,HJKAX1S01CH5JE
				Bradi4g03240	Os10t0143200	-	TagnlUGTa#S58890226	-	-	-	-	HJKAX1S01ATWDA	HJKAX1S01ATWDA	-	HJKAX1S01ATWDA	-
				Bradi4g03302	-	Sb01g004566.1	TagnlUGTa#S52543866	-	-	-	-	HJKAX1S01EYLB1	-	HJKAX1S01EYLB1	HJKAX1S01EYLB1	-
				Bradi4g03360	Os12t0582800	Sb08g019525.1	TagnlUGTa#S52543675	-	-	-	-	HJKAX1S01AIOL3,HJKAX1S01B2HPO,HJKAX1S01B8TOG,HJKAX1S01DXJXN	HJKAX1S01B2HPO,HJKAX1S01B8TOG	HJKAX1S01B8TOG,HJKAX1S01ADUDK,HJKAX1S01BK6GC,HJKAX1S01EF612	HJKAX1S01B2HPO,HJKAX1S01B8TOG,HJKAX1S01ADUDK,HJKAX1S01APXXS,HJKAX1S01BK6GC,HJKAX1S01D2W6N,HJKAX1S01DB7D3,HJKAX1S01EC10K,HJKAX1S01EF612,HJKAX1S01EVK0E	-
		CTG82		Bradi4g03370	-	-	-	trC0PFP0C0PFP0MAIZE	-	-	-	HJKAX1S01DJ0FA	-	-	-	HJKAX1S01DJ0FA
		CTG82		Bradi4g03380	Os12t0583000	Sb08g019540.1	TagnlUGTa#S52546659,HvgnlUGHv#S41551824	trC0PPJ1C0PPJ1MAIZE,trB4G1K5B4G1K5MAIZE,trC0PI05C0PI05MAIZE,trB6SM36B6SM36MAIZE,trC0PI05C0PI05MAIZE	-	-	-	HJKAX1S01AIPVI,HJKAX1S01BCIVY,HJKAX1S01BV58F,HJKAX1S01DZQT1	HJKAX1S01AIPVI,HJKAX1S01DZQT1	HJKAX1S01BV58F,HJKAX1S01DZQT1,HJKAX1S01AG7JZ,HJKAX1S01C10P9	HJKAX1S01AIPVI,HJKAX1S01BCIVY,HJKAX1S01BV58F,HJKAX1S01DZQT1,HJKAX1S01A5I4U,HJKAX1S01AG7JZ,HJKAX1S01BC5C1,HJKAX1S01BNK45,HJKAX1S01C10P9,HJKAX1S01EFNBJ	HJKAX1S01AIPVI,HJKAX1S01BCIVY,HJKAX1S01DZQT1,HJKAX1S01C10P9,HJKAX1S01EFNBJ
				Bradi4g03420	Os12t0583900	Sb03g035190.1	TagnlUGTa#S52544660	trB7ZWX4B7ZWX4MAIZE,trB6U234B6U234MAIZE,trB6U820B6U820MAIZE,trB7ZWX4B7ZWX4MAIZE	BF485220	C-5DS1-0.63	-	HJKAX1S01DLS8Q,HJKAX1S01A6QSO,HJKAX1S01B5MQJ,HJKAX1S01BZ5SL,HJKAX1S01CMST8,HJKAX1S01ELNMO	HJKAX1S01A6QSO,HJKAX1S01B5MQJ,HJKAX1S01BZ5SL,HJKAX1S01CMST8,HJKAX1S01ELNMO	HJKAX1S01DCBQT	HJKAX1S01DLS8Q,HJKAX1S01A6QSO,HJKAX1S01BZ5SL,HJKAX1S01CMST8,HJKAX1S01A18J4,HJKAX1S01D7ECV,HJKAX1S01DCBQT,HJKAX1S01DDWWN,HJKAX1S01A5A3O,HJKAX1S01CJCBV,HJKAX1S01CN2CU,HJKAX1S01CPNOF,HJKAX1S01EKCZI,HJKAX1S01ELFUP,HJKAX1S01ENNX8	HJKAX1S01DLS8Q,HJKAX1S01D7ECV,HJKAX1S01DCBQT,HJKAX1S01A5A3O
				Bradi4g03450	-	-	HvgnlUGHv#S58594782	-	-	-	-	HJKAX1S01BDBGF	-	-	HJKAX1S01BDBGF	-
				Bradi4g03460	Os12t0581900	-	TagnlUGTa#S52545047	-	-	-	-	HJKAX1S01BQ1ZA	HJKAX1S01BQ1ZA	-	HJKAX1S01BQ1ZA,HJKAX1S01A1A8U,HJKAX1S01BHEUD,HJKAX1S01BIMIH,HJKAX1S01CRYJN,HJKAX1S01DE88C,HJKAX1S01DQYEX,HJKAX1S01E1LJZ	-
				Bradi4g03470	Os03t0607600	-	TagnlUGTa#S17973355	trB6SKE9B6SKE9MAIZE,trB6TXG2B6TXG2MAIZE	-	-	-	HJKAX1S01ATEW9,HJKAX1S01ETOT9,HJKAX1S01EX3AK	HJKAX1S01ATEW9,HJKAX1S01ETOT9	-	HJKAX1S01ATEW9,HJKAX1S01ETOT9,HJKAX1S01EX3AK,HJKAX1S01ES9G8	HJKAX1S01ATEW9,HJKAX1S01ETOT9,HJKAX1S01EX3AK
				Bradi4g03477	Os12t0581700	Sb01g014860.1	TagnlUGTa#S58899330	trB4FRH2B4FRH2MAIZE	-	-	-	HJKAX1S01A369I,HJKAX1S01BP79S,HJKAX1S01DGWQ3,HJKAX1S01DVEAV	HJKAX1S01BP79S,HJKAX1S01DVEAV,HJKAX1S01DZYZ9	HJKAX1S01BP79S,HJKAX1S01DVEAV,HJKAX1S01DZYZ9	HJKAX1S01A369I,HJKAX1S01DGWQ3,HJKAX1S01AFK2W,HJKAX1S01CIH9G,HJKAX1S01D2CGI,HJKAX1S01DZYZ9	HJKAX1S01BP79S,HJKAX1S01DVEAV,HJKAX1S01DZYZ9
		CTG143		Bradi4g03520	Os12t0580900	Sb01g007340.1,Sb01g043430.1	HvgnlUGHv#S18405693	trB4F936B4F936MAIZE	-	-	-	HJKAX1S01A5L4N,HJKAX1S01AUSO3,HJKAX1S01BC5G8,HJKAX1S01BMVH7,HJKAX1S01CPQKG,HJKAX1S01ELNG6	HJKAX1S01A5L4N,HJKAX1S01AUSO3,HJKAX1S01BC5G8,HJKAX1S01CPQKG,HJKAX1S01ELNG6	HJKAX1S01A5L4N,HJKAX1S01AUSO3,HJKAX1S01BC5G8,HJKAX1S01CPQKG	HJKAX1S01BMVH7	HJKAX1S01A5L4N,HJKAX1S01BC5G8,HJKAX1S01BMVH7,HJKAX1S01ELNG6
				Bradi4g03530	Os12t0580700	Sb08g019370.1	HvgnlUGHv#S58585503	trB6SSY9B6SSY9MAIZE	-	-	-	HJKAX1S01DEABW	HJKAX1S01DEABW	HJKAX1S01DEABW	HJKAX1S01DEABW,HJKAX1S01A3DH4,HJKAX1S01AOMDU,HJKAX1S01B6WJF,HJKAX1S01CGI6L,HJKAX1S01CWONZ,HJKAX1S01DEG2W,HJKAX1S01EC7GL,HJKAX1S01EPGY5	HJKAX1S01DEABW
				Bradi4g03590	Os12t0580500	Sb08g019340.1	TagnlUGTa#S52541738	trB4FXH1B4FXH1MAIZE	-	-	-	HJKAX1S01ASZ5M,HJKAX1S01BP59D	HJKAX1S01BP59D	HJKAX1S01BP59D	HJKAX1S01ASZ5M,HJKAX1S01BP59D	HJKAX1S01BP59D
				Bradi4g03630	Os11t0106800	-	HvgnlUGHv#S39527830	-	-	-	-	HJKAX1S01AW21J,HJKAX1S01CB3K3,HJKAX1S01DQMVJ,HJKAX1S01EK4DZ	HJKAX1S01DN1TQ	-	HJKAX1S01AW21J,HJKAX1S01CB3K3,HJKAX1S01DQMVJ,HJKAX1S01EK4DZ,HJKAX1S01A9ZYK,HJKAX1S01ALAJB,HJKAX1S01B0HHB,HJKAX1S01BSTDJ,HJKAX1S01C0H3L,HJKAX1S01CFRBV,HJKAX1S01DBJHI,HJKAX1S01DIF8L,HJKAX1S01DN1TQ,HJKAX1S01DQ9OL,HJKAX1S01E4LW4,HJKAX1S01EFORK,HJKAX1S01EH2ZZ,HJKAX1S01ET8JG,HJKAX1S01EXJI0	-
		CTG149		Bradi4g03005	Os08t0373000	-	HvgnlUGHv#S48843195	trO48978O48978HORVU,trQ6WWJ4Q6WWJ4HORVU	-	-	-	HJKAX1S01CQ23G,HJKAX1S01DD1PW	HJKAX1S01CQ23G	-	HJKAX1S01DD1PW,HJKAX1S01DAHBX,HJKAX1S01EFCJC	HJKAX1S01CQ23G,HJKAX1S01EFCJC
		CTG149		Bradi4g03670	Os12t0578500	Sb08g019260.1	ZmgnlUGZm#S11469594,HvgnlUGHv#S58581851,TagnlUGTa#S58867561	trB7ZXA9B7ZXA9MAIZE	BF202632_GPI:C:728036	C-5DS1-0.63	-	HJKAX1S01BCH7A,HJKAX1S01BGKQ5,HJKAX1S01DIBLR,HJKAX1S01DOH9J	HJKAX1S01BCH7A,HJKAX1S01BGKQ5,HJKAX1S01DIBLR,HJKAX1S01DOH9J	HJKAX1S01DIBLR,HJKAX1S01DOH9J	HJKAX1S01BCH7A,HJKAX1S01BGKQ5,HJKAX1S01DIBLR,HJKAX1S01DOH9J	HJKAX1S01BGKQ5,HJKAX1S01DIBLR,HJKAX1S01DOH9J
		CTG149		Bradi4g03680	Os12t0578400	Sb01g043180.1	TagnlUGTa#S58902075	trQ70YJ3Q70YJ3HORVU	-	-	-	HJKAX1S01B3APK,HJKAX1S01C0XVX,HJKAX1S01EFQMG,HJKAX1S01ENW61,HJKAX1S01EQ3M7	HJKAX1S01B3APK,HJKAX1S01C0XVX,HJKAX1S01EFQMG,HJKAX1S01ENW61,HJKAX1S01EQ3M7	HJKAX1S01EQ3M7	HJKAX1S01B3APK,HJKAX1S01C0XVX,HJKAX1S01EFQMG,HJKAX1S01ENW61,HJKAX1S01EQ3M7,HJKAX1S01AFZC8,HJKAX1S01ANOSJ,HJKAX1S01BJSNF,HJKAX1S01BOUSC,HJKAX1S01C5LY4,HJKAX1S01CPN2R,HJKAX1S01DHP5W,HJKAX1S01DRJUA,HJKAX1S01DUK7C,HJKAX1S01EAE84,HJKAX1S01EB5IC,HJKAX1S01EX33D	HJKAX1S01B3APK,HJKAX1S01C0XVX,HJKAX1S01EFQMG,HJKAX1S01ENW61,HJKAX1S01EQ3M7,HJKAX1S01AFZC8,HJKAX1S01BJSNF,HJKAX1S01DHP5W,HJKAX1S01DRJUA,HJKAX1S01DUK7C
				Bradi4g03690	Os02t0294600	-	TagnlUGTa#S58893667,HvgnlUGHv#S39525089	trB4FI58B4FI58MAIZE,trC0HFA8C0HFA8MAIZE	-	-	-	HJKAX1S01BDGYA,HJKAX1S01C7O67,HJKAX1S01D5UVY,HJKAX1S01EDEBI	HJKAX1S01BDGYA,HJKAX1S01D5UVY	-	HJKAX1S01BDGYA,HJKAX1S01C7O67,HJKAX1S01D5UVY,HJKAX1S01EDEBI,HJKAX1S01A6PWN,HJKAX1S01AN2N0,HJKAX1S01BCI8W,HJKAX1S01BERFQ,HJKAX1S01DEKDL,HJKAX1S01ESNL7	HJKAX1S01BDGYA,HJKAX1S01C7O67,HJKAX1S01EDEBI,HJKAX1S01A6PWN,HJKAX1S01DEKDL
				Bradi4g03700	Os05t0439300	Sb07g025280.1	HvgnlUGHv#S58581120,TagnlUGTa#S58849210	trB4FJV8B4FJV8MAIZE	-	-	-	HJKAX1S01D2D3E,HJKAX1S01DY03M,HJKAX1S01EVVQ1	HJKAX1S01DY03M	HJKAX1S01D2D3E,HJKAX1S01EVVQ1	HJKAX1S01DY03M,HJKAX1S01EVVQ1,HJKAX1S01BM17F,HJKAX1S01EQAEX	HJKAX1S01D2D3E,HJKAX1S01DY03M,HJKAX1S01EVVQ1,HJKAX1S01EQAEX
		CTG25		Bradi4g03720	Os04t0245000,Os08t0280200	Sb02g038276.1	-	-	-	-	-	HJKAX1S01A0IWX,HJKAX1S01AS18F,HJKAX1S01AXG90,HJKAX1S01BPOV5,HJKAX1S01D06ZT,HJKAX1S01DDLQC,HJKAX1S01DE3AV,HJKAX1S01DJSTL	HJKAX1S01A0IWX,HJKAX1S01DJSTL	HJKAX1S01DJSTL	-	-
		CTG124		Bradi4g03737	Os12t0577100	Sb08g019140.1,Sb08g019135.1	HvgnlUGHv#S39526819,TagnlUGTa#S58863545,TagnlUGTa#S32507391	trB4FAJ8B4FAJ8MAIZE,trB4FXF7B4FXF7MAIZE	-	-	-	HJKAX1S01A6DGD,HJKAX1S01A90PT,HJKAX1S01BA440,HJKAX1S01BBJMT,HJKAX1S01BUS5I,HJKAX1S01BXSD8,HJKAX1S01CBIZR,HJKAX1S01CLSHV,HJKAX1S01DFKKH,HJKAX1S01DMKUI,HJKAX1S01DQ2H0,HJKAX1S01E2Q37,HJKAX1S01EHGJ2,HJKAX1S01EUNQW	HJKAX1S01BXSD8,HJKAX1S01DMKUI,HJKAX1S01E2Q37,HJKAX1S01EUNQW	HJKAX1S01A90PT,HJKAX1S01BA440,HJKAX1S01BXSD8,HJKAX1S01DMKUI,HJKAX1S01EUNQW,HJKAX1S01D83WE	HJKAX1S01BA440,HJKAX1S01BBJMT,HJKAX1S01BXSD8,HJKAX1S01CBIZR,HJKAX1S01CLSHV,HJKAX1S01DFKKH,HJKAX1S01DMKUI,HJKAX1S01DQ2H0,HJKAX1S01EHGJ2,HJKAX1S01EUNQW,HJKAX1S01BA5M8,HJKAX1S01D83WE,HJKAX1S01ELD8G,HJKAX1S01EP0WE	HJKAX1S01BA440,HJKAX1S01BXSD8,HJKAX1S01DFKKH,HJKAX1S01DMKUI,HJKAX1S01EUNQW,HJKAX1S01D83WE
		CTG124	5DS1-0.63-0.67	Bradi4g03750	Os12t0576900	Sb08g019120.1,Sb01g032250.1	TagnlUGTa#S52546002,TagnlUGTa#S52546818	trA8QM12A8QM12MAIZE,trC0PCE8C0PCE8MAIZE	BE497093_GPI:C:744654	5DS1-0.63-0.67	-	HJKAX1S01AUG8G,HJKAX1S01CPY3X,HJKAX1S01DYU1G,HJKAX1S01A5OTO,HJKAX1S01AUOJ5,HJKAX1S01BCLUY,HJKAX1S01BEB4Z,HJKAX1S01BKRZE,HJKAX1S01BQHOU,HJKAX1S01DYM6Z,HJKAX1S01EO8BE	HJKAX1S01AUG8G,HJKAX1S01CPY3X,HJKAX1S01DYU1G,HJKAX1S01AUOJ5,HJKAX1S01BCLUY,HJKAX1S01BEB4Z,HJKAX1S01BQHOU,HJKAX1S01DYM6Z	HJKAX1S01CPY3X,HJKAX1S01AUOJ5	HJKAX1S01AUG8G,HJKAX1S01CPY3X,HJKAX1S01DYU1G,HJKAX1S01A5OTO,HJKAX1S01AUOJ5,HJKAX1S01BEB4Z,HJKAX1S01BKRZE,HJKAX1S01BQHOU,HJKAX1S01DYM6Z,HJKAX1S01EO8BE	HJKAX1S01AUG8G,HJKAX1S01CPY3X,HJKAX1S01DYU1G,HJKAX1S01AUOJ5,HJKAX1S01BCLUY,HJKAX1S01BEB4Z,HJKAX1S01BKRZE,HJKAX1S01BQHOU,HJKAX1S01DYM6Z,HJKAX1S01EO8BE
		CTG124		Bradi4g03767	-	-	-	-	-	-	-	HJKAX1S01C4F9I	-	-	-	-
		CTG124		Bradi4g03777	Os12t0576600,Os12t0576700	Sb02g033400.1	TagnlUGTa#S58910063	trB6U857B6U857MAIZE,trB4FLL4B4FLL4MAIZE	-	-	-	HJKAX1S01ASAB6,HJKAX1S01C4O25,HJKAX1S01CBKNU,HJKAX1S01CLN3P,HJKAX1S01D4LGC,HJKAX1S01DOYS9,HJKAX1S01EHUX9	HJKAX1S01CLN3P,HJKAX1S01D4LGC,HJKAX1S01DOYS9,HJKAX1S01EHUX9	HJKAX1S01CBKNU,HJKAX1S01CLN3P	HJKAX1S01C4O25,HJKAX1S01CBKNU,HJKAX1S01CLN3P,HJKAX1S01DOYS9,HJKAX1S01EHUX9,HJKAX1S01A4YLS	HJKAX1S01C4O25,HJKAX1S01CBKNU,HJKAX1S01CLN3P,HJKAX1S01DOYS9,HJKAX1S01EHUX9,HJKAX1S01A4YLS
		CTG124		Bradi4g03787	Os12t0576700,Os12t0576600	-	-	trB6U857B6U857MAIZE	-	-	-	HJKAX1S01EYDVI,HJKAX1S01EZ5AJ	HJKAX1S01EYDVI,HJKAX1S01EZ5AJ	-	-	HJKAX1S01EZ5AJ
				Bradi4g03800	Os12t0576300	Sb08g019100.1	ZmgnlUGZm#S48295869	trB6SVT0B6SVT0MAIZE	-	-	-	HJKAX1S01AUJI2	HJKAX1S01AUJI2	HJKAX1S01AUJI2,HJKAX1S01CINAK	HJKAX1S01AUJI2,HJKAX1S01CINAK	HJKAX1S01CINAK
		CTG124		Bradi4g03827	Os12t0574900	Sb08g019070.1	TagnlUGTa#S17880521,HvgnlUGHv#S16060233,ZmgnlUGZm#S48295862	trB6SVT7B6SVT7MAIZE,trB4FX02B4FX02MAIZE	-	-	-	HJKAX1S01AMDEA,HJKAX1S01BBM1D,HJKAX1S01BR8PJ,HJKAX1S01BUY5G,HJKAX1S01C2BHH,HJKAX1S01CQR4D,HJKAX1S01DOWCP,HJKAX1S01EA0JP	HJKAX1S01EA0JP	HJKAX1S01BBM1D,HJKAX1S01CQR4D	HJKAX1S01BBM1D,HJKAX1S01BUY5G,HJKAX1S01C2BHH,HJKAX1S01CQR4D,HJKAX1S01DOWCP,HJKAX1S01BC3XO,HJKAX1S01CXF4I	HJKAX1S01AMDEA,HJKAX1S01BBM1D,HJKAX1S01BR8PJ,HJKAX1S01C2BHH,HJKAX1S01CQR4D,HJKAX1S01DOWCP
		CTG124		Bradi4g03847	Os12t0574000	Sb08g019030.1	HvgnlUGHv#S58586165	trB4FPE7B4FPE7MAIZE,trB4FNQ1B4FNQ1MAIZE,trB6SV26B6SV26MAIZE	-	-	-	HJKAX1S01ALFCG,HJKAX1S01BIXSB,HJKAX1S01C7QQX,HJKAX1S01DZTRS	HJKAX1S01BIXSB,HJKAX1S01C7QQX,HJKAX1S01DZTRS	HJKAX1S01C7QQX	HJKAX1S01ALFCG,HJKAX1S01BIXSB,HJKAX1S01C7QQX,HJKAX1S01A7H9D,HJKAX1S01CH3OU,HJKAX1S01D2M5K,HJKAX1S01DCQ1Y,HJKAX1S01DJD3K,HJKAX1S01DSIAE,HJKAX1S01DTG04,HJKAX1S01EB0V2,HJKAX1S01EELZD,HJKAX1S01EG26X,HJKAX1S01ENQ44,HJKAX1S01ESCZX	HJKAX1S01BIXSB,HJKAX1S01D2M5K,HJKAX1S01DCQ1Y
				Bradi4g03867	Os12t0573200	-	HvgnlUGHv#S58578793	trB6U6Z6B6U6Z6MAIZE,trB4FKC4B4FKC4MAIZE	-	-	-	HJKAX1S01DS68H	HJKAX1S01DS68H	-	HJKAX1S01DS68H,HJKAX1S01E0XWV	HJKAX1S01DS68H,HJKAX1S01E0XWV
		CTG144		Bradi4g03890	Os12t0572800,Os12t0587100	Sb08g018890.1	HvgnlUGHv#S16059357,HvgnlUGHv#S58578652	-	-	-	-	HJKAX1S01A1HS6,HJKAX1S01A98B3,HJKAX1S01BPNQZ,HJKAX1S01CMA3R,HJKAX1S01EEZWJ	HJKAX1S01A1HS6,HJKAX1S01CMA3R,HJKAX1S01EEZWJ	HJKAX1S01BPNQZ,HJKAX1S01EEZWJ	HJKAX1S01A1HS6,HJKAX1S01BPNQZ,HJKAX1S01CMA3R,HJKAX1S01AFQZP,HJKAX1S01AJVXN,HJKAX1S01BEMBX,HJKAX1S01DS9GW,HJKAX1S01DTDB7,HJKAX1S01DTYIW,HJKAX1S01EGOJ5,HJKAX1S01EO1JV	-
				Bradi4g03940	-	-	TagnlUGTa#S58856276	trC0PJE2C0PJE2MAIZE	-	-	-	HJKAX1S01BR0J4	-	-	HJKAX1S01BR0J4,HJKAX1S01DWDXC	HJKAX1S01BR0J4
				Bradi4g04030	Os12t0566800,Os12t0566900	Sb08g018540.1	HvgnlUGHv#S58599104	trC4J2S2C4J2S2MAIZE,trB4FQW4B4FQW4MAIZE	-	-	-	HJKAX1S01B3WQV,HJKAX1S01BSRC5,HJKAX1S01DWP6M	HJKAX1S01BSRC5,HJKAX1S01DWP6M	HJKAX1S01B3WQV,HJKAX1S01BSRC5,HJKAX1S01DWP6M	HJKAX1S01B3WQV,HJKAX1S01BSRC5,HJKAX1S01AU9DJ,HJKAX1S01EGTUU	HJKAX1S01B3WQV,HJKAX1S01BSRC5,HJKAX1S01DWP6M
				Bradi4g04060	Os05t0525501	-	HvgnlUGHv#S58581983	-	-	-	-	HJKAX1S01AQOQW	HJKAX1S01AQOQW	-	HJKAX1S01AQOQW	-
				Bradi4g04070	Os12t0567500	Sb08g018610.1	HvgnlUGHv#S58581983	trB6SUY4B6SUY4MAIZE	-	-	-	HJKAX1S01CVG9X	HJKAX1S01CVG9X,HJKAX1S01BDDIT	HJKAX1S01CVG9X	HJKAX1S01CVG9X,HJKAX1S01AP2OP,HJKAX1S01B7HGH,HJKAX1S01BDDIT,HJKAX1S01CAJEA,HJKAX1S01CIN1Y,HJKAX1S01D5ZHN,HJKAX1S01DX6G1	HJKAX1S01B7HGH
				Bradi4g04077	Os12t0567500	-	HvgnlUGHv#S58581983,HvgnlUGHv#S58582821	trB4FWM1B4FWM1MAIZE	-	-	-	HJKAX1S01BR8ZN,HJKAX1S01EBSCN	HJKAX1S01BR8ZN,HJKAX1S01EBSCN	-	HJKAX1S01BR8ZN,HJKAX1S01EBSCN	HJKAX1S01BR8ZN
				Bradi4g04120	Os12t0567700	-	ZmgnlUGZm#S46909110	trB6TIQ9B6TIQ9MAIZE	-	-	-	HJKAX1S01BXKVN	HJKAX1S01BXKVN	-	HJKAX1S01BXKVN	HJKAX1S01BXKVN
				Bradi4g04130	Os12t0567500	Sb08g018610.1	-	-	-	-	-	HJKAX1S01C5KDQ	HJKAX1S01C5KDQ	HJKAX1S01C5KDQ	-	-
				Bradi4g04150	-	-	TagnlUGTa#S52545051	-	-	-	-	HJKAX1S01C2SKH	-	-	HJKAX1S01C2SKH	-
		CTG144		Bradi4g04160	Os12t0569300	-	TagnlUGTa#S52545051	trB4FRE4B4FRE4MAIZE	-	-	-	HJKAX1S01AI7LD,HJKAX1S01B1LFP	HJKAX1S01B1LFP	-	HJKAX1S01AI7LD	HJKAX1S01B1LFP
				Bradi4g04170	-	Sb08g018680.1	ZmgnlUGZm#S48299782	trB6U579B6U579MAIZE	-	-	-	HJKAX1S01ELWB9	-	HJKAX1S01ELWB9	HJKAX1S01ELWB9	HJKAX1S01ELWB9
				Bradi4g04180	-	-	HvgnlUGHv#S58596785	trB6U579B6U579MAIZE	-	-	-	HJKAX1S01AMG3A	-	-	HJKAX1S01AMG3A,HJKAX1S01B32XD	HJKAX1S01AMG3A
				Bradi4g04200	-	-	HvgnlUGHv#S58591622	-	-	-	-	HJKAX1S01BF1KJ	-	-	HJKAX1S01BF1KJ	-
				Bradi4g04220	Os01t0840100	-	TagnlUGTa#S58906970	trB7ZZ42B7ZZ42MAIZE	-	-	-	HJKAX1S01AN2KI	HJKAX1S01AN2KI	-	HJKAX1S01AN2KI,HJKAX1S01A9WAM,HJKAX1S01CZLST,HJKAX1S01DA3X3	HJKAX1S01AN2KI,HJKAX1S01A9WAM,HJKAX1S01CZLST,HJKAX1S01DA3X3
				Bradi4g04260	Os02t0726300	-	HvgnlUGHv#S58592552	trB4FYD9B4FYD9MAIZE	-	-	-	HJKAX1S01D5DTS	HJKAX1S01CYB8V	-	HJKAX1S01D5DTS,HJKAX1S01CJUJW,HJKAX1S01CYB8V,HJKAX1S01DVVTU,HJKAX1S01EI26D	HJKAX1S01CYB8V
		CTG144		Bradi4g04270	-	-	-	-	-	-	-	HJKAX1S01EXYES	-	-	-	-
		CTG144		Bradi4g04280	Os12t0570500	Sb08g018810.1	HvgnlUGHv#S58580129	-	-	-	-	HJKAX1S01A1BOC,HJKAX1S01AR8ID,HJKAX1S01BDW5M,HJKAX1S01DPOGU	HJKAX1S01AR8ID,HJKAX1S01BDW5M,HJKAX1S01BESDL	HJKAX1S01AR8ID,HJKAX1S01DPOGU,HJKAX1S01B3KI5,HJKAX1S01BESDL,HJKAX1S01BFURM,HJKAX1S01DB6G4,HJKAX1S01DJSEW	HJKAX1S01AR8ID,HJKAX1S01BDW5M,HJKAX1S01DPOGU,HJKAX1S01B3KI5,HJKAX1S01BESDL,HJKAX1S01BFURM,HJKAX1S01CE43D,HJKAX1S01CPD10,HJKAX1S01DB6G4,HJKAX1S01DJSEW	-
		CTG144	C-5DS1-0.63	Bradi4g04290	Os12t0571200	-	TagnlUGTa#S26025103	trB6U5W6B6U5W6MAIZE,trB6UEG5B6UEG5MAIZE	BE636795	C-5DS1-0.63	-	HJKAX1S01CMYH3,HJKAX1S01D312L,HJKAX1S01D4904,HJKAX1S01DZ16S	HJKAX1S01CMYH3,HJKAX1S01D312L,HJKAX1S01D4904,HJKAX1S01DZ16S	-	HJKAX1S01CMYH3,HJKAX1S01D312L,HJKAX1S01D4904,HJKAX1S01DZ16S,HJKAX1S01A8CQB,HJKAX1S01APH26,HJKAX1S01DHJPQ	HJKAX1S01CMYH3,HJKAX1S01D312L,HJKAX1S01D4904,HJKAX1S01DHJPQ
		CTG144		Bradi4g04300	Os12t0571300	Sb08g018830.1	HvgnlUGHv#S15198012	trB6TKB0B6TKB0MAIZE	-	-	-	HJKAX1S01AFQCP,HJKAX1S01ASP54	HJKAX1S01ASP54	HJKAX1S01ASP54,HJKAX1S01DBM2F	HJKAX1S01AFQCP,HJKAX1S01ASP54,HJKAX1S01C1SU7,HJKAX1S01DBM2F,HJKAX1S01DLAMB,HJKAX1S01E02XM	HJKAX1S01ASP54,HJKAX1S01DBM2F
				Bradi4g04310	Os12t0567000	Sb08g018540.1	-	trB4FQW4B4FQW4MAIZE	-	-	-	HJKAX1S01A2CVA,HJKAX1S01DIWDT	HJKAX1S01A2CVA	HJKAX1S01A2CVA,HJKAX1S01DIWDT	-	HJKAX1S01A2CVA
		CTG100		Bradi4g01320	Os12t0620600	Sb08g022010.1	TagnlUGTa#S52544883,HvgnlUGHv#S58594815	-	cfa2104	-	15	HJKAX1S01D4AVH,HJKAX1S01DKFPY,HJKAX1S01AYD4U,HJKAX1S01B6DF4,HJKAX1S01C2WUC,HJKAX1S01CHKDR,HJKAX1S01CWNEX,HJKAX1S01EK81N	HJKAX1S01C2WUC,HJKAX1S01CWNEX	HJKAX1S01AYD4U,HJKAX1S01C2WUC,HJKAX1S01A261D,HJKAX1S01CCGRD,HJKAX1S01DDYTW,HJKAX1S01E2XTR	HJKAX1S01DKFPY,HJKAX1S01C2WUC,HJKAX1S01CWNEX,HJKAX1S01EK81N,HJKAX1S01B5RVW,HJKAX1S01DKENX,HJKAX1S01A261D,HJKAX1S01AEJYB,HJKAX1S01BIAEP,HJKAX1S01CCGRD,HJKAX1S01CLQQR,HJKAX1S01DDYTW,HJKAX1S01E2XTR,HJKAX1S01ESF5K	-
		CTG100		Bradi4g04040	-	Sb08g018560.1	TagnlUGTa#S52546274	trB4F833B4F833MAIZE,trB4FQ56B4FQ56MAIZE	-	-	-	HJKAX1S01A0056,HJKAX1S01CFQ7M,HJKAX1S01CUDQQ,HJKAX1S01DF3EA,HJKAX1S01DOWQ9,HJKAX1S01ET2LL,HJKAX1S01EZ1J3	-	HJKAX1S01CFQ7M,HJKAX1S01CUDQQ,HJKAX1S01DOWQ9	HJKAX1S01A0056,HJKAX1S01CUDQQ,HJKAX1S01DF3EA,HJKAX1S01DOWQ9,HJKAX1S01AHMIE,HJKAX1S01AIVKR,HJKAX1S01AQ648,HJKAX1S01C6TH3,HJKAX1S01C91KK,HJKAX1S01D0U5S,HJKAX1S01D2QOK,HJKAX1S01D43Z7,HJKAX1S01D6UVW,HJKAX1S01ES9DE,HJKAX1S01EZV5R	HJKAX1S01A0056,HJKAX1S01CUDQQ,HJKAX1S01DF3EA,HJKAX1S01DOWQ9,HJKAX1S01AHMIE,HJKAX1S01C91KK,HJKAX1S01D43Z7
		CTG100		Bradi4g04327	-	-	TagnlUGTa#S52541734	-	-	-	-	HJKAX1S01DU8K9	-	-	HJKAX1S01DU8K9,HJKAX1S01AD5TG,HJKAX1S01B6M25,HJKAX1S01CH3E6,HJKAX1S01DJIMZ,HJKAX1S01EJQJ1	-
		CTG101		Bradi4g04360	Os12t0566500	Sb08g018493.1	HvgnlUGHv#S58587988,TagnlUGTa#S32533787,TagnlUGTa#S32731933	trC4J9D0C4J9D0MAIZE	-	-	-	HJKAX1S01A5D1K,HJKAX1S01AIDMA,HJKAX1S01AJECE,HJKAX1S01BGOOJ,HJKAX1S01BT0OV,HJKAX1S01C60VA,HJKAX1S01CJG9Y,HJKAX1S01DGT0U,HJKAX1S01DSVWD	HJKAX1S01C60VA,HJKAX1S01DSVWD	HJKAX1S01C60VA,HJKAX1S01CJG9Y,HJKAX1S01DGT0U,HJKAX1S01AETG7,HJKAX1S01APK2E,HJKAX1S01APY4E,HJKAX1S01B2T5N,HJKAX1S01CGAY8	HJKAX1S01A5D1K,HJKAX1S01AIDMA,HJKAX1S01AJECE,HJKAX1S01BT0OV,HJKAX1S01C60VA,HJKAX1S01CJG9Y,HJKAX1S01DGT0U,HJKAX1S01DSVWD,HJKAX1S01A998Y,HJKAX1S01AETG7,HJKAX1S01ALX77,HJKAX1S01APK2E,HJKAX1S01APY4E,HJKAX1S01B0YLJ,HJKAX1S01B2G6X,HJKAX1S01B2T5N,HJKAX1S01B64V4,HJKAX1S01B954K,HJKAX1S01BI6JQ,HJKAX1S01BZZNE,HJKAX1S01BZZZI,HJKAX1S01CF1IH,HJKAX1S01CGAY8,HJKAX1S01CKCDS,HJKAX1S01CMMB2,HJKAX1S01CNYOC,HJKAX1S01…	HJKAX1S01DSVWD,HJKAX1S01B0YLJ,HJKAX1S01BI6JQ,HJKAX1S01BZZNE,HJKAX1S01CNYOC,HJKAX1S01EACEH
		CTG101		Bradi4g04390	Os12t0566300,Os11t0693800	-	HvgnlUGHv#S58591316,TagnlUGTa#S58903936,TagnlUGTa#S58903937	trB6TD54B6TD54MAIZE,trB4FXW5B4FXW5MAIZE	-	-	-	HJKAX1S01AU2R5,HJKAX1S01AX1DO,HJKAX1S01B8UOO,HJKAX1S01BQ6DT,HJKAX1S01C3XOH,HJKAX1S01CNO9V,HJKAX1S01D5VR9,HJKAX1S01DHU8D,HJKAX1S01E2T3U,HJKAX1S01EEZBC	HJKAX1S01AU2R5,HJKAX1S01AX1DO,HJKAX1S01B8UOO,HJKAX1S01BQ6DT,HJKAX1S01CNO9V,HJKAX1S01DHU8D,HJKAX1S01EEZBC	-	HJKAX1S01AU2R5,HJKAX1S01AX1DO,HJKAX1S01B8UOO,HJKAX1S01BQ6DT,HJKAX1S01C3XOH,HJKAX1S01CNO9V,HJKAX1S01D5VR9,HJKAX1S01E2T3U,HJKAX1S01EEZBC,HJKAX1S01ATVZZ,HJKAX1S01BC5LK,HJKAX1S01E0F4Q	HJKAX1S01AU2R5,HJKAX1S01AX1DO,HJKAX1S01B8UOO,HJKAX1S01BQ6DT,HJKAX1S01CNO9V,HJKAX1S01D5VR9,HJKAX1S01DHU8D
				Bradi4g04400	-	Sb08g018470.1	TagnlUGTa#S58853393	-	-	-	-	HJKAX1S01B2W25,HJKAX1S01B4RKI,HJKAX1S01BT7F0,HJKAX1S01CYMY4,HJKAX1S01D2RJQ,HJKAX1S01D52UZ,HJKAX1S01DUPZM	-	HJKAX1S01B2W25	HJKAX1S01B2W25,HJKAX1S01B4RKI,HJKAX1S01BT7F0,HJKAX1S01D2RJQ,HJKAX1S01DUPZM,HJKAX1S01ARKGC,HJKAX1S01BBUJQ,HJKAX1S01BRWLN,HJKAX1S01CVDJZ,HJKAX1S01D9P87,HJKAX1S01DJZFF,HJKAX1S01DO7MZ	-
				Bradi4g04407	Os12t0566100	-	TagnlUGTa#S17982357	trB4FNE4B4FNE4MAIZE	-	-	-	HJKAX1S01B72B6	HJKAX1S01B72B6	-	HJKAX1S01B72B6,HJKAX1S01BOONN	HJKAX1S01B72B6
		CTG159		Bradi4g04420	Os12t0566000	-	TagnlUGTa#S52544662,HvgnlUGHv#S58579900	trC0HFY5C0HFY5MAIZE,trB6U4C0B6U4C0MAIZE,trB6U4C0B6U4C0MAIZE,trC0HFY5C0HFY5MAIZE	-	-	-	HJKAX1S01A9WKP,HJKAX1S01AHTYI,HJKAX1S01B21Q2,HJKAX1S01BBYNW,HJKAX1S01BDXF0,HJKAX1S01C5S0K,HJKAX1S01CWZ2U,HJKAX1S01DXC8A,HJKAX1S01EALL9	HJKAX1S01A9WKP,HJKAX1S01AHTYI,HJKAX1S01B21Q2,HJKAX1S01BDXF0,HJKAX1S01C5S0K,HJKAX1S01CWZ2U,HJKAX1S01DXC8A,HJKAX1S01EALL9	-	HJKAX1S01A9WKP,HJKAX1S01AHTYI,HJKAX1S01B21Q2,HJKAX1S01BBYNW,HJKAX1S01BDXF0,HJKAX1S01C5S0K,HJKAX1S01DXC8A,HJKAX1S01EALL9,HJKAX1S01AS2X3,HJKAX1S01ASTUL,HJKAX1S01B193I,HJKAX1S01B3Z28,HJKAX1S01B9P0T,HJKAX1S01CNQ0Y,HJKAX1S01CP1KX,HJKAX1S01D1Z3X,HJKAX1S01DDI92,HJKAX1S01DNT21	HJKAX1S01A9WKP,HJKAX1S01AHTYI,HJKAX1S01B21Q2,HJKAX1S01BBYNW,HJKAX1S01BDXF0,HJKAX1S01C5S0K,HJKAX1S01CWZ2U,HJKAX1S01DXC8A,HJKAX1S01EALL9,HJKAX1S01B193I,HJKAX1S01B9P0T,HJKAX1S01CP1KX,HJKAX1S01D1Z3X
		CTG159		Bradi4g04440	Os12t0565300	-	HvgnlUGHv#S58582580	trB6U2D5B6U2D5MAIZE	-	-	-	HJKAX1S01BAHDB	HJKAX1S01BAHDB	-	HJKAX1S01BAHDB,HJKAX1S01B0R2B,HJKAX1S01B49GB,HJKAX1S01DTLDJ	HJKAX1S01BAHDB,HJKAX1S01B49GB,HJKAX1S01DTLDJ
		CTG150		Bradi4g04460	Os12t0562300	Sb08g018230.1	TagnlUGTa#S52544966	-	-	-	-	HJKAX1S01A9CQS,HJKAX1S01AOCH6,HJKAX1S01B1HO9,HJKAX1S01B7CB8,HJKAX1S01DKA6E	HJKAX1S01A9CQS,HJKAX1S01AOCH6,HJKAX1S01B1HO9,HJKAX1S01B7CB8,HJKAX1S01BEME5,HJKAX1S01DE021	HJKAX1S01A9CQS,HJKAX1S01AOCH6,HJKAX1S01B1HO9,HJKAX1S01B7CB8,HJKAX1S01DKA6E,HJKAX1S01BEME5,HJKAX1S01BFCDK,HJKAX1S01C665H,HJKAX1S01CP8L8,HJKAX1S01DE021,HJKAX1S01EHJNE	HJKAX1S01A9CQS,HJKAX1S01AOCH6,HJKAX1S01B1HO9,HJKAX1S01B7CB8,HJKAX1S01DKA6E,HJKAX1S01B4QUB,HJKAX1S01BEME5,HJKAX1S01BFCDK,HJKAX1S01BHJFP,HJKAX1S01BWSO6,HJKAX1S01C665H,HJKAX1S01CP8L8,HJKAX1S01DE021,HJKAX1S01DVR4W,HJKAX1S01EHJNE	-
		CTG150		Bradi4g04470	Os12t0562500,Os12t0562600,Os06t0232100,Os04t0686650,Os03t0160100	Sb08g018240.1	HvgnlUGHv#S58600403,TagnlUGTa#S58891521,TagnlUGTa#S17985993,SofgnlUGSof#S17397803	trC4J107C4J107MAIZE	BE490408	C-5DS1-0.63	-	HJKAX1S01B6UZK,HJKAX1S01BHONX,HJKAX1S01CCDHQ,HJKAX1S01A7OJD,HJKAX1S01AS5Y4,HJKAX1S01BHTUD,HJKAX1S01C3QQB,HJKAX1S01CEUDG,HJKAX1S01COQSK,HJKAX1S01CVI8T,HJKAX1S01D0XF4,HJKAX1S01D4CUN,HJKAX1S01E4H0T,HJKAX1S01ECB9T	HJKAX1S01AS5Y4,HJKAX1S01BHTUD,HJKAX1S01C3QQB,HJKAX1S01CEUDG,HJKAX1S01COQSK,HJKAX1S01CVI8T,HJKAX1S01D0XF4,HJKAX1S01D4CUN,HJKAX1S01E4H0T,HJKAX1S01ECB9T	HJKAX1S01BHONX,HJKAX1S01A7OJD,HJKAX1S01AS5Y4,HJKAX1S01E4H0T,HJKAX1S01CGHGD	HJKAX1S01B6UZK,HJKAX1S01BHONX,HJKAX1S01A7OJD,HJKAX1S01AS5Y4,HJKAX1S01BHTUD,HJKAX1S01C3QQB,HJKAX1S01CEUDG,HJKAX1S01COQSK,HJKAX1S01D4CUN,HJKAX1S01E4H0T,HJKAX1S01A0WHV,HJKAX1S01A1I9V,HJKAX1S01BVPOO,HJKAX1S01BZSJU,HJKAX1S01CGHGD,HJKAX1S01ECIM2,HJKAX1S01ECN4J	HJKAX1S01A7OJD,HJKAX1S01AS5Y4,HJKAX1S01C3QQB,HJKAX1S01CEUDG,HJKAX1S01COQSK,HJKAX1S01CVI8T,HJKAX1S01D0XF4,HJKAX1S01D4CUN,HJKAX1S01E4H0T,HJKAX1S01CGHGD
				Bradi4g04500	-	-	TagnlUGTa#S16266580	-	-	-	-	HJKAX1S01BJIJG	-	-	HJKAX1S01BJIJG,HJKAX1S01A6I3N,HJKAX1S01AELIP,HJKAX1S01ALJGS,HJKAX1S01B65T2,HJKAX1S01BF9WR,HJKAX1S01BW1H5,HJKAX1S01CHHY2,HJKAX1S01CUQDL,HJKAX1S01D25PG,HJKAX1S01D8PX7,HJKAX1S01DORJ3,HJKAX1S01DQR1L,HJKAX1S01E009K,HJKAX1S01ECGDB	-
				Bradi4g04540	Os12t0562900	Sb08g018270.1	TagnlUGTa#S17984525	trB6TDI0B6TDI0MAIZE,trB6TKE7B6TKE7MAIZE	-	-	-	HJKAX1S01AONRA,HJKAX1S01AP8ZA,HJKAX1S01DYCOK	HJKAX1S01AONRA,HJKAX1S01AP8ZA,HJKAX1S01DYCOK,HJKAX1S01DJIEE	HJKAX1S01AONRA,HJKAX1S01DYCOK,HJKAX1S01DJIEE	HJKAX1S01AONRA,HJKAX1S01DJIEE	HJKAX1S01AONRA,HJKAX1S01DYCOK,HJKAX1S01DJIEE
		CTG125		Bradi4g04560	-	Sb08g018320.1	TagnlUGTa#S58891001,HvgnlUGHv#S58598796	trB6TSU1B6TSU1MAIZE,trB4FS20B4FS20MAIZE	-	-	-	HJKAX1S01DQFRA,HJKAX1S01E2WE1,HJKAX1S01ETS1W	-	HJKAX1S01DQFRA,HJKAX1S01E2WE1,HJKAX1S01CBUUH	HJKAX1S01DQFRA,HJKAX1S01ETS1W,HJKAX1S01BC1IQ,HJKAX1S01CBUUH,HJKAX1S01DH41C	HJKAX1S01DQFRA,HJKAX1S01CBUUH
		CTG125		Bradi4g04567	Os12t0563400	Sb08g018330.1	HvgnlUGHv#S58579942	trC0HEJ3C0HEJ3MAIZE,trC0HDX9C0HDX9MAIZE,trC0HEJ3C0HEJ3MAIZE	-	-	-	HJKAX1S01AI9HH,HJKAX1S01BAWMR,HJKAX1S01DQWL7	HJKAX1S01DQWL7	HJKAX1S01DQWL7,HJKAX1S01ASL57,HJKAX1S01B0SP2,HJKAX1S01EHZ83	HJKAX1S01AI9HH,HJKAX1S01BAWMR,HJKAX1S01ASL57,HJKAX1S01B0SP2,HJKAX1S01D0II2,HJKAX1S01D2Z32,HJKAX1S01EHZ83	HJKAX1S01AI9HH,HJKAX1S01DQWL7,HJKAX1S01ASL57,HJKAX1S01B0SP2,HJKAX1S01EHZ83
		CTG125		Bradi4g04580	Os12t0563500	Sb08g018340.1	TagnlUGTa#S52543604	-	-	-	-	HJKAX1S01A1RCC,HJKAX1S01AJAQV,HJKAX1S01AO0AV,HJKAX1S01BTOCJ,HJKAX1S01C0VNS,HJKAX1S01EADGJ	HJKAX1S01A1RCC,HJKAX1S01AJAQV,HJKAX1S01AO0AV,HJKAX1S01BTOCJ,HJKAX1S01C0VNS,HJKAX1S01BOEIK	HJKAX1S01A1RCC,HJKAX1S01AJAQV,HJKAX1S01EADGJ,HJKAX1S01C252M,HJKAX1S01DLG2O,HJKAX1S01E289Z,HJKAX1S01EKROW	HJKAX1S01A1RCC,HJKAX1S01AJAQV,HJKAX1S01BTOCJ,HJKAX1S01C0VNS,HJKAX1S01BA95F,HJKAX1S01BOEIK,HJKAX1S01C252M,HJKAX1S01C5DHV,HJKAX1S01CFSM8,HJKAX1S01D6GWX,HJKAX1S01DLG2O,HJKAX1S01DMUOS,HJKAX1S01E289Z,HJKAX1S01EKROW,HJKAX1S01EQOWJ,HJKAX1S01ESZGU	-
				Bradi4g04590	Os12t0563600	-	ZmgnlUGZm#S35719898	-	-	-	-	HJKAX1S01DB1DB	HJKAX1S01DB1DB	-	HJKAX1S01DB1DB,HJKAX1S01E402U	-
				Bradi4g04670	Os12t0562100	Sb08g018220.1	TagnlUGTa#S52543990,HvgnlUGHv#S58592377	trC0HIU1C0HIU1MAIZE	BE606945	C-5DS1-0.63	-	HJKAX1S01DS69M,HJKAX1S01A6584,HJKAX1S01A8D02,HJKAX1S01AD3KM,HJKAX1S01AU10L,HJKAX1S01BI08C,HJKAX1S01DLQDO	HJKAX1S01DS69M,HJKAX1S01A6584,HJKAX1S01A8D02,HJKAX1S01AD3KM,HJKAX1S01AU10L,HJKAX1S01BI08C,HJKAX1S01DLQDO,HJKAX1S01AHLWS,HJKAX1S01C21ZF,HJKAX1S01DE3MO	HJKAX1S01DS69M,HJKAX1S01A6584,HJKAX1S01A8D02,HJKAX1S01AU10L,HJKAX1S01BI08C,HJKAX1S01DLQDO,HJKAX1S01AHLWS,HJKAX1S01C21ZF,HJKAX1S01DE3MO,HJKAX1S01CXBMG	HJKAX1S01DS69M,HJKAX1S01A6584,HJKAX1S01A8D02,HJKAX1S01AD3KM,HJKAX1S01AU10L,HJKAX1S01BI08C,HJKAX1S01DLQDO,HJKAX1S01AHLWS,HJKAX1S01C21ZF,HJKAX1S01CNSB9,HJKAX1S01DE3MO,HJKAX1S01AXJX2,HJKAX1S01BH3ZR,HJKAX1S01BHLS7,HJKAX1S01BSNYT,HJKAX1S01C1W7V,HJKAX1S01C2LOF,HJKAX1S01C4BO4,HJKAX1S01C6PAM,HJKAX1S01CF7RX,HJKAX1S01CMPDT,HJKAX1S01CNMPP,HJKAX1S01CXBMG,HJKAX1S01DOF78,HJKAX1S01E3P0B,HJKAX1S01ED741	HJKAX1S01A8D02,HJKAX1S01AU10L,HJKAX1S01AXJX2,HJKAX1S01C2LOF,HJKAX1S01CF7RX
				Bradi4g04680	Os12t0561500	Sb08g018210.1	ZmgnlUGZm#S48281324	-	-	-	-	HJKAX1S01CCHNG	HJKAX1S01CCHNG	HJKAX1S01CCHNG,HJKAX1S01A3O2S,HJKAX1S01EEP0S	HJKAX1S01CCHNG,HJKAX1S01A3O2S,HJKAX1S01EEP0S	-
		CTG125		Bradi4g04700	Os12t0561200	Sb08g018200.1	HvgnlUGHv#S58581699,TagnlUGTa#S58867386	trC4JBR0C4JBR0MAIZE	-	-	-	HJKAX1S01ALFVN,HJKAX1S01AO9CT,HJKAX1S01BF7T0,HJKAX1S01BLWOD,HJKAX1S01C4ZK5,HJKAX1S01C7HMY,HJKAX1S01DROVS,HJKAX1S01DTOQ9	HJKAX1S01BLWOD,HJKAX1S01C4ZK5,HJKAX1S01C7HMY,HJKAX1S01DTOQ9	HJKAX1S01BLWOD,HJKAX1S01C4ZK5,HJKAX1S01DTOQ9	HJKAX1S01ALFVN,HJKAX1S01AO9CT,HJKAX1S01BF7T0,HJKAX1S01BLWOD,HJKAX1S01C4ZK5,HJKAX1S01C7HMY,HJKAX1S01DROVS,HJKAX1S01DTOQ9,HJKAX1S01A2XYF,HJKAX1S01C4ALG,HJKAX1S01DJJFN	HJKAX1S01BLWOD,HJKAX1S01C4ZK5,HJKAX1S01DTOQ9
		CTG125		Bradi4g04730	Os12t0560700	Sb08g018160.1	HvgnlUGHv#S58582812,TagnlUGTa#S58869052,SofgnlUGSof#S17470840	trB8A2G6B8A2G6MAIZE,trB6U139B6U139MAIZE,trC0PHT4C0PHT4MAIZE,trB4FK98B4FK98MAIZE,trC0HFI8C0HFI8MAIZE	BE498768	C-5DS1-0.63	-	HJKAX1S01B4CBS,HJKAX1S01B5HH5,HJKAX1S01BGYXY,HJKAX1S01C1I7L,HJKAX1S01CLX4P,HJKAX1S01EKVCT,HJKAX1S01DXWYF,HJKAX1S01EGI49,HJKAX1S01EK5XH,HJKAX1S01EPOQ4	HJKAX1S01B4CBS,HJKAX1S01B5HH5,HJKAX1S01BGYXY,HJKAX1S01CLX4P,HJKAX1S01EKVCT,HJKAX1S01DXWYF,HJKAX1S01EGI49,HJKAX1S01EK5XH,HJKAX1S01EPOQ4	HJKAX1S01B4CBS,HJKAX1S01BGYXY,HJKAX1S01CLX4P,HJKAX1S01EKVCT,HJKAX1S01DXWYF,HJKAX1S01EGI49,HJKAX1S01EK5XH,HJKAX1S01EPOQ4	HJKAX1S01B4CBS,HJKAX1S01B5HH5,HJKAX1S01BGYXY,HJKAX1S01C1I7L,HJKAX1S01CLX4P,HJKAX1S01EKVCT,HJKAX1S01EGI49,HJKAX1S01EK5XH,HJKAX1S01EPOQ4	HJKAX1S01B4CBS,HJKAX1S01B5HH5,HJKAX1S01BGYXY,HJKAX1S01C1I7L,HJKAX1S01CLX4P,HJKAX1S01EKVCT,HJKAX1S01DXWYF,HJKAX1S01EGI49,HJKAX1S01EK5XH,HJKAX1S01EPOQ4
				Bradi4g04740	-	-	-	-	-	-	-	HJKAX1S01A859V	-	-	-	-
				Bradi4g04780	-	-	-	-	-	-	-	HJKAX1S01C3NQ4,HJKAX1S01CS1B5,HJKAX1S01EM9EZ	-	-	-	-
		CTG125		Bradi4g04800	Os12t0560600	Sb02g037450.1	TagnlUGTa#S52542917,HvgnlUGHv#S58587272	trB4FD00B4FD00MAIZE,trB6TH32B6TH32MAIZE,trB6SGH8B6SGH8MAIZE	-	-	-	HJKAX1S01A86TE,HJKAX1S01C2OOT,HJKAX1S01C4R2N,HJKAX1S01D2904	HJKAX1S01A86TE,HJKAX1S01C4R2N,HJKAX1S01D2904,HJKAX1S01ALWPD,HJKAX1S01BEY0P	HJKAX1S01C2OOT,HJKAX1S01B35X3	HJKAX1S01A86TE,HJKAX1S01C2OOT,HJKAX1S01C4R2N,HJKAX1S01D2904,HJKAX1S01ALWPD,HJKAX1S01B35X3,HJKAX1S01B6Q0Z,HJKAX1S01BEY0P	HJKAX1S01C2OOT,HJKAX1S01C4R2N,HJKAX1S01D2904,HJKAX1S01ALWPD,HJKAX1S01B35X3,HJKAX1S01BEY0P
		CTG125		Bradi4g04810	Os12t0560500	Sb08g018120.1	ZmgnlUGZm#S50704281,HvgnlUGHv#S58598961	trC0P334C0P334MAIZE,trB4FPL3B4FPL3MAIZE,trC0HH79C0HH79MAIZE	-	-	-	HJKAX1S01B5US7,HJKAX1S01CI88D,HJKAX1S01CIY61	HJKAX1S01B5US7,HJKAX1S01CI88D,HJKAX1S01CIY61	HJKAX1S01B5US7,HJKAX1S01CI88D,HJKAX1S01DUGOI	HJKAX1S01B5US7,HJKAX1S01CI88D,HJKAX1S01DUGOI	HJKAX1S01B5US7,HJKAX1S01CI88D,HJKAX1S01CIY61,HJKAX1S01DUGOI
				Bradi4g04820	Os12t0560400	-	HvgnlUGHv#S58600254	trB4FHU6B4FHU6MAIZE,trB6TRW3B6TRW3MAIZE	BF473658	C-5DS1-0.63	-	HJKAX1S01A3RZM,HJKAX1S01CGY35,HJKAX1S01CH5AS	HJKAX1S01A3RZM,HJKAX1S01CGY35	-	HJKAX1S01A3RZM,HJKAX1S01CGY35,HJKAX1S01CH5AS,HJKAX1S01B7UAE	HJKAX1S01A3RZM,HJKAX1S01CGY35,HJKAX1S01CH5AS
		CTG125		Bradi4g04830	Os12t0560300	Sb03g009760.1	HvgnlUGHv#S12500425,TagnlUGTa#S16195397	trB4FPT6B4FPT6MAIZE,trB2ZGG7B2ZGG7WHEAT	-	-	-	HJKAX1S01BNO04,HJKAX1S01D6MZB	HJKAX1S01BNO04	HJKAX1S01BNO04	HJKAX1S01BNO04,HJKAX1S01D6MZB	HJKAX1S01BNO04,HJKAX1S01D6MZB
		CTG125		Bradi4g04840	Os12t0557800	-	TagnlUGTa#S58855146	-	-	-	-	HJKAX1S01B869L,HJKAX1S01DHE09,HJKAX1S01EDL81	HJKAX1S01EDL81	-	HJKAX1S01DHE09,HJKAX1S01EDL81,HJKAX1S01ATVBB,HJKAX1S01BCAFM,HJKAX1S01BKS84,HJKAX1S01CGLIX,HJKAX1S01CXHCJ,HJKAX1S01DUSNF	-
				Bradi4g04850	Os12t0557400	Sb08g017880.1	TagnlUGTa#S26025117	trB6UDZ6B6UDZ6MAIZE,trB6SIX9B6SIX9MAIZE,trC0P6B1C0P6B1MAIZE,trB6UDZ6B6UDZ6MAIZE	-	-	-	HJKAX1S01AUQSQ,HJKAX1S01EBCUI	HJKAX1S01AUQSQ	HJKAX1S01D23WO	HJKAX1S01EBCUI,HJKAX1S01A9H5F,HJKAX1S01AQ565,HJKAX1S01D23WO,HJKAX1S01DRKGG,HJKAX1S01E3FLS	HJKAX1S01AUQSQ,HJKAX1S01EBCUI,HJKAX1S01A9H5F,HJKAX1S01AQ565,HJKAX1S01DRKGG,HJKAX1S01E3FLS
		CTG125		Bradi4g04870	Os12t0556600	Sb08g017830.1	TagnlUGTa#S58861049	trB6SHC1B6SHC1MAIZE	-	-	-	HJKAX1S01BB4OZ,HJKAX1S01CKCMM,HJKAX1S01DP9VT,HJKAX1S01EEFIM	HJKAX1S01BB4OZ,HJKAX1S01CKCMM,HJKAX1S01DP9VT	HJKAX1S01BB4OZ,HJKAX1S01CKCMM,HJKAX1S01DP9VT	HJKAX1S01DP9VT,HJKAX1S01A5CSE,HJKAX1S01A87JP,HJKAX1S01ADV1P,HJKAX1S01ALH1O,HJKAX1S01AOE62,HJKAX1S01B14OH,HJKAX1S01B8N9R,HJKAX1S01BEKIK,HJKAX1S01BWDL0,HJKAX1S01CT1UO,HJKAX1S01DM1MA	HJKAX1S01EEFIM,HJKAX1S01A5CSE,HJKAX1S01B8N9R
		CTG125		Bradi4g04880	Os12t0556300	Sb08g017780.1	TagnlUGTa#S58855492,HvgnlUGHv#S23828841,HvgnlUGHv#S58596969	-	-	-	-	HJKAX1S01A92VI,HJKAX1S01A9N2X,HJKAX1S01APRKD,HJKAX1S01AWLK8,HJKAX1S01BD87P,HJKAX1S01BFYOP,HJKAX1S01BZ2V8,HJKAX1S01D053G,HJKAX1S01DMBP1,HJKAX1S01ENTCO	HJKAX1S01A92VI,HJKAX1S01A9N2X,HJKAX1S01APRKD,HJKAX1S01AWLK8,HJKAX1S01BZ2V8,HJKAX1S01D053G,HJKAX1S01DMBP1,HJKAX1S01ENTCO	HJKAX1S01APRKD,HJKAX1S01BD87P,HJKAX1S01BFYOP,HJKAX1S01DMBP1,HJKAX1S01ENTCO	HJKAX1S01A92VI,HJKAX1S01A9N2X,HJKAX1S01APRKD,HJKAX1S01AWLK8,HJKAX1S01BD87P,HJKAX1S01BFYOP,HJKAX1S01BZ2V8,HJKAX1S01D053G,HJKAX1S01ENTCO,HJKAX1S01ALYFR,HJKAX1S01AY3J9,HJKAX1S01B8AIF,HJKAX1S01D7EOL,HJKAX1S01DMFM6	-
				Bradi4g04910	-	-	-	trQ6JAE0Q6JAE0MAIZE	-	-	-	HJKAX1S01BKOY5,HJKAX1S01DYM33,HJKAX1S01E31H0	-	-	-	HJKAX1S01DYM33
		CTG125		Bradi4g04917	Os12t0556300	Sb08g017780.1	HvgnlUGHv#S58597654,HvgnlUGHv#S58596969	trB6U170B6U170MAIZE	-	-	-	HJKAX1S01AEHM7,HJKAX1S01B551M,HJKAX1S01BFECB,HJKAX1S01BJFL1,HJKAX1S01EZRIJ	HJKAX1S01BJFL1	HJKAX1S01AEHM7	HJKAX1S01AEHM7,HJKAX1S01B551M,HJKAX1S01BFECB,HJKAX1S01BJFL1,HJKAX1S01EZRIJ,HJKAX1S01B1C1I,HJKAX1S01BWZQ5,HJKAX1S01C06IU,HJKAX1S01C1JH3,HJKAX1S01CBBE9,HJKAX1S01CDQL8,HJKAX1S01DS9B8,HJKAX1S01EX0Q1	HJKAX1S01C1JH3
		CTG142		Bradi4g04627	-	-	HvgnlUGHv#S58589729	trC0PN75C0PN75MAIZE	-	-	-	HJKAX1S01BGM23	-	-	HJKAX1S01BGM23,HJKAX1S01ALWOU,HJKAX1S01BPW2R	HJKAX1S01BGM23
				Bradi4g04640	Os07t0275100,Os12t0564400	Sb08g018390.1	TagnlUGTa#S58895933,TagnlUGTa#S18006109	trB6SS34B6SS34MAIZE,trB8A2C8B8A2C8MAIZE	-	-	-	HJKAX1S01AQETB,HJKAX1S01CB0HP,HJKAX1S01CIT8L	HJKAX1S01AQETB,HJKAX1S01CB0HP,HJKAX1S01CIT8L	HJKAX1S01AQETB,HJKAX1S01CB0HP,HJKAX1S01CIT8L	HJKAX1S01AQETB,HJKAX1S01CB0HP,HJKAX1S01CIT8L	HJKAX1S01AQETB,HJKAX1S01CB0HP,HJKAX1S01CIT8L
		CTG142		Bradi4g04650	Os12t0564600	Sb08g018400.1	TagnlUGTa#S58895933	-	-	-	-	HJKAX1S01A03O3,HJKAX1S01A1H52,HJKAX1S01A3LKL,HJKAX1S01AI13O,HJKAX1S01AKLWM,HJKAX1S01AS23L,HJKAX1S01B8B7Z,HJKAX1S01BA1VC,HJKAX1S01BCUBR,HJKAX1S01BFI4E,HJKAX1S01BJX1T,HJKAX1S01BSZI4,HJKAX1S01C1742,HJKAX1S01CYAU1,HJKAX1S01D0Q65,HJKAX1S01DB5TX,HJKAX1S01DHH99,HJKAX1S01DIWAD,HJKAX1S01DRPDD,HJKAX1S01EE108,HJKAX1S01EH6YI,HJKAX1S01EHL4R,HJKAX1S01EIIO0,HJKAX1S01EUZ3X	HJKAX1S01A03O3,HJKAX1S01A1H52,HJKAX1S01A3LKL,HJKAX1S01AKLWM,HJKAX1S01AS23L,HJKAX1S01B8B7Z,HJKAX1S01BA1VC,HJKAX1S01BCUBR,HJKAX1S01BFI4E,HJKAX1S01BJX1T,HJKAX1S01BSZI4,HJKAX1S01C1742,HJKAX1S01CYAU1,HJKAX1S01D0Q65,HJKAX1S01DB5TX,HJKAX1S01DHH99,HJKAX1S01DRPDD,HJKAX1S01EE108,HJKAX1S01EH6YI,HJKAX1S01EHL4R,HJKAX1S01EUZ3X,HJKAX1S01A4PVO,HJKAX1S01E327U	HJKAX1S01A03O3,HJKAX1S01A3LKL,HJKAX1S01AI13O,HJKAX1S01AS23L,HJKAX1S01B8B7Z,HJKAX1S01BCUBR,HJKAX1S01BFI4E,HJKAX1S01BSZI4,HJKAX1S01C1742,HJKAX1S01CYAU1,HJKAX1S01D0Q65,HJKAX1S01DHH99,HJKAX1S01DIWAD,HJKAX1S01DRPDD,HJKAX1S01EE108,HJKAX1S01EH6YI,HJKAX1S01EHL4R,HJKAX1S01EUZ3X,HJKAX1S01A4PVO,HJKAX1S01AFRCO,HJKAX1S01ANTQD,HJKAX1S01AWKDH,HJKAX1S01B4N47,HJKAX1S01BPW1F,HJKAX1S01CKJ3Z,HJKAX1S01CYX53,HJKAX1S01…	HJKAX1S01A03O3,HJKAX1S01A1H52,HJKAX1S01A3LKL,HJKAX1S01AI13O,HJKAX1S01AS23L,HJKAX1S01B8B7Z,HJKAX1S01BFI4E,HJKAX1S01BSZI4,HJKAX1S01C1742,HJKAX1S01CYAU1,HJKAX1S01D0Q65,HJKAX1S01DHH99,HJKAX1S01DIWAD,HJKAX1S01DRPDD,HJKAX1S01EE108,HJKAX1S01EH6YI,HJKAX1S01EHL4R,HJKAX1S01EIIO0,HJKAX1S01EUZ3X,HJKAX1S01A1R1M,HJKAX1S01A4PVO,HJKAX1S01AFRCO,HJKAX1S01ANTQD,HJKAX1S01AWKDH,HJKAX1S01B4N47,HJKAX1S01B8822,HJKAX1S01…	-
				Bradi4g04655	Os12t0564800	-	TagnlUGTa#S58895111	-	-	-	-	HJKAX1S01CQNCV,HJKAX1S01CVPIL	HJKAX1S01CQNCV	-	HJKAX1S01CQNCV	-
		CTG142		Bradi4g04657	Os12t0564800,Os11t0258500	-	-	-	-	-	-	HJKAX1S01C5NQY,HJKAX1S01DTMWB	HJKAX1S01C5NQY,HJKAX1S01DTMWB	-	-	-
		CTG142		Bradi4g04662	Os12t0565100,Os12t0564866,Os12t0565200	Sb08g018420.1	TagnlUGTa#S58886639	trQ9AR12Q9AR12HORVU,trC0HGU4C0HGU4MAIZE	-	-	-	HJKAX1S01AQOPC,HJKAX1S01AYBKT,HJKAX1S01AZ15N,HJKAX1S01BH7N2,HJKAX1S01BRV42,HJKAX1S01C3BWZ,HJKAX1S01D7G0K,HJKAX1S01DGZYI,HJKAX1S01DKUOW,HJKAX1S01E5K9Z	HJKAX1S01AQOPC,HJKAX1S01AZ15N,HJKAX1S01BH7N2,HJKAX1S01BRV42,HJKAX1S01D7G0K,HJKAX1S01DGZYI,HJKAX1S01DKUOW	HJKAX1S01DKUOW	HJKAX1S01AZ15N,HJKAX1S01A35IL,HJKAX1S01A9GXV,HJKAX1S01AMIDQ,HJKAX1S01BEE8G,HJKAX1S01BHGEV,HJKAX1S01BR5WE,HJKAX1S01C0N9M,HJKAX1S01C2KKM,HJKAX1S01C8GZ8,HJKAX1S01CA52R,HJKAX1S01CC9P7,HJKAX1S01CD0YP,HJKAX1S01CF0UD,HJKAX1S01CNUR2,HJKAX1S01D8USM,HJKAX1S01DREFO,HJKAX1S01DZNU0,HJKAX1S01EIZLJ	HJKAX1S01C8GZ8,HJKAX1S01CC9P7,HJKAX1S01DZNU0
		CTG5		Bradi4g01580	Os12t0616000	Sb08g021670.1	-	-	-	-	-	HJKAX1S01A5JRL,HJKAX1S01BLOPY,HJKAX1S01CG797,HJKAX1S01DB76J,HJKAX1S01DYDRG	HJKAX1S01A5JRL,HJKAX1S01DB76J,HJKAX1S01DYDRG	HJKAX1S01A5JRL,HJKAX1S01CG797	-	-
		CTG5		Bradi4g05010	Os12t0556200	-	TagnlUGTa#S58856745,HvgnlUGHv#S39523652	-	-	-	-	HJKAX1S01ARS1N,HJKAX1S01AYRBJ,HJKAX1S01BT2I7,HJKAX1S01C2T5Z,HJKAX1S01EK8AT	HJKAX1S01AYRBJ,HJKAX1S01BT2I7,HJKAX1S01C2T5Z,HJKAX1S01DTEIF	-	HJKAX1S01ARS1N,HJKAX1S01AYRBJ,HJKAX1S01BT2I7,HJKAX1S01C2T5Z,HJKAX1S01AH6FK,HJKAX1S01AJIUF,HJKAX1S01C3JCX,HJKAX1S01CIXYD,HJKAX1S01DBS4U,HJKAX1S01DTEIF,HJKAX1S01EITK6	-
		CTG5		Bradi4g05020	Os12t0556100	-	HvgnlUGHv#S58581988	-	-	-	-	HJKAX1S01BADKM,HJKAX1S01C0BHU,HJKAX1S01DAKW0	HJKAX1S01BADKM,HJKAX1S01C0BHU	-	HJKAX1S01BADKM,HJKAX1S01DAKW0,HJKAX1S01A2QD6,HJKAX1S01AICXW,HJKAX1S01B770D,HJKAX1S01C39J5,HJKAX1S01CT7H5,HJKAX1S01D3FMQ,HJKAX1S01DKVBR,HJKAX1S01DW4RV,HJKAX1S01EJE1W	-
				Bradi4g05027	Os05t0176100	-	HvgnlUGHv#S58594241	trB1P2T3B1P2T3HORVU,trB4FEV2B4FEV2MAIZE	-	-	-	HJKAX1S01AT3FX	HJKAX1S01A1FSC	-	HJKAX1S01AT3FX,HJKAX1S01A1FSC,HJKAX1S01APGX8,HJKAX1S01D2OO8	HJKAX1S01A1FSC,HJKAX1S01APGX8
				Bradi4g05050	Os11t0658800,Os12t0554800	Sb05g025980.1	HvgnlUGHv#S39523278	trB6T9E6B6T9E6MAIZE	-	-	-	HJKAX1S01A4QA9,HJKAX1S01ARCTG,HJKAX1S01ESHSN	HJKAX1S01A4QA9,HJKAX1S01ARCTG,HJKAX1S01ESHSN	HJKAX1S01AFIDG,HJKAX1S01ASOP3,HJKAX1S01EJWQN	HJKAX1S01ARCTG,HJKAX1S01ESHSN,HJKAX1S01A300C,HJKAX1S01AFIDG,HJKAX1S01ASOP3,HJKAX1S01C30OF,HJKAX1S01CHZRF,HJKAX1S01D17EJ,HJKAX1S01DA19P,HJKAX1S01EJWQN	HJKAX1S01ESHSN,HJKAX1S01A300C,HJKAX1S01AFIDG,HJKAX1S01ASOP3,HJKAX1S01DA19P,HJKAX1S01EJWQN
		CTG156		Bradi4g05100	Os12t0554500	Sb08g017740.1	-	trB6SYD9B6SYD9MAIZE	-	-	-	HJKAX1S01A9KY8,HJKAX1S01CGSHQ,HJKAX1S01ERU6A	HJKAX1S01A9KY8,HJKAX1S01CGSHQ,HJKAX1S01ERU6A	HJKAX1S01A9KY8	-	HJKAX1S01A9KY8,HJKAX1S01CGSHQ,HJKAX1S01ERU6A
		CTG156		Bradi4g05110	Os12t0554400	Sb08g017700.1	HvgnlUGHv#S39525043	trC0P2Y3C0P2Y3MAIZE,trB4FN40B4FN40MAIZE,trB4FN40B4FN40MAIZE,trC0P2Y3C0P2Y3MAIZE	-	-	-	HJKAX1S01B4DOQ,HJKAX1S01B6A1K,HJKAX1S01BES6E,HJKAX1S01BPGNX,HJKAX1S01C2WOG,HJKAX1S01C3CLO,HJKAX1S01CO2SZ,HJKAX1S01EBIGC,HJKAX1S01EWD89,HJKAX1S01EY09A	HJKAX1S01B4DOQ,HJKAX1S01B6A1K,HJKAX1S01BES6E,HJKAX1S01BPGNX,HJKAX1S01C2WOG,HJKAX1S01C3CLO,HJKAX1S01CO2SZ,HJKAX1S01EBIGC,HJKAX1S01EWD89,HJKAX1S01EY09A	HJKAX1S01B6A1K,HJKAX1S01BES6E,HJKAX1S01C2WOG,HJKAX1S01C3CLO,HJKAX1S01CO2SZ,HJKAX1S01EBIGC,HJKAX1S01EWD89,HJKAX1S01EY09A,HJKAX1S01AIZDK,HJKAX1S01C7771,HJKAX1S01DH16L,HJKAX1S01EW66H	HJKAX1S01B4DOQ,HJKAX1S01B6A1K,HJKAX1S01BES6E,HJKAX1S01BPGNX,HJKAX1S01C3CLO,HJKAX1S01CO2SZ,HJKAX1S01EWD89,HJKAX1S01EY09A,HJKAX1S01A6WHO,HJKAX1S01A76SH,HJKAX1S01A97QI,HJKAX1S01A9Q5X,HJKAX1S01AFR50,HJKAX1S01AIZDK,HJKAX1S01AKEBT,HJKAX1S01AP94I,HJKAX1S01AROX8,HJKAX1S01AV5GF,HJKAX1S01AWT8P,HJKAX1S01AXO7R,HJKAX1S01AY7SJ,HJKAX1S01AYURV,HJKAX1S01AZ8X3,HJKAX1S01B52PV,HJKAX1S01B7RA3,HJKAX1S01B9H9S,HJKAX1S01…	HJKAX1S01B6A1K,HJKAX1S01BPGNX,HJKAX1S01C2WOG,HJKAX1S01CO2SZ,HJKAX1S01EWD89,HJKAX1S01A9Q5X,HJKAX1S01AROX8,HJKAX1S01AY7SJ,HJKAX1S01BCWXS,HJKAX1S01CIVWZ,HJKAX1S01CLL3R,HJKAX1S01DAKYW,HJKAX1S01DH16L,HJKAX1S01EW66H
				Bradi4g05130	Os12t0516800	Sb07g022420.1	HvgnlUGHv#S58580793	trB4FAW0B4FAW0MAIZE	-	-	-	HJKAX1S01CPYJP	HJKAX1S01CRFLE	HJKAX1S01BZ52G	HJKAX1S01CPYJP,HJKAX1S01APYJU,HJKAX1S01AU4E2,HJKAX1S01BZ52G,HJKAX1S01C3BTB,HJKAX1S01CQ5UL,HJKAX1S01CRFLE,HJKAX1S01EK9UQ	HJKAX1S01BZ52G,HJKAX1S01CRFLE
		CTG156		Bradi4g05157	Os12t0552700	Sb08g017670.1	HvgnlUGHv#S58592292,TagnlUGTa#S17888154	trC0HEW4C0HEW4MAIZE,trC0P2L5C0P2L5MAIZE	-	-	-	HJKAX1S01A6Y7M,HJKAX1S01BA6LS,HJKAX1S01BL5SE,HJKAX1S01DVMQX,HJKAX1S01E4RF7,HJKAX1S01EI1GL	HJKAX1S01A6Y7M,HJKAX1S01DVMQX,HJKAX1S01E4RF7	HJKAX1S01BA6LS,HJKAX1S01BL5SE,HJKAX1S01EI1GL	HJKAX1S01A6Y7M,HJKAX1S01BA6LS,HJKAX1S01DVMQX,HJKAX1S01E4RF7,HJKAX1S01EI1GL,HJKAX1S01A9QBW,HJKAX1S01BIE8C,HJKAX1S01BXNY6,HJKAX1S01CENA0,HJKAX1S01D1PRA,HJKAX1S01DPWTF	HJKAX1S01A6Y7M,HJKAX1S01BL5SE,HJKAX1S01DVMQX,HJKAX1S01E4RF7,HJKAX1S01EI1GL,HJKAX1S01BXNY6,HJKAX1S01D1PRA
				Bradi4g05210	Os12t0552500	Sb08g017660.1	TagnlUGTa#S52542156	-	-	-	-	HJKAX1S01CEHL9,HJKAX1S01DZW9G	HJKAX1S01CEHL9,HJKAX1S01DZW9G	HJKAX1S01CEHL9,HJKAX1S01DZW9G	HJKAX1S01CEHL9	-
		CTG156		Bradi4g05270	-	Sb08g017620.1	-	-	-	-	-	HJKAX1S01BU9MJ	-	HJKAX1S01BU9MJ	-	-
				Bradi4g05280	-	Sb06g015580.1	HvgnlUGHv#S58600748	-	-	-	-	HJKAX1S01C9KYZ,HJKAX1S01CJIUW,HJKAX1S01CQSVL	-	HJKAX1S01A7VJ0	HJKAX1S01CQSVL,HJKAX1S01A7VJ0,HJKAX1S01APRRE,HJKAX1S01BAZ6L,HJKAX1S01BVAFX,HJKAX1S01BYQD8,HJKAX1S01C5H22,HJKAX1S01CIMOJ,HJKAX1S01CVK7V,HJKAX1S01D7FWZ,HJKAX1S01EBGAC,HJKAX1S01EFFT5,HJKAX1S01EHSC0,HJKAX1S01EW34U	-
				Bradi4g05290	-	-	-	-	-	-	-	HJKAX1S01DIYAJ	-	-	-	-
				Bradi4g05300	Os12t0548300	-	TagnlUGTa#S18012651	trC4P9N2C4P9N2MAIZE,trB4G0R1B4G0R1MAIZE,trB6TLW2B6TLW2MAIZE	-	-	-	HJKAX1S01BTR2M,HJKAX1S01DOLU4,HJKAX1S01DQY31,HJKAX1S01E1RM9	HJKAX1S01BTR2M,HJKAX1S01DOLU4,HJKAX1S01DQY31	-	HJKAX1S01BTR2M,HJKAX1S01DOLU4,HJKAX1S01E1RM9	HJKAX1S01BTR2M,HJKAX1S01DOLU4,HJKAX1S01DQY31
				Bradi4g05310	Os12t0548200	Sb03g013900.1,Sb08g017590.1	TagnlUGTa#S12961618,TagnlUGTa#S58883762,HvgnlUGHv#S58580910	trB6SWL8B6SWL8MAIZE	-	-	-	HJKAX1S01A01NR,HJKAX1S01AL3KX,HJKAX1S01DP7Q5	HJKAX1S01A01NR,HJKAX1S01AL3KX,HJKAX1S01DP7Q5	HJKAX1S01AL3KX,HJKAX1S01DP7Q5	HJKAX1S01A01NR,HJKAX1S01AL3KX,HJKAX1S01DP7Q5,HJKAX1S01A390B,HJKAX1S01B46BL,HJKAX1S01DS3VE	HJKAX1S01A01NR,HJKAX1S01AL3KX
		CTG156		Bradi4g05360	Os12t0547600	Sb08g017560.1	HvgnlUGHv#S18408756,TagnlUGTa#S58884618	-	-	-	-	HJKAX1S01AXQLL,HJKAX1S01CA1CU,HJKAX1S01CKGYK,HJKAX1S01CUHC7	HJKAX1S01CUHC7	HJKAX1S01CUHC7	HJKAX1S01AXQLL,HJKAX1S01CA1CU,HJKAX1S01CKGYK	-
		CTG156		Bradi4g05370	Os12t0547500	Sb08g017550.1,Sb05g026290.1	HvgnlUGHv#S12529310	trB4FI66B4FI66MAIZE,trC0P361C0P361MAIZE	-	-	-	HJKAX1S01A56L0,HJKAX1S01A6XMY,HJKAX1S01AEWGA,HJKAX1S01BL1PC,HJKAX1S01BUVVP,HJKAX1S01C77SJ,HJKAX1S01C7JK7,HJKAX1S01D368S,HJKAX1S01DIR3V,HJKAX1S01DS2FM,HJKAX1S01DVXAI,HJKAX1S01E01JU,HJKAX1S01E2N80,HJKAX1S01E4L46,HJKAX1S01ETA5A,HJKAX1S01ETWR5,HJKAX1S01EY4PZ	HJKAX1S01BL1PC,HJKAX1S01C77SJ,HJKAX1S01C7JK7,HJKAX1S01E4L46	HJKAX1S01A6XMY,HJKAX1S01AEWGA,HJKAX1S01BL1PC,HJKAX1S01E2N80	HJKAX1S01A6XMY,HJKAX1S01AEWGA,HJKAX1S01BL1PC,HJKAX1S01C77SJ,HJKAX1S01E01JU,HJKAX1S01A7MCG,HJKAX1S01BLL22,HJKAX1S01BQ4MX,HJKAX1S01CF43N,HJKAX1S01D4AVF,HJKAX1S01EE8AR	HJKAX1S01BL1PC,HJKAX1S01C77SJ,HJKAX1S01E01JU,HJKAX1S01BLL22,HJKAX1S01D4AVF
				Bradi4g05400	Os01t0373500	-	-	-	-	-	-	HJKAX1S01CKVY0	HJKAX1S01CKVY0	-	-	-
				Bradi4g05500	-	-	PvrgnlUGPvr#S49377685	-	-	-	-	HJKAX1S01B7JSC	-	-	HJKAX1S01B7JSC	-
				Bradi4g05510	-	Sb08g017260.1	HvgnlUGHv#S39522909	trB6TB09B6TB09MAIZE	-	-	-	HJKAX1S01C7IS5,HJKAX1S01E31TD	-	HJKAX1S01C7IS5,HJKAX1S01E31TD	HJKAX1S01C7IS5	HJKAX1S01C7IS5
				Bradi4g05540	Os12t0541300	-	HvgnlUGHv#S58580706	trC6F010C6F010MAIZE	-	-	-	HJKAX1S01AKBUV,HJKAX1S01AMNHF	HJKAX1S01AKBUV	-	HJKAX1S01AKBUV	HJKAX1S01AKBUV
		CTG156		Bradi4g05550	Os10t0170300	Sb03g009620.1	TagnlUGTa#S58853158	-	-	-	-	HJKAX1S01AZ4JJ,HJKAX1S01B2TM2,HJKAX1S01C5B1Q,HJKAX1S01CTYQG,HJKAX1S01DVBYV,HJKAX1S01E2NRC,HJKAX1S01EJLH6,HJKAX1S01EKAC4,HJKAX1S01EKDIT,HJKAX1S01ERJWE	HJKAX1S01AZ4JJ,HJKAX1S01B2TM2,HJKAX1S01C5B1Q,HJKAX1S01CTYQG,HJKAX1S01DVBYV,HJKAX1S01E2NRC,HJKAX1S01EJLH6,HJKAX1S01ERJWE	HJKAX1S01AZ4JJ,HJKAX1S01C5B1Q,HJKAX1S01E2NRC,HJKAX1S01EJLH6,HJKAX1S01EKDIT,HJKAX1S01ERJWE	HJKAX1S01B2TM2,HJKAX1S01CTYQG,HJKAX1S01EJLH6,HJKAX1S01AFWDV	-
		CTG156		Bradi4g05560	Os12t0541000	-	HvgnlUGHv#S58589560	trC0HDT0C0HDT0MAIZE	-	-	-	HJKAX1S01AKJFP,HJKAX1S01CMOXI	HJKAX1S01AKJFP,HJKAX1S01CMOXI	-	HJKAX1S01AKJFP,HJKAX1S01CMOXI	HJKAX1S01AKJFP,HJKAX1S01CMOXI
		CTG156		Bradi4g05570	Os12t0540900	Sb08g017220.1	TagnlUGTa#S52546330	trB6T773B6T773MAIZE	-	-	-	HJKAX1S01A4V4G,HJKAX1S01CQJD8,HJKAX1S01ESTOW	HJKAX1S01A4V4G,HJKAX1S01CQJD8,HJKAX1S01ESTOW	HJKAX1S01A4V4G,HJKAX1S01CQJD8,HJKAX1S01ESTOW,HJKAX1S01C6GFQ	HJKAX1S01A4V4G,HJKAX1S01CQJD8,HJKAX1S01ESTOW,HJKAX1S01A8E6J,HJKAX1S01AJJ9I,HJKAX1S01B7PE4,HJKAX1S01C0F8J,HJKAX1S01C6GFQ,HJKAX1S01CN04F,HJKAX1S01CRIGL,HJKAX1S01DENCR,HJKAX1S01DIDMS,HJKAX1S01DMKW6,HJKAX1S01EIKOA,HJKAX1S01ELUVP,HJKAX1S01EPYOC	HJKAX1S01A4V4G,HJKAX1S01CQJD8,HJKAX1S01ESTOW,HJKAX1S01C6GFQ,HJKAX1S01EPYOC
				Bradi4g05580	Os12t0540800	Sb08g017210.1	HvgnlUGHv#S58578411	trB4FN74B4FN74MAIZE,trB4FP27B4FP27MAIZE	-	-	-	HJKAX1S01ADTKX,HJKAX1S01B7CQ1,HJKAX1S01BODMT,HJKAX1S01C4MHZ,HJKAX1S01C7ED5,HJKAX1S01EAQ8L,HJKAX1S01EP0T2	HJKAX1S01ADTKX,HJKAX1S01B7CQ1,HJKAX1S01BODMT,HJKAX1S01C7ED5,HJKAX1S01EAQ8L	HJKAX1S01ADTKX,HJKAX1S01BODMT	HJKAX1S01ADTKX,HJKAX1S01B7CQ1,HJKAX1S01BODMT,HJKAX1S01C7ED5,HJKAX1S01EP0T2,HJKAX1S01B8KMC,HJKAX1S01BBQVG,HJKAX1S01BGCCM,HJKAX1S01CG18P,HJKAX1S01CLRME,HJKAX1S01CTADD,HJKAX1S01CXQW9,HJKAX1S01DDC2Y,HJKAX1S01DGIX9,HJKAX1S01DHICY,HJKAX1S01DLX71,HJKAX1S01ESLG3	HJKAX1S01ADTKX,HJKAX1S01B7CQ1,HJKAX1S01BODMT,HJKAX1S01C4MHZ,HJKAX1S01EP0T2,HJKAX1S01ESLG3
		CTG156		Bradi4g05590	Os12t0540700	Sb08g017200.1	TagnlUGTa#S17989589	-	-	-	-	HJKAX1S01BJTGJ,HJKAX1S01BMV52,HJKAX1S01DMRCR,HJKAX1S01EYPXD	HJKAX1S01DMRCR,HJKAX1S01EYPXD	HJKAX1S01BJTGJ,HJKAX1S01DMRCR,HJKAX1S01EYPXD	HJKAX1S01DMRCR,HJKAX1S01EYPXD	-
		CTG156		Bradi4g05600	Os12t0538900	Sb08g017190.1	TagnlUGTa#S58882485,HvgnlUGHv#S58581319	trB4FWX1B4FWX1MAIZE	-	-	-	HJKAX1S01B2PR8,HJKAX1S01C5CLD,HJKAX1S01CHYBI,HJKAX1S01CIEB1,HJKAX1S01D46SZ,HJKAX1S01DG3DQ,HJKAX1S01DGSFU,HJKAX1S01EACSM	HJKAX1S01B2PR8,HJKAX1S01C5CLD,HJKAX1S01CHYBI,HJKAX1S01CIEB1,HJKAX1S01D46SZ,HJKAX1S01DG3DQ,HJKAX1S01DGSFU,HJKAX1S01EACSM,HJKAX1S01BL7FA,HJKAX1S01COXFA,HJKAX1S01DHS1R	HJKAX1S01B2PR8,HJKAX1S01C5CLD,HJKAX1S01CHYBI,HJKAX1S01CIEB1,HJKAX1S01D46SZ,HJKAX1S01DG3DQ,HJKAX1S01DGSFU,HJKAX1S01EACSM,HJKAX1S01A97OE,HJKAX1S01AD2LT,HJKAX1S01B4X32,HJKAX1S01BXT7X,HJKAX1S01COXFA,HJKAX1S01DHS1R,HJKAX1S01DVOH1,HJKAX1S01ERW22	HJKAX1S01B2PR8,HJKAX1S01C5CLD,HJKAX1S01CHYBI,HJKAX1S01DG3DQ,HJKAX1S01DGSFU,HJKAX1S01A97OE,HJKAX1S01AD2LT,HJKAX1S01B4X32,HJKAX1S01BL7FA,HJKAX1S01BXT7X,HJKAX1S01COXFA,HJKAX1S01DHS1R,HJKAX1S01DVOH1,HJKAX1S01ERW22	HJKAX1S01CIEB1,HJKAX1S01EACSM
		CTG156		Bradi4g05610	Os12t0538800,Os11t0657000	Sb05g025915.1	HvgnlUGHv#S58581823	trB8A0C5B8A0C5MAIZE,trB7ZYL1B7ZYL1MAIZE	-	-	-	HJKAX1S01A7HZ9,HJKAX1S01A9IU7,HJKAX1S01C2EW7,HJKAX1S01DDJ4H,HJKAX1S01DFD81,HJKAX1S01DGUFJ,HJKAX1S01ENC26,HJKAX1S01EXDLS	HJKAX1S01A7HZ9,HJKAX1S01C2EW7,HJKAX1S01DDJ4H,HJKAX1S01DFD81,HJKAX1S01DGUFJ,HJKAX1S01ENC26,HJKAX1S01EXDLS,HJKAX1S01AOSZE	HJKAX1S01C2EW7,HJKAX1S01DGUFJ	HJKAX1S01A7HZ9,HJKAX1S01DDJ4H,HJKAX1S01DFD81,HJKAX1S01EXDLS,HJKAX1S01AOSZE,HJKAX1S01B7L2B,HJKAX1S01CX9WT,HJKAX1S01CZBGY,HJKAX1S01D3A3M,HJKAX1S01DINWQ,HJKAX1S01EDQSI,HJKAX1S01EZW9P	HJKAX1S01A7HZ9,HJKAX1S01C2EW7,HJKAX1S01DFD81,HJKAX1S01DGUFJ,HJKAX1S01ENC26,HJKAX1S01EXDLS,HJKAX1S01AOSZE,HJKAX1S01DINWQ
		CTG156		Bradi4g39980	-	-	-	trB6U8S0B6U8S0MAIZE	-	-	-	HJKAX1S01C1DLU	-	-	-	HJKAX1S01C1DLU
				Bradi4g05620	Os12t0538700	-	HvgnlUGHv#S58593306,TagnlUGTa#S22387997	trB6SLL3B6SLL3MAIZE	-	-	-	HJKAX1S01A4JA8,HJKAX1S01BLLOU,HJKAX1S01C4XLI,HJKAX1S01CE37B,HJKAX1S01DBJIL	HJKAX1S01A4JA8,HJKAX1S01C4XLI,HJKAX1S01CE37B,HJKAX1S01DBJIL	-	HJKAX1S01BLLOU,HJKAX1S01C4XLI,HJKAX1S01CE37B,HJKAX1S01DBJIL,HJKAX1S01DXTGF	HJKAX1S01DXTGF
				Bradi4g05630	Os12t0538600	-	-	-	-	-	-	HJKAX1S01D6651,HJKAX1S01EF8FS	HJKAX1S01D6651,HJKAX1S01EF8FS	-	-	-
				Bradi4g05660	Os01t0368900,Os12t0538600	-	HvgnlUGHv#S58578017,HvgnlUGHv#S58593306	trB6SLL3B6SLL3MAIZE	-	-	-	HJKAX1S01B2A3S,HJKAX1S01C84DQ,HJKAX1S01CQUX0	HJKAX1S01B2A3S,HJKAX1S01C84DQ,HJKAX1S01CQUX0	-	HJKAX1S01B2A3S,HJKAX1S01C84DQ	HJKAX1S01C84DQ,HJKAX1S01CQUX0
				Bradi4g05680	-	Sb01g043010.1	-	trQ4LB15Q4LB15HORVU	-	-	-	HJKAX1S01D6VXF	-	HJKAX1S01D6VXF	-	HJKAX1S01D6VXF
				Bradi4g05690	Os12t0538500	Sb08g017080.1	TagnlUGTa#S52546899,TagnlUGTa#S52543084	trC4J5T4C4J5T4MAIZE,trQ8LJR1Q8LJR1MAIZE,trB4FSR7B4FSR7MAIZE	-	-	-	HJKAX1S01B7WWF,HJKAX1S01CI5SN,HJKAX1S01EW1M9	HJKAX1S01EW1M9,HJKAX1S01AGS8R	HJKAX1S01EW1M9	HJKAX1S01B7WWF,HJKAX1S01CI5SN,HJKAX1S01AGS8R,HJKAX1S01ALK5G,HJKAX1S01AYBB9,HJKAX1S01CKBDP,HJKAX1S01DIOMR,HJKAX1S01DP052,HJKAX1S01EAPFO,HJKAX1S01ELE3I	HJKAX1S01B7WWF,HJKAX1S01CI5SN,HJKAX1S01EW1M9,HJKAX1S01AGS8R
				Bradi4g05710	Os12t0538300	Sb01g044460.1	TagnlUGTa#S52543134	trC0PN54C0PN54MAIZE,trB4FYB9B4FYB9MAIZE	-	-	-	HJKAX1S01AO4ZX,HJKAX1S01CEV4S,HJKAX1S01DEC9G,HJKAX1S01DFQZR,HJKAX1S01EPQ1S	HJKAX1S01AO4ZX,HJKAX1S01CEV4S,HJKAX1S01DEC9G,HJKAX1S01DFQZR,HJKAX1S01EPQ1S,HJKAX1S01EQ1WG	HJKAX1S01AO4ZX,HJKAX1S01DEC9G,HJKAX1S01DFQZR,HJKAX1S01EPQ1S	HJKAX1S01AO4ZX,HJKAX1S01CEV4S,HJKAX1S01DEC9G,HJKAX1S01DFQZR,HJKAX1S01EPQ1S,HJKAX1S01AW5PP,HJKAX1S01B94PH,HJKAX1S01BABKV,HJKAX1S01BXUIG,HJKAX1S01D83PR,HJKAX1S01DFPK6,HJKAX1S01DPAHG,HJKAX1S01ELYQF,HJKAX1S01EQ1WG,HJKAX1S01EQYWT	HJKAX1S01CEV4S,HJKAX1S01EPQ1S,HJKAX1S01AW5PP,HJKAX1S01BXUIG
		CTG157		Bradi4g05720	-	-	TagnlUGTa#S52542019	-	-	-	-	HJKAX1S01D3CPD,HJKAX1S01EHUJ2,HJKAX1S01EL9F4	-	-	HJKAX1S01D3CPD,HJKAX1S01EL9F4,HJKAX1S01AQR8M,HJKAX1S01D56H3,HJKAX1S01DDESN,HJKAX1S01DNSVQ	-
				Bradi4g05817	-	-	TagnlUGTa#S52543733	trB6TMF5B6TMF5MAIZE	-	-	-	HJKAX1S01A9H4M,HJKAX1S01AGP70,HJKAX1S01AXD5P,HJKAX1S01BO8B4,HJKAX1S01EW01Q	-	-	HJKAX1S01AGP70,HJKAX1S01AXD5P,HJKAX1S01BO8B4,HJKAX1S01B45VD,HJKAX1S01BWVXA,HJKAX1S01CHHE9,HJKAX1S01D90M5,HJKAX1S01D9JNH,HJKAX1S01DA1PN,HJKAX1S01ELMSJ	HJKAX1S01EW01Q
				Bradi4g05830	-	Sb08g017020.1	TagnlUGTa#S58866552	-	-	-	-	HJKAX1S01AZZA4,HJKAX1S01C3QWG,HJKAX1S01D40E8,HJKAX1S01D8K5Z	-	HJKAX1S01AZZA4,HJKAX1S01C3QWG,HJKAX1S01D8K5Z,HJKAX1S01AZZBM,HJKAX1S01DK9QA,HJKAX1S01E4XVE	HJKAX1S01AZZA4,HJKAX1S01D40E8,HJKAX1S01D8K5Z,HJKAX1S01AZZBM,HJKAX1S01BJS09,HJKAX1S01BVP6M,HJKAX1S01DK9QA,HJKAX1S01E4XVE	-
		CTG157		Bradi4g05840	Os12t0535900	Sb08g017010.1	HvgnlUGHv#S58586702	trB7ZX72B7ZX72MAIZE,trD2DMM9D2DMM9MAIZE	-	-	-	HJKAX1S01A88ZI,HJKAX1S01CJAA3,HJKAX1S01CLJ01,HJKAX1S01CVHDD	HJKAX1S01A88ZI,HJKAX1S01CJAA3,HJKAX1S01CLJ01,HJKAX1S01CVHDD	HJKAX1S01A88ZI,HJKAX1S01CJAA3,HJKAX1S01CVHDD	HJKAX1S01A88ZI,HJKAX1S01CJAA3,HJKAX1S01CLJ01,HJKAX1S01CVHDD	HJKAX1S01A88ZI,HJKAX1S01CJAA3,HJKAX1S01CVHDD
				Bradi4g05860	-	-	HvgnlUGHv#S58594788	spP02902ACP1HORVU	BE443334	C-5DS1-0.63	-	HJKAX1S01AFYCW,HJKAX1S01BAQH7,HJKAX1S01CMLU5	-	-	HJKAX1S01AFYCW,HJKAX1S01CMLU5,HJKAX1S01AHPE0,HJKAX1S01ALAI7,HJKAX1S01ARWIE,HJKAX1S01AU85M,HJKAX1S01BAHM8,HJKAX1S01BBBUJ,HJKAX1S01BT4OR,HJKAX1S01DK3ZP,HJKAX1S01DM061,HJKAX1S01B1R4M,HJKAX1S01DO6LL	HJKAX1S01BAQH7,HJKAX1S01BBBUJ
				Bradi4g05890	Os12t0534100	Sb08g016990.1	TagnlUGTa#S37929428	trB6T2G6B6T2G6MAIZE	-	-	-	HJKAX1S01EO1ET	HJKAX1S01EO1ET	HJKAX1S01EO1ET,HJKAX1S01CN6FU,HJKAX1S01EYVDO	HJKAX1S01EO1ET,HJKAX1S01CN6FU,HJKAX1S01EYVDO	HJKAX1S01EO1ET,HJKAX1S01CN6FU,HJKAX1S01EYVDO
				Bradi4g05897	Os01t0375200	-	HvgnlUGHv#S58591553	trB4FAK2B4FAK2MAIZE,trB6TSW1B6TSW1MAIZE,trB4FH30B4FH30MAIZE	-	-	-	HJKAX1S01BH1RR,HJKAX1S01DGBSQ	HJKAX1S01DGBSQ	-	HJKAX1S01BH1RR,HJKAX1S01DGBSQ,HJKAX1S01A0CPZ	HJKAX1S01BH1RR,HJKAX1S01DGBSQ,HJKAX1S01A0CPZ
				Bradi4g05910	-	Sb04g036130.1	HvgnlUGHv#S39526176	-	-	-	-	HJKAX1S01BHX5T,HJKAX1S01D8MUU	-	HJKAX1S01D8MUU,HJKAX1S01C7P5O	HJKAX1S01D8MUU,HJKAX1S01C7P5O	-
				Bradi4g05917	Os12t0533800	Sb08g016960.1	HvgnlUGHv#S58600607	trB4G1G8B4G1G8MAIZE,trB4FFM7B4FFM7MAIZE,trC0P4P8C0P4P8MAIZE	-	-	-	HJKAX1S01AET0X	HJKAX1S01AET0X	HJKAX1S01AET0X	HJKAX1S01AET0X,HJKAX1S01AI6GS,HJKAX1S01BRSH2,HJKAX1S01DW95R,HJKAX1S01EXGXF	HJKAX1S01AET0X,HJKAX1S01AI6GS,HJKAX1S01DW95R
				Bradi4g05930	Os12t0533700	Sb03g033850.2	TagnlUGTa#S58904035	trB8A2I9B8A2I9MAIZE,trB6TK31B6TK31MAIZE,trC0HGW3C0HGW3MAIZE	-	-	-	HJKAX1S01C7PZL,HJKAX1S01CARFI	HJKAX1S01C7PZL,HJKAX1S01CARFI	HJKAX1S01C7PZL,HJKAX1S01CARFI,HJKAX1S01EWO1Q	HJKAX1S01C7PZL,HJKAX1S01CARFI,HJKAX1S01BJ5IQ,HJKAX1S01CTXK3,HJKAX1S01CYKJE,HJKAX1S01E47UH,HJKAX1S01EWO1Q	HJKAX1S01C7PZL,HJKAX1S01CARFI,HJKAX1S01CTXK3,HJKAX1S01E47UH,HJKAX1S01EWO1Q
				Bradi4g05940	Os06t0168500	Sb08g016910.1	TagnlUGTa#S58902776,HvgnlUGHv#S39523237	trC0PMU3C0PMU3MAIZE	-	-	-	HJKAX1S01B00DK,HJKAX1S01BH0U8,HJKAX1S01CGHPP,HJKAX1S01CLG7C,HJKAX1S01CPPGT,HJKAX1S01CS7JG,HJKAX1S01DWJDA	HJKAX1S01BH0U8,HJKAX1S01CLG7C,HJKAX1S01CPPGT,HJKAX1S01DWJDA	HJKAX1S01B00DK,HJKAX1S01CLG7C,HJKAX1S01CPPGT,HJKAX1S01DWJDA,HJKAX1S01AZRAP	HJKAX1S01B00DK,HJKAX1S01CPPGT,HJKAX1S01AZRAP,HJKAX1S01BHV71,HJKAX1S01BLI6F,HJKAX1S01BOAHQ,HJKAX1S01BXFH3,HJKAX1S01D20OA	HJKAX1S01B00DK,HJKAX1S01CPPGT,HJKAX1S01DWJDA,HJKAX1S01AZRAP
		CTG157		Bradi4g05950	Os12t0533500,Os05t0145400	Sb08g016860.1	TagnlUGTa#S40978331	trA8BCW8A8BCW8WHEAT	-	-	-	HJKAX1S01A7R6F,HJKAX1S01BCYDE,HJKAX1S01BR9P2,HJKAX1S01BYFXT,HJKAX1S01C5WLI,HJKAX1S01CA65S,HJKAX1S01CM82D,HJKAX1S01D3M6P,HJKAX1S01EJ2E6,HJKAX1S01EMGG9,HJKAX1S01EOI0R	HJKAX1S01BCYDE,HJKAX1S01BR9P2,HJKAX1S01BYFXT,HJKAX1S01CM82D,HJKAX1S01D3M6P,HJKAX1S01EJ2E6,HJKAX1S01EMGG9,HJKAX1S01EOI0R,HJKAX1S01CXT3Z	HJKAX1S01BR9P2,HJKAX1S01BYFXT,HJKAX1S01C5WLI,HJKAX1S01D3M6P,HJKAX1S01EMGG9,HJKAX1S01A93UQ,HJKAX1S01ASPAQ,HJKAX1S01CA34T,HJKAX1S01CXT3Z	HJKAX1S01A7R6F,HJKAX1S01BCYDE,HJKAX1S01BR9P2,HJKAX1S01BYFXT,HJKAX1S01C5WLI,HJKAX1S01CM82D,HJKAX1S01D3M6P,HJKAX1S01EJ2E6,HJKAX1S01EMGG9,HJKAX1S01EOI0R,HJKAX1S01A93UQ,HJKAX1S01ASPAQ,HJKAX1S01C7UML,HJKAX1S01CA34T,HJKAX1S01CXT3Z,HJKAX1S01ERJVM	HJKAX1S01A7R6F,HJKAX1S01BCYDE,HJKAX1S01BR9P2,HJKAX1S01C5WLI,HJKAX1S01CA65S,HJKAX1S01CM82D,HJKAX1S01D3M6P,HJKAX1S01EJ2E6,HJKAX1S01EMGG9,HJKAX1S01EOI0R,HJKAX1S01A93UQ,HJKAX1S01ASPAQ,HJKAX1S01C7UML,HJKAX1S01CA34T,HJKAX1S01CXT3Z
		CTG157		Bradi4g05960	Os12t0533400	-	TagnlUGTa#S17989301,HvgnlUGHv#S41556422	trB6TXT7B6TXT7MAIZE,trC0PMX7C0PMX7MAIZE	-	-	-	HJKAX1S01B2T2B,HJKAX1S01C1JP9,HJKAX1S01C7EG2,HJKAX1S01CZFHJ,HJKAX1S01D8IEF,HJKAX1S01DC69V,HJKAX1S01DGYXH,HJKAX1S01EEUPZ	HJKAX1S01B2T2B,HJKAX1S01C1JP9,HJKAX1S01C7EG2,HJKAX1S01CZFHJ,HJKAX1S01D8IEF	-	HJKAX1S01B2T2B,HJKAX1S01C1JP9,HJKAX1S01C7EG2,HJKAX1S01CZFHJ,HJKAX1S01D8IEF,HJKAX1S01EEUPZ	HJKAX1S01CZFHJ,HJKAX1S01D8IEF,HJKAX1S01DGYXH,HJKAX1S01EEUPZ
				Bradi4g05980	Os12t0530100	Sb08g016840.1	HvgnlUGHv#S58583820,ZmgnlUGZm#S50711266	trC0PBB3C0PBB3MAIZE,trB4F7T9B4F7T9MAIZE	-	-	-	HJKAX1S01B76DI,HJKAX1S01CS3VZ,HJKAX1S01ELKH2	HJKAX1S01B76DI,HJKAX1S01CS3VZ,HJKAX1S01ELKH2	HJKAX1S01B76DI,HJKAX1S01ELKH2	HJKAX1S01B76DI,HJKAX1S01CS3VZ,HJKAX1S01ELKH2,HJKAX1S01AZ5S5	HJKAX1S01B76DI,HJKAX1S01CS3VZ,HJKAX1S01ELKH2
		CTG95		Bradi4g06000	Os12t0600100,Os12t0599900	Sb08g020450.1	TagnlUGTa#S58891185,TagnlUGTa#S52547040,TagnlUGTa#S58856143	trB4FG08B4FG08MAIZE	-	-	-	HJKAX1S01A1152,HJKAX1S01BOBPR,HJKAX1S01BXXPZ,HJKAX1S01CTSE3,HJKAX1S01DBYEP,HJKAX1S01E2WL4,HJKAX1S01E5K6P	HJKAX1S01BOBPR,HJKAX1S01BXXPZ,HJKAX1S01E2WL4	HJKAX1S01E2WL4	HJKAX1S01A1152,HJKAX1S01BOBPR,HJKAX1S01BXXPZ,HJKAX1S01CTSE3,HJKAX1S01E2WL4	HJKAX1S01BXXPZ,HJKAX1S01CTSE3
		CTG138		Bradi4g06300	Os12t0515400	Sb08g016630.1	TagnlUGTa#S52543587	trC4JBI8C4JBI8MAIZE	-	-	-	HJKAX1S01AQCXN,HJKAX1S01COA45,HJKAX1S01EZAX8	HJKAX1S01AQCXN,HJKAX1S01EZAX8	HJKAX1S01AQCXN,HJKAX1S01EZAX8,HJKAX1S01CJWEL	HJKAX1S01AQCXN,HJKAX1S01COA45,HJKAX1S01EZAX8,HJKAX1S01C5K3E,HJKAX1S01CJWEL,HJKAX1S01CP891,HJKAX1S01DLSEI	HJKAX1S01AQCXN,HJKAX1S01COA45,HJKAX1S01CJWEL
		CTG138		Bradi4g06310	Os05t0558900	Sb09g003950.1	TagnlUGTa#S58900681,HvgnlUGHv#S58582659,HvgnlUGHv#S58587825	trB6SHI1B6SHI1MAIZE	-	-	-	HJKAX1S01A6ZYU,HJKAX1S01AGKL2,HJKAX1S01AH3RE,HJKAX1S01AJCVM,HJKAX1S01BQ440,HJKAX1S01BVNM2,HJKAX1S01CGVGU,HJKAX1S01CREL0,HJKAX1S01D13LQ,HJKAX1S01D4H6V,HJKAX1S01DQJCZ,HJKAX1S01EILEX	HJKAX1S01AGKL2,HJKAX1S01AJCVM,HJKAX1S01BQ440,HJKAX1S01CGVGU,HJKAX1S01CREL0,HJKAX1S01D13LQ,HJKAX1S01EILEX	HJKAX1S01AH3RE,HJKAX1S01BQ440,HJKAX1S01BVNM2,HJKAX1S01CGVGU,HJKAX1S01D13LQ,HJKAX1S01EILEX	HJKAX1S01A6ZYU,HJKAX1S01AGKL2,HJKAX1S01AJCVM,HJKAX1S01BVNM2,HJKAX1S01CGVGU,HJKAX1S01CREL0,HJKAX1S01D13LQ,HJKAX1S01DQJCZ,HJKAX1S01EILEX,HJKAX1S01B5ED8	HJKAX1S01A6ZYU,HJKAX1S01AH3RE,HJKAX1S01BQ440,HJKAX1S01BVNM2,HJKAX1S01CGVGU,HJKAX1S01D13LQ,HJKAX1S01EILEX
				Bradi4g06317	Os12t0515300	Sb08g016620.1	HvgnlUGHv#S21989921	trG3M8E6G3M8E6MAIZE	-	-	-	HJKAX1S01AVWL0	HJKAX1S01AVWL0	HJKAX1S01AVWL0	HJKAX1S01AVWL0,HJKAX1S01AYV6J,HJKAX1S01B3UVB,HJKAX1S01DPCGZ,HJKAX1S01DY71G,HJKAX1S01EAD0U	HJKAX1S01AVWL0,HJKAX1S01DY71G
		CTG138		Bradi4g06330	Os11t0637800	Sb05g025420.1	TagnlUGTa#S58900091,HvgnlUGHv#S39527208	trB6T575B6T575MAIZE,trQ7X9L2Q7X9L2WHEAT	BE500291	C-5DS1-0.63	-	HJKAX1S01ARIOW,HJKAX1S01DFEFA,HJKAX1S01BIE33,HJKAX1S01ETZEL	HJKAX1S01ARIOW,HJKAX1S01DFEFA,HJKAX1S01ETZEL	HJKAX1S01ARIOW	HJKAX1S01ARIOW,HJKAX1S01DFEFA,HJKAX1S01BIE33,HJKAX1S01ETZEL,HJKAX1S01DUL0H,HJKAX1S01EK354	HJKAX1S01ARIOW,HJKAX1S01DFEFA,HJKAX1S01ETZEL
		CTG138		Bradi4g06340	Os12t0514900	Sb08g016580.1	TagnlUGTa#S58867686,HvgnlUGHv#S58598855	trB6SIC7B6SIC7MAIZE	-	-	-	HJKAX1S01A6Y6R,HJKAX1S01B43O1,HJKAX1S01C871O	HJKAX1S01A6Y6R,HJKAX1S01B43O1,HJKAX1S01C871O,HJKAX1S01DSI8Z	HJKAX1S01A6Y6R,HJKAX1S01C871O,HJKAX1S01DSI8Z	HJKAX1S01A6Y6R,HJKAX1S01B43O1,HJKAX1S01C871O,HJKAX1S01DSI8Z	HJKAX1S01A6Y6R,HJKAX1S01C871O,HJKAX1S01DSI8Z
		CTG138		Bradi4g06350	Os12t0514600	Sb05g025400.1,Sb08g016570.1	HvgnlUGHv#S12559399,TagnlUGTa#S26026820	trB6SRK6B6SRK6MAIZE	-	-	-	HJKAX1S01A7YQ8,HJKAX1S01DO8VD,HJKAX1S01ELQ2S	HJKAX1S01A7YQ8,HJKAX1S01DO8VD,HJKAX1S01ELQ2S	HJKAX1S01DO8VD,HJKAX1S01ELQ2S	HJKAX1S01A7YQ8,HJKAX1S01DO8VD,HJKAX1S01ELQ2S,HJKAX1S01COKC4,HJKAX1S01EV5NO	HJKAX1S01DO8VD,HJKAX1S01ELQ2S
		CTG138		Bradi4g06370	Os12t0514500	Sb08g016560.1	TagnlUGTa#S52547038	trC0PDG3C0PDG3MAIZE	-	-	-	HJKAX1S01AT38K,HJKAX1S01BSDRV,HJKAX1S01BYJV6,HJKAX1S01CC4IW,HJKAX1S01CQA3C,HJKAX1S01CTCV0,HJKAX1S01D70DF,HJKAX1S01DKOLW,HJKAX1S01DKUI7,HJKAX1S01DM534,HJKAX1S01DZX98	HJKAX1S01AT38K,HJKAX1S01BSDRV,HJKAX1S01BYJV6,HJKAX1S01CC4IW,HJKAX1S01CQA3C,HJKAX1S01CTCV0,HJKAX1S01D70DF,HJKAX1S01DKOLW,HJKAX1S01DKUI7,HJKAX1S01DM534,HJKAX1S01DZX98	HJKAX1S01AT38K,HJKAX1S01BYJV6,HJKAX1S01CC4IW,HJKAX1S01CTCV0,HJKAX1S01D70DF,HJKAX1S01DKUI7,HJKAX1S01DZX98	HJKAX1S01AT38K,HJKAX1S01BSDRV,HJKAX1S01BYJV6,HJKAX1S01CC4IW,HJKAX1S01CQA3C,HJKAX1S01D70DF,HJKAX1S01DKOLW,HJKAX1S01DM534,HJKAX1S01DZX98	HJKAX1S01AT38K,HJKAX1S01BYJV6,HJKAX1S01CC4IW,HJKAX1S01CTCV0,HJKAX1S01DZX98
		CTG138		Bradi4g06380	Os04t0636700	Sb06g030070.1	HvgnlUGHv#S58589186	trB6SY48B6SY48MAIZE	-	-	-	HJKAX1S01BN2NQ,HJKAX1S01ED05C	HJKAX1S01BN2NQ,HJKAX1S01ED05C,HJKAX1S01DYSJD	HJKAX1S01BN2NQ,HJKAX1S01ED05C,HJKAX1S01A91XM,HJKAX1S01AFGD9,HJKAX1S01CXOHS,HJKAX1S01DYLHS	HJKAX1S01BN2NQ,HJKAX1S01ED05C,HJKAX1S01A91XM,HJKAX1S01AFGD9,HJKAX1S01B4HMD,HJKAX1S01CW89A,HJKAX1S01CXOHS,HJKAX1S01DEVXA,HJKAX1S01DGKEJ,HJKAX1S01DYLHS,HJKAX1S01DYSJD,HJKAX1S01EDCV3,HJKAX1S01EPUOD,HJKAX1S01ESUR8	HJKAX1S01BN2NQ,HJKAX1S01ED05C,HJKAX1S01A91XM,HJKAX1S01AFGD9,HJKAX1S01DYLHS,HJKAX1S01EPUOD
				Bradi4g06400	-	-	HvgnlUGHv#S58578302	-	-	-	-	HJKAX1S01DPJH5	-	-	HJKAX1S01DPJH5,HJKAX1S01CXW61	-
				Bradi4g06410	Os12t0514000	-	HvgnlUGHv#S58586557	trB6TI70B6TI70MAIZE	-	-	-	HJKAX1S01C18VP	HJKAX1S01C18VP	-	HJKAX1S01C18VP,HJKAX1S01AQJUC,HJKAX1S01BYX26,HJKAX1S01C4AHB,HJKAX1S01EJFKJ	HJKAX1S01C18VP,HJKAX1S01AQJUC,HJKAX1S01EJFKJ
		CTG138		Bradi4g06434	Os12t0511300	-	TagnlUGTa#S58894753	trC0P2Z6C0P2Z6MAIZE	BE444644	C-5DS1-0.63	-	HJKAX1S01CPXMH,HJKAX1S01DZZN7,HJKAX1S01A75OR,HJKAX1S01BY2ZH,HJKAX1S01DRJAS	HJKAX1S01CPXMH,HJKAX1S01DZZN7,HJKAX1S01BY2ZH,HJKAX1S01DRJAS	-	HJKAX1S01CPXMH,HJKAX1S01DZZN7,HJKAX1S01DRJAS,HJKAX1S01A2O9J,HJKAX1S01A4L21,HJKAX1S01CAUMW,HJKAX1S01DDMC2	HJKAX1S01CPXMH,HJKAX1S01DZZN7,HJKAX1S01A75OR,HJKAX1S01BY2ZH,HJKAX1S01DRJAS
				Bradi4g06460	Os04t0378575	Sb04g020480.1	-	trQ84KC9Q84KC9HORVU	-	-	-	HJKAX1S01D0Y3K	HJKAX1S01D0Y3K	HJKAX1S01D0Y3K	-	HJKAX1S01D0Y3K
				Bradi4g06470	Os12t0209901	-	-	-	-	-	-	HJKAX1S01CE7KR	HJKAX1S01CE7KR	-	-	-
				Bradi4g06485	-	Sb01g042200.1	PvrgnlUGPvr#S49347205	trC4JBC0C4JBC0MAIZE,trB4F9N0B4F9N0MAIZE	-	-	-	HJKAX1S01B6MC5	-	HJKAX1S01EC836	HJKAX1S01B6MC5,HJKAX1S01BZP7T,HJKAX1S01D0VZ3,HJKAX1S01EC836	HJKAX1S01B6MC5,HJKAX1S01BZP7T,HJKAX1S01D0VZ3
				Bradi4g06500	Os12t0511000	Sb08g016460.1	TagnlUGTa#S52543043	trB4FBP9B4FBP9MAIZE,trB4FF87B4FF87MAIZE	-	-	-	HJKAX1S01DI2G7,HJKAX1S01DXLN2,HJKAX1S01ER25D	HJKAX1S01DI2G7,HJKAX1S01DXLN2,HJKAX1S01ER25D	HJKAX1S01DI2G7,HJKAX1S01DXLN2,HJKAX1S01ER25D	HJKAX1S01DI2G7,HJKAX1S01DXLN2,HJKAX1S01ER25D,HJKAX1S01AG9VC,HJKAX1S01E43UW,HJKAX1S01ECJPL	HJKAX1S01DI2G7,HJKAX1S01DXLN2,HJKAX1S01ER25D
				Bradi4g06510	Os06t0237300	-	-	trB6TAQ0B6TAQ0MAIZE	-	-	-	HJKAX1S01AZ86Y	HJKAX1S01AZ86Y	-	-	HJKAX1S01AZ86Y
				Bradi4g06520	-	-	TagnlUGTa#S16262691	trB6TSX3B6TSX3MAIZE	-	-	-	HJKAX1S01A9N2V	-	-	HJKAX1S01A9N2V,HJKAX1S01BR49H,HJKAX1S01D233L,HJKAX1S01DFOJ2,HJKAX1S01DP077	HJKAX1S01D233L
				Bradi4g06630	Os12t0508266	Sb08g016307.1	TagnlUGTa#S58912642,TagnlUGTa#S32738702	trB4FWF5B4FWF5MAIZE	-	-	-	HJKAX1S01AQDA4,HJKAX1S01B1QRK	HJKAX1S01AQDA4,HJKAX1S01B1QRK	HJKAX1S01AQDA4,HJKAX1S01B1QRK	HJKAX1S01AQDA4,HJKAX1S01B1QRK,HJKAX1S01AM93H,HJKAX1S01ANH8S,HJKAX1S01AT96X,HJKAX1S01AXQQG,HJKAX1S01B0OSQ,HJKAX1S01B2WAU,HJKAX1S01B3CLO,HJKAX1S01B8J2K,HJKAX1S01BAM9Y,HJKAX1S01BD99A,HJKAX1S01BFBCP,HJKAX1S01BKXG3,HJKAX1S01BPJL9,HJKAX1S01CVPST,HJKAX1S01D3MS1,HJKAX1S01D4MTZ,HJKAX1S01DA9AK,HJKAX1S01EQFCG,HJKAX1S01EQI8H	HJKAX1S01AQDA4,HJKAX1S01B1QRK
				Bradi4g06640	Os11t0634200	-	TagnlUGTa#S58855071	trB4FYT6B4FYT6MAIZE,trB6SQ64B6SQ64MAIZE	-	-	-	HJKAX1S01D5AJK	HJKAX1S01D5AJK	-	HJKAX1S01D5AJK,HJKAX1S01A6N5Z,HJKAX1S01AUNVI,HJKAX1S01C0F6P,HJKAX1S01C0R70,HJKAX1S01CGUUK,HJKAX1S01DCN8J,HJKAX1S01DHN4P,HJKAX1S01EF6B4,HJKAX1S01EJHKJ,HJKAX1S01EQHAM	HJKAX1S01C0F6P,HJKAX1S01C0R70,HJKAX1S01CGUUK,HJKAX1S01EF6B4
				Bradi4g06650	Os12t0508100	Sb08g016300.1	TagnlUGTa#S58882398	trB4FYT6B4FYT6MAIZE	-	-	-	HJKAX1S01AD2D0,HJKAX1S01ARXUF	HJKAX1S01AD2D0	HJKAX1S01AD2D0,HJKAX1S01DF0HP	HJKAX1S01AD2D0,HJKAX1S01AFN1R,HJKAX1S01ARI54,HJKAX1S01BZHRL,HJKAX1S01CMPJ6,HJKAX1S01D6V32,HJKAX1S01DDT3V,HJKAX1S01DF0HP,HJKAX1S01DF774,HJKAX1S01DGNM2,HJKAX1S01DN89H,HJKAX1S01EGW8I	HJKAX1S01AD2D0,HJKAX1S01DF0HP
				Bradi4g06665	Os12t0507600	Sb08g016270.1	-	trB4FJR6B4FJR6MAIZE	-	-	-	HJKAX1S01BL2JD,HJKAX1S01BXCW4,HJKAX1S01EJEG2	HJKAX1S01BL2JD,HJKAX1S01BXCW4,HJKAX1S01EJEG2	HJKAX1S01BL2JD,HJKAX1S01BXCW4,HJKAX1S01EJEG2	-	HJKAX1S01BXCW4,HJKAX1S01EJEG2
		CTG138		Bradi4g06670	Os03t0761000,Os12t0507500	-	ZmgnlUGZm#S35719192	trB6T2N1B6T2N1MAIZE	-	-	-	HJKAX1S01BXDJ9,HJKAX1S01EFB0R	HJKAX1S01BXDJ9,HJKAX1S01EFB0R,HJKAX1S01BY1IK	-	HJKAX1S01BXDJ9,HJKAX1S01EFB0R,HJKAX1S01AOS9W,HJKAX1S01APJR1,HJKAX1S01BY1IK,HJKAX1S01BZ5IP,HJKAX1S01C4JUV,HJKAX1S01CJVJ3,HJKAX1S01CQHGT,HJKAX1S01DEYH5,HJKAX1S01EABVZ,HJKAX1S01EVE82,HJKAX1S01EZKW3	HJKAX1S01EFB0R,HJKAX1S01BY1IK,HJKAX1S01CQHGT
				Bradi4g06680	Os12t0507400	Sb08g016250.1	TagnlUGTa#S22382366	-	-	-	-	HJKAX1S01D55HE,HJKAX1S01DDPP1	HJKAX1S01D55HE,HJKAX1S01DDPP1	HJKAX1S01D55HE	HJKAX1S01DDPP1	-
		CTG138		Bradi4g06690	Os12t0507300	Sb08g016240.1	TagnlUGTa#S58859181	trB4FAQ8B4FAQ8MAIZE,trB7ZZ27B7ZZ27MAIZE	-	-	-	HJKAX1S01BLR42,HJKAX1S01CY9YZ,HJKAX1S01D4Q17	HJKAX1S01BLR42	HJKAX1S01BLR42	HJKAX1S01BLR42,HJKAX1S01AG1FC,HJKAX1S01B76O9,HJKAX1S01BFBK7,HJKAX1S01C99IG,HJKAX1S01D4MO7,HJKAX1S01EVTVY	HJKAX1S01BLR42,HJKAX1S01CY9YZ,HJKAX1S01D4Q17,HJKAX1S01D4MO7
		CTG135		Bradi4g07167	Os12t0489100,Os07t0163800,Os12t0489200,Os11t0573000	Sb08g015020.1	TagnlUGTa#S58906807,HvgnlUGHv#S58595762	trC0PEZ4C0PEZ4MAIZE,trB4FHY8B4FHY8MAIZE	-	-	-	HJKAX1S01A4MV4,HJKAX1S01AKCTE,HJKAX1S01AZ7G1,HJKAX1S01B3X79,HJKAX1S01BJVAB,HJKAX1S01C3D4K,HJKAX1S01DDAJX,HJKAX1S01DII0K,HJKAX1S01E3E1T,HJKAX1S01EASBS,HJKAX1S01ECRSO,HJKAX1S01EI98Z,HJKAX1S01EN7OG,HJKAX1S01ETXRX	HJKAX1S01A4MV4,HJKAX1S01B3X79,HJKAX1S01BJVAB,HJKAX1S01C3D4K,HJKAX1S01DDAJX,HJKAX1S01DII0K,HJKAX1S01EASBS,HJKAX1S01ETXRX	HJKAX1S01DDAJX	HJKAX1S01A4MV4,HJKAX1S01AKCTE,HJKAX1S01AZ7G1,HJKAX1S01B3X79,HJKAX1S01BJVAB,HJKAX1S01C3D4K,HJKAX1S01DDAJX,HJKAX1S01E3E1T,HJKAX1S01EASBS,HJKAX1S01ECRSO,HJKAX1S01EI98Z,HJKAX1S01EN7OG,HJKAX1S01ETXRX	HJKAX1S01B3X79,HJKAX1S01DDAJX,HJKAX1S01DII0K,HJKAX1S01ECRSO,HJKAX1S01EI98Z
		CTG135		Bradi4g39020	Os12t0290150	Sb08g010620.1	HvgnlUGHv#S58595475,TagnlUGTa#S58883476	-	-	-	-	HJKAX1S01BDR53,HJKAX1S01BPYUO,HJKAX1S01BYDZT,HJKAX1S01BZBSN,HJKAX1S01CIQ5F,HJKAX1S01CPQOR,HJKAX1S01CPSBX,HJKAX1S01DM0U3,HJKAX1S01ENRN8	HJKAX1S01BDR53,HJKAX1S01BPYUO,HJKAX1S01BYDZT,HJKAX1S01BZBSN,HJKAX1S01CIQ5F,HJKAX1S01CPQOR,HJKAX1S01CPSBX,HJKAX1S01DM0U3,HJKAX1S01ENRN8,HJKAX1S01CZEFA	HJKAX1S01BDR53,HJKAX1S01BPYUO,HJKAX1S01BYDZT,HJKAX1S01BZBSN,HJKAX1S01CPQOR,HJKAX1S01CPSBX,HJKAX1S01DM0U3,HJKAX1S01ENRN8,HJKAX1S01AHPS0	HJKAX1S01BDR53,HJKAX1S01BPYUO,HJKAX1S01BZBSN,HJKAX1S01CIQ5F,HJKAX1S01CPQOR,HJKAX1S01CPSBX,HJKAX1S01ENRN8,HJKAX1S01AHPS0,HJKAX1S01B7DH6,HJKAX1S01CZEFA,HJKAX1S01D08LT,HJKAX1S01DJAX7,HJKAX1S01DYB3Q	-
				Bradi4g39040	Os12t0288400	Sb0011s003320.1	TagnlUGTa#S52542468	trB6TK33B6TK33MAIZE	-	-	-	HJKAX1S01D1O1N,HJKAX1S01EBI7Z	HJKAX1S01D1O1N,HJKAX1S01EBI7Z	HJKAX1S01AMU2F	HJKAX1S01D1O1N,HJKAX1S01EBI7Z,HJKAX1S01A6G2A,HJKAX1S01AMU2F,HJKAX1S01AXAPD,HJKAX1S01BJISW,HJKAX1S01C8SSM,HJKAX1S01CZB4G,HJKAX1S01DVURK,HJKAX1S01EZQRP	HJKAX1S01D1O1N,HJKAX1S01EBI7Z
				Bradi4g39060	Os12t0285600	Sb08g011100.1	TagnlUGTa#S58860824,TagnlUGTa#S58883465	trC0PG99C0PG99MAIZE	-	-	-	HJKAX1S01ADUN4,HJKAX1S01AYP97,HJKAX1S01BB51G,HJKAX1S01C0P6U,HJKAX1S01DIEVA,HJKAX1S01DN0NU,HJKAX1S01DRZK1,HJKAX1S01EKLT5	HJKAX1S01ADUN4,HJKAX1S01AYP97,HJKAX1S01BB51G,HJKAX1S01C0P6U,HJKAX1S01DIEVA,HJKAX1S01DN0NU,HJKAX1S01EKLT5	HJKAX1S01ADUN4	HJKAX1S01ADUN4,HJKAX1S01AYP97,HJKAX1S01BB51G,HJKAX1S01C0P6U,HJKAX1S01DN0NU,HJKAX1S01EKLT5	HJKAX1S01ADUN4,HJKAX1S01AYP97,HJKAX1S01BB51G,HJKAX1S01C0P6U,HJKAX1S01DN0NU,HJKAX1S01DRZK1,HJKAX1S01EKLT5
		CTG135		Bradi4g39080	Os12t0284000	Sb04g024990.1	HvgnlUGHv#S58581638	-	-	-	-	HJKAX1S01AICN7,HJKAX1S01CCP4R,HJKAX1S01CL708,HJKAX1S01CO3HX,HJKAX1S01E5953,HJKAX1S01EX6D9	HJKAX1S01AICN7,HJKAX1S01CCP4R,HJKAX1S01CL708,HJKAX1S01CO3HX,HJKAX1S01E5953,HJKAX1S01EX6D9,HJKAX1S01DRILU	HJKAX1S01CL708	HJKAX1S01CCP4R,HJKAX1S01CL708,HJKAX1S01CO3HX,HJKAX1S01E5953,HJKAX1S01EX6D9,HJKAX1S01AO8W7,HJKAX1S01B5195,HJKAX1S01DQ5QS,HJKAX1S01DRILU	-
		CTG135		Bradi4g39430	Os02t0329300	Sb04g014390.1	TagnlUGTa#S17984597	trB6U8V0B6U8V0MAIZE	-	-	-	HJKAX1S01CUCBK,HJKAX1S01DRUEU,HJKAX1S01EHWNI	HJKAX1S01CUCBK	HJKAX1S01CUCBK,HJKAX1S01DRUEU,HJKAX1S01EHWNI	HJKAX1S01EHWNI	HJKAX1S01CUCBK
				Bradi4g06017	Os12t0529900	Sb08g016770.1	TagnlUGTa#S58887909,HvgnlUGHv#S58591065	-	-	-	-	HJKAX1S01CZI8X,HJKAX1S01D31DN,HJKAX1S01EFIPO,HJKAX1S01ELYQZ	HJKAX1S01CZI8X,HJKAX1S01D31DN,HJKAX1S01ELYQZ,HJKAX1S01A910R	HJKAX1S01CZI8X,HJKAX1S01ELYQZ,HJKAX1S01A910R,HJKAX1S01DT8HX	HJKAX1S01CZI8X,HJKAX1S01D31DN,HJKAX1S01EFIPO,HJKAX1S01A910R,HJKAX1S01CHCCN,HJKAX1S01DT8HX	-
		CTG96		Bradi4g06087	Os12t0528400,Os11t0642800	Sb05g025630.1	TagnlUGTa#S16526200,HvgnlUGHv#S58597526	trQ7X9G0Q7X9G0WHEAT,trQ2PZ33Q2PZ33HORVU	-	-	-	HJKAX1S01AFR9V,HJKAX1S01BLNL2,HJKAX1S01EWBBH	HJKAX1S01AFR9V,HJKAX1S01EWBBH	HJKAX1S01AFR9V	HJKAX1S01AFR9V,HJKAX1S01BLNL2,HJKAX1S01EWBBH	HJKAX1S01AFR9V,HJKAX1S01BLNL2
				Bradi4g06100	-	Sb08g016740.1	TagnlUGTa#S58858871,HvgnlUGHv#S58589605	trB6SS12B6SS12MAIZE,trB6SS12B6SS12MAIZE,trC4IZU7C4IZU7MAIZE	-	-	-	HJKAX1S01BL05Q,HJKAX1S01CPAVY,HJKAX1S01DPBDV,HJKAX1S01EQGHK	-	HJKAX1S01BL05Q,HJKAX1S01CPAVY,HJKAX1S01EQGHK,HJKAX1S01C651D,HJKAX1S01CFIOX,HJKAX1S01EVYMG	HJKAX1S01BL05Q,HJKAX1S01CPAVY,HJKAX1S01DPBDV,HJKAX1S01EQGHK,HJKAX1S01B02CP,HJKAX1S01C651D,HJKAX1S01CFIOX,HJKAX1S01CN5DV,HJKAX1S01D044D,HJKAX1S01D2ZEV,HJKAX1S01DQ4UH,HJKAX1S01ESS6O,HJKAX1S01EVYMG	HJKAX1S01BL05Q,HJKAX1S01CPAVY,HJKAX1S01EQGHK,HJKAX1S01C651D,HJKAX1S01CFIOX,HJKAX1S01EVYMG
				Bradi4g06110	-	Sb08g016730.1	HvgnlUGHv#S58585406	trC0PF49C0PF49MAIZE	-	-	-	HJKAX1S01BDNFS	-	HJKAX1S01AW748	HJKAX1S01BDNFS,HJKAX1S01ADOC8,HJKAX1S01AW748,HJKAX1S01BMPTJ	HJKAX1S01BDNFS,HJKAX1S01AW748
				Bradi4g06117	Os12t0528000	Sb08g016720.1	TagnlUGTa#S32550238,TagnlUGTa#S32624401	trB4FJE9B4FJE9MAIZE,trB6SWQ9B6SWQ9MAIZE	-	-	-	HJKAX1S01A8HRF,HJKAX1S01A9KHJ,HJKAX1S01AF7A5,HJKAX1S01DN91A	HJKAX1S01DN91A	HJKAX1S01A8HRF	HJKAX1S01A8HRF,HJKAX1S01A9KHJ,HJKAX1S01AF7A5,HJKAX1S01DN91A,HJKAX1S01B34XF,HJKAX1S01B9VXJ,HJKAX1S01BUMG4,HJKAX1S01CJL1G,HJKAX1S01CO5LQ	HJKAX1S01AF7A5,HJKAX1S01DN91A
				Bradi4g06130	Os12t0527900	Sb08g016710.1	HvgnlUGHv#S58592557	trB6U4G1B6U4G1MAIZE	-	-	-	HJKAX1S01CTCNF	HJKAX1S01CTCNF	HJKAX1S01CTCNF,HJKAX1S01C6CAG,HJKAX1S01D9PJP	HJKAX1S01CTCNF,HJKAX1S01C39XR,HJKAX1S01C6CAG,HJKAX1S01D9PJP	HJKAX1S01CTCNF,HJKAX1S01C39XR,HJKAX1S01C6CAG,HJKAX1S01D9PJP
				Bradi4g06137	Os12t0527800	Sb08g016700.1	TagnlUGTa#S58858783	-	-	-	-	HJKAX1S01A5H3Y,HJKAX1S01AHU5E,HJKAX1S01DZW8J,HJKAX1S01E07ID,HJKAX1S01EU59R	HJKAX1S01A5H3Y,HJKAX1S01AHU5E,HJKAX1S01DZW8J,HJKAX1S01E07ID,HJKAX1S01ES3W9	HJKAX1S01E07ID,HJKAX1S01BU335,HJKAX1S01ES3W9	HJKAX1S01A5H3Y,HJKAX1S01AHU5E,HJKAX1S01DZW8J,HJKAX1S01E07ID,HJKAX1S01EU59R,HJKAX1S01BF735,HJKAX1S01BO3AY,HJKAX1S01BSKE3,HJKAX1S01BU335,HJKAX1S01DP89G,HJKAX1S01ES3W9	-
				Bradi4g06180	Os01t0730100	-	-	-	-	-	-	HJKAX1S01BBZPV,HJKAX1S01BYCN5	HJKAX1S01BBZPV	-	-	-
		CTG96		Bradi4g06190	Os02t0798800	-	TagnlUGTa#S58891336	-	-	-	-	HJKAX1S01EVKXG	HJKAX1S01EVKXG	-	HJKAX1S01EVKXG	-
				Bradi4g06220	Os01t0296000,Os02t0553000	Sb03g012040.1	HvgnlUGHv#S58593211	-	-	-	-	HJKAX1S01B122C,HJKAX1S01EG4PZ	HJKAX1S01B122C,HJKAX1S01EG4PZ	HJKAX1S01EG4PZ	HJKAX1S01B122C	-
				Bradi4g06237	Os04t0370500	Sb09g003640.1	-	-	-	-	-	HJKAX1S01BGH6O,HJKAX1S01BMMQY	HJKAX1S01BMMQY	HJKAX1S01BMMQY	-	-
		CTG96		Bradi4g06257	Os04t0370600	-	TagnlUGTa#S58891336	-	-	-	-	HJKAX1S01CIFWA	HJKAX1S01CIFWA	-	HJKAX1S01CIFWA,HJKAX1S01CDGMS,HJKAX1S01EFQDK	-
		CTG96		Bradi4g39310	Os12t0528400	-	-	trQ2PZ33Q2PZ33HORVU	-	-	-	HJKAX1S01A7SYZ	HJKAX1S01A7SYZ	-	-	HJKAX1S01A7SYZ
				Bradi4g06280	Os12t0515600	-	TagnlUGTa#S58842912	trC0PFP5C0PFP5MAIZE,trC4J8Y0C4J8Y0MAIZE,trB6TS05B6TS05MAIZE	-	-	-	HJKAX1S01A9RL5,HJKAX1S01AMPYV,HJKAX1S01AQA2I,HJKAX1S01CBNV4,HJKAX1S01EU3FO	HJKAX1S01A9RL5,HJKAX1S01AMPYV,HJKAX1S01AQA2I,HJKAX1S01CBNV4,HJKAX1S01EU3FO	-	HJKAX1S01AMPYV,HJKAX1S01AQA2I,HJKAX1S01CBNV4	HJKAX1S01AMPYV,HJKAX1S01AQA2I,HJKAX1S01CBNV4,HJKAX1S01EU3FO
				Bradi4g06700	Os03t0211400	-	TagnlUGTa#S22387661,HvgnlUGHv#S58585827,HvgnlUGHv#S58582186	trC0P510C0P510MAIZE	-	-	-	HJKAX1S01AEAS4,HJKAX1S01BPD74,HJKAX1S01C1BD2,HJKAX1S01ESLEC	HJKAX1S01BPD74	-	HJKAX1S01AEAS4,HJKAX1S01BPD74,HJKAX1S01C1BD2	HJKAX1S01BPD74
				Bradi4g06740	Os12t0502800,Os12t0503000	Sb08g015630.2	HvgnlUGHv#S58580115,HvgnlUGHv#S58590262,TagnlUGTa#S58902933	trB6U6B9B6U6B9MAIZE,trB4G103B4G103MAIZE	-	-	-	HJKAX1S01C0Y1X,HJKAX1S01DJMIE,HJKAX1S01DSB19	HJKAX1S01DJMIE,HJKAX1S01DSB19	HJKAX1S01DJMIE,HJKAX1S01DSB19	HJKAX1S01C0Y1X,HJKAX1S01DJMIE,HJKAX1S01DSB19,HJKAX1S01BIQR7,HJKAX1S01BVDH1,HJKAX1S01BZJMK,HJKAX1S01DSS1X	HJKAX1S01C0Y1X,HJKAX1S01DJMIE,HJKAX1S01DSB19,HJKAX1S01BIQR7
				Bradi4g06757	Os12t0503000	Sb08g015630.2	-	trB6U6B9B6U6B9MAIZE	-	-	-	HJKAX1S01AVMV5,HJKAX1S01C1NIJ	HJKAX1S01C1NIJ	HJKAX1S01AVMV5	-	HJKAX1S01AVMV5,HJKAX1S01C1NIJ
				Bradi4g06827	Os12t0502300	Sb08g019410.1	TagnlUGTa#S32628497,TagnlUGTa#S58857955	trB6TZG1B6TZG1MAIZE	-	-	-	HJKAX1S01A99K7,HJKAX1S01AKAVO,HJKAX1S01AN0XJ,HJKAX1S01BEVVC,HJKAX1S01BYND1,HJKAX1S01C2ZSL,HJKAX1S01CPWSZ,HJKAX1S01DV89Q	HJKAX1S01AKAVO,HJKAX1S01BEVVC,HJKAX1S01C2ZSL,HJKAX1S01CPWSZ,HJKAX1S01DV89Q	HJKAX1S01DV89Q	HJKAX1S01A99K7,HJKAX1S01AN0XJ,HJKAX1S01BEVVC,HJKAX1S01BYND1,HJKAX1S01C2ZSL,HJKAX1S01CPWSZ,HJKAX1S01DV89Q,HJKAX1S01AK4X3,HJKAX1S01B8463,HJKAX1S01CH6D9,HJKAX1S01DA5HT,HJKAX1S01DEO8J	HJKAX1S01AKAVO,HJKAX1S01BEVVC,HJKAX1S01C2ZSL,HJKAX1S01CPWSZ,HJKAX1S01DV89Q
		CTG61		Bradi4g06850	Os12t0502100	Sb08g015570.1	TagnlUGTa#S32706084	trC0P9D4C0P9D4MAIZE	-	-	-	HJKAX1S01BCUVF,HJKAX1S01DA8PE	HJKAX1S01BCUVF,HJKAX1S01DA8PE	HJKAX1S01BCUVF,HJKAX1S01DA8PE	HJKAX1S01BCUVF,HJKAX1S01DA8PE,HJKAX1S01AHXF3,HJKAX1S01BWDOZ	HJKAX1S01BCUVF,HJKAX1S01DA8PE
				Bradi4g06950	Os12t0498800	-	TagnlUGTa#S52542566	-	-	-	-	HJKAX1S01EPP09	HJKAX1S01EPP09,HJKAX1S01BDHW2	-	HJKAX1S01EPP09,HJKAX1S01A25QP,HJKAX1S01AEPGW,HJKAX1S01BDHW2,HJKAX1S01BHFJV,HJKAX1S01C1B9D,HJKAX1S01EL72E,HJKAX1S01EOWS7,HJKAX1S01EQCO4	-
				Bradi4g06980	Os12t0498500	Sb08g015440.1	TagnlUGTa#S18010302,TagnlUGTa#S58848095	-	-	-	-	HJKAX1S01A0QE2,HJKAX1S01BZU5C,HJKAX1S01D2MRX	HJKAX1S01BZU5C,HJKAX1S01D2MRX	HJKAX1S01D2MRX	HJKAX1S01A0QE2,HJKAX1S01BZU5C,HJKAX1S01B56KN,HJKAX1S01BAAM2,HJKAX1S01D5X60,HJKAX1S01D9RK1,HJKAX1S01EIP07,HJKAX1S01ELTXN	-
				Bradi4g06987	Os12t0498400	Sb08g015430.1	TagnlUGTa#S58890000	trQ45RS0Q45RS0HORVU	-	-	-	HJKAX1S01D0I1W	HJKAX1S01D0I1W	HJKAX1S01D0I1W,HJKAX1S01BUIL2,HJKAX1S01E59P9	HJKAX1S01D0I1W,HJKAX1S01B0V92,HJKAX1S01BUIL2,HJKAX1S01CGFYA,HJKAX1S01DYHNF,HJKAX1S01E59P9,HJKAX1S01EXGH9	HJKAX1S01D0I1W,HJKAX1S01BUIL2,HJKAX1S01E59P9
				Bradi4g07000	Os12t0498300	-	TagnlUGTa#S16058184	trB6TM28B6TM28MAIZE	-	-	-	HJKAX1S01A7E0H	HJKAX1S01A7E0H	-	HJKAX1S01A7E0H,HJKAX1S01ARMHJ,HJKAX1S01BFT7R	HJKAX1S01A7E0H
				Bradi4g07027	-	Sb07g001420.1	-	trC4J2M9C4J2M9MAIZE	-	-	-	HJKAX1S01A6AR8	-	HJKAX1S01A6AR8	-	HJKAX1S01A6AR8
				Bradi4g07090	-	-	-	trB6UHZ8B6UHZ8MAIZE	-	-	-	HJKAX1S01D05K2	-	-	-	HJKAX1S01D05K2
				Bradi4g07100	Os12t0493900	Sb08g015290.1	TagnlUGTa#S58898833,ZmgnlUGZm#S48287372	trB6TK32B6TK32MAIZE	-	-	-	HJKAX1S01DQXSZ,HJKAX1S01E1ANQ,HJKAX1S01E1BK0	HJKAX1S01DQXSZ,HJKAX1S01E1BK0	HJKAX1S01DQXSZ,HJKAX1S01E1ANQ,HJKAX1S01E1BK0	HJKAX1S01DQXSZ,HJKAX1S01E1ANQ	HJKAX1S01DQXSZ,HJKAX1S01E1BK0
				Bradi4g07120	Os03t0379650	-	PvrgnlUGPvr#S49501209,ZmgnlUGZm#S48290145	trB6T8L0B6T8L0MAIZE,trB6T7B2B6T7B2MAIZE	-	-	-	HJKAX1S01APM0J,HJKAX1S01CJUFI,HJKAX1S01CYBBT	HJKAX1S01BMN6E	-	HJKAX1S01APM0J,HJKAX1S01CJUFI,HJKAX1S01CYBBT,HJKAX1S01BMN6E,HJKAX1S01ENOKA	HJKAX1S01APM0J,HJKAX1S01CJUFI,HJKAX1S01CYBBT,HJKAX1S01BMN6E,HJKAX1S01ENOKA
				Bradi4g07280	-	-	-	trB2KTA8B2KTA8WHEAT	-	-	-	HJKAX1S01CS3Y0	-	-	-	HJKAX1S01CS3Y0
				Bradi4g07290	Os12t0485600	Sb06g025310.1	TagnlUGTa#S52543840	trC0HIX8C0HIX8MAIZE	-	-	-	HJKAX1S01A2V8L,HJKAX1S01AR9CK	HJKAX1S01A2V8L,HJKAX1S01AR9CK,HJKAX1S01CY9B4	HJKAX1S01AR9CK	HJKAX1S01A2V8L,HJKAX1S01AR9CK,HJKAX1S01A7EB8,HJKAX1S01AP760,HJKAX1S01B2AXG,HJKAX1S01B5UJO,HJKAX1S01CY9B4,HJKAX1S01DMMB6,HJKAX1S01EROA5	HJKAX1S01A2V8L,HJKAX1S01AR9CK,HJKAX1S01B2AXG,HJKAX1S01B5UJO,HJKAX1S01CY9B4,HJKAX1S01EROA5
				Bradi4g07350	Os12t0482700	Sb08g014630.1	TagnlUGTa#S58864308	trQ1PBI1Q1PBI1HORVU	-	-	-	HJKAX1S01DEWHO	HJKAX1S01DEWHO	HJKAX1S01DEWHO	HJKAX1S01DEWHO	HJKAX1S01DEWHO
				Bradi4g07420	Os06t0233400	-	TagnlUGTa#S52546310	trB6TM27B6TM27MAIZE	-	-	-	HJKAX1S01A7WE6,HJKAX1S01CO823,HJKAX1S01ENP7C	HJKAX1S01A7WE6,HJKAX1S01CO823	-	HJKAX1S01A7WE6,HJKAX1S01CO823,HJKAX1S01ENP7C	HJKAX1S01ENP7C
		CTG87		Bradi4g07430	Os12t0480200	Sb08g014350.1	HvgnlUGHv#S58594703	trA7VL53A7VL53WHEAT,trC0PGP3C0PGP3MAIZE	-	-	-	HJKAX1S01BRF2J,HJKAX1S01D3HL3,HJKAX1S01EH1Y3	HJKAX1S01D3HL3,HJKAX1S01EH1Y3	HJKAX1S01D3HL3	HJKAX1S01BRF2J,HJKAX1S01D3HL3,HJKAX1S01EH1Y3,HJKAX1S01A6FRH,HJKAX1S01A796B	HJKAX1S01EH1Y3,HJKAX1S01A6FRH
		CTG87		Bradi4g07450	Os11t0528400,Os12t0479900	Sb08g014340.1,Sb05g019790.1	TagnlUGTa#S58854482,HvgnlUGHv#S39525672	trB6UEG7B6UEG7MAIZE,trB6SGC0B6SGC0MAIZE,trC0PNP7C0PNP7MAIZE,trB4FFF5B4FFF5MAIZE	-	-	-	HJKAX1S01BA33Q,HJKAX1S01BTJ4H,HJKAX1S01BX003,HJKAX1S01C1TEE,HJKAX1S01C72EA,HJKAX1S01C8M6Z,HJKAX1S01CBBUO,HJKAX1S01CFJOX,HJKAX1S01CGN2C,HJKAX1S01DLWYL,HJKAX1S01DXPRF,HJKAX1S01EQWQP,HJKAX1S01ESMVA,HJKAX1S01EXZ6R	HJKAX1S01BA33Q,HJKAX1S01BX003,HJKAX1S01C1TEE,HJKAX1S01C72EA,HJKAX1S01C8M6Z,HJKAX1S01CBBUO,HJKAX1S01CFJOX,HJKAX1S01CGN2C,HJKAX1S01DLWYL,HJKAX1S01DXPRF,HJKAX1S01EQWQP,HJKAX1S01ESMVA,HJKAX1S01EXZ6R	HJKAX1S01BTJ4H,HJKAX1S01DLWYL	HJKAX1S01BA33Q,HJKAX1S01BX003,HJKAX1S01C1TEE,HJKAX1S01C72EA,HJKAX1S01C8M6Z,HJKAX1S01CBBUO,HJKAX1S01CFJOX,HJKAX1S01DLWYL,HJKAX1S01EQWQP,HJKAX1S01ESMVA,HJKAX1S01EXZ6R	HJKAX1S01BA33Q,HJKAX1S01BTJ4H,HJKAX1S01C72EA,HJKAX1S01C8M6Z,HJKAX1S01CBBUO,HJKAX1S01CFJOX,HJKAX1S01CGN2C,HJKAX1S01DLWYL,HJKAX1S01DXPRF,HJKAX1S01ESMVA,HJKAX1S01EXZ6R
		CTG87		Bradi4g40300	Os11t0171500,Os12t0169800	-	TagnlUGTa#S52546747,HvgnlUGHv#S41551961	trQ2LDZ1Q2LDZ1WHEAT,trC0HH11C0HH11MAIZE	-	-	-	HJKAX1S01ANBH4,HJKAX1S01B7GIV,HJKAX1S01BBELW,HJKAX1S01BK8WL,HJKAX1S01CLLIR	HJKAX1S01ANBH4,HJKAX1S01BBELW,HJKAX1S01BK8WL,HJKAX1S01CLLIR	-	HJKAX1S01ANBH4,HJKAX1S01B7GIV,HJKAX1S01BBELW,HJKAX1S01BK8WL,HJKAX1S01CLLIR	HJKAX1S01ANBH4,HJKAX1S01BBELW,HJKAX1S01BK8WL,HJKAX1S01CLLIR
				Bradi4g07610	Os12t0468600	Sb0011s011830.1,Sb0011s011820.1	TagnlUGTa#S52541890	trB4FX06B4FX06MAIZE,trC4IY98C4IY98MAIZE,trB6TJL6B6TJL6MAIZE,trB4FX06B4FX06MAIZE,trB6TJL6B6TJL6MAIZE	-	-	-	HJKAX1S01CZNHY,HJKAX1S01DNKBL,HJKAX1S01DPBZW,HJKAX1S01E2QOJ,HJKAX1S01E5EAW,HJKAX1S01EG37I	HJKAX1S01DNKBL,HJKAX1S01DPBZW,HJKAX1S01E2QOJ,HJKAX1S01E5EAW,HJKAX1S01EG37I,HJKAX1S01ELZ67	HJKAX1S01DNKBL,HJKAX1S01DPBZW,HJKAX1S01E2QOJ,HJKAX1S01E5EAW,HJKAX1S01CGYNW	HJKAX1S01DNKBL,HJKAX1S01DPBZW,HJKAX1S01E5EAW,HJKAX1S01EG37I,HJKAX1S01ALO7Y,HJKAX1S01BA0V1,HJKAX1S01C58WH,HJKAX1S01CGYNW,HJKAX1S01CXNQT,HJKAX1S01DF38I,HJKAX1S01ELZ67,HJKAX1S01EOZX4	HJKAX1S01DNKBL,HJKAX1S01DPBZW,HJKAX1S01E2QOJ,HJKAX1S01E5EAW,HJKAX1S01EG37I,HJKAX1S01ALO7Y,HJKAX1S01C58WH,HJKAX1S01CGYNW,HJKAX1S01DF38I,HJKAX1S01ELZ67
				Bradi4g07620	Os05t0401300	Sb09g019730.1	-	-	-	-	-	HJKAX1S01CPLPH	HJKAX1S01CPLPH	HJKAX1S01CPLPH	-	-
				Bradi4g07630	Os12t0465700	Sb08g013180.1	TagnlUGTa#S52546148	trB6T607B6T607MAIZE	-	-	-	HJKAX1S01E3AYF	HJKAX1S01E3AYF	HJKAX1S01E3AYF,HJKAX1S01A3S2U,HJKAX1S01C5T15	HJKAX1S01E3AYF,HJKAX1S01A3S2U,HJKAX1S01C5T15,HJKAX1S01C70EX,HJKAX1S01CSXGQ	HJKAX1S01E3AYF,HJKAX1S01A3S2U,HJKAX1S01C5T15
				Bradi4g07707	Os06t0233400	Sb04g028220.1	TagnlUGTa#S52546310	trB6TM27B6TM27MAIZE	-	-	-	HJKAX1S01CW3IJ,HJKAX1S01EG742,HJKAX1S01ETO3H	HJKAX1S01CW3IJ,HJKAX1S01EG742,HJKAX1S01ETO3H,HJKAX1S01DOCX0	HJKAX1S01ETO3H	HJKAX1S01CW3IJ,HJKAX1S01EG742,HJKAX1S01ETO3H,HJKAX1S01B372X,HJKAX1S01BJH17,HJKAX1S01DOCX0,HJKAX1S01EVF0I	HJKAX1S01CW3IJ,HJKAX1S01EG742,HJKAX1S01ETO3H
				Bradi4g07717	-	Sb10g000310.1	-	-	-	-	-	HJKAX1S01DWGLP	-	HJKAX1S01DWGLP	-	-
				Bradi4g07760	-	-	HvgnlUGHv#S58582196	trB4FQR9B4FQR9MAIZE	-	-	-	HJKAX1S01A4MGO,HJKAX1S01AX7JJ,HJKAX1S01BGWK9,HJKAX1S01BHHNL,HJKAX1S01BJUY7,HJKAX1S01C1XYH,HJKAX1S01CINI7,HJKAX1S01CMDLN,HJKAX1S01DNUJA,HJKAX1S01EX69A	-	-	HJKAX1S01A4MGO,HJKAX1S01AX7JJ,HJKAX1S01BGWK9,HJKAX1S01BJUY7,HJKAX1S01C1XYH,HJKAX1S01CINI7,HJKAX1S01CMDLN,HJKAX1S01DNUJA,HJKAX1S01EX69A,HJKAX1S01ADZOT,HJKAX1S01AL3VZ,HJKAX1S01B3GFV,HJKAX1S01BE75H,HJKAX1S01BH878,HJKAX1S01BXXRP,HJKAX1S01CPFO2,HJKAX1S01DR77R,HJKAX1S01DZB8G,HJKAX1S01EBNWY,HJKAX1S01EDND8,HJKAX1S01EF22V,HJKAX1S01EGJ3O,HJKAX1S01EMVT5,HJKAX1S01EN9RI,HJKAX1S01EQFRT,HJKAX1S01EW15I	HJKAX1S01DNUJA,HJKAX1S01BH878
				Bradi4g07810	Os12t0446900	Sb05g016730.1	TagnlUGTa#S52545508	spO81395DRTSMAIZE	-	-	-	HJKAX1S01ENQB3	HJKAX1S01ENQB3	HJKAX1S01ENQB3	HJKAX1S01ENQB3	HJKAX1S01ENQB3
				Bradi4g07902	-	-	-	-	-	-	-	HJKAX1S01AEP8Y	-	-	-	-
				Bradi4g07910	Os12t0438300	Sb08g017310.1	TagnlUGTa#S58901120	-	-	-	-	HJKAX1S01E008R	HJKAX1S01E008R	HJKAX1S01E008R	HJKAX1S01E008R	-
				Bradi4g07920	Os04t0436100,Os01t0882000	Sb09g018230.1	-	trB4FUJ7B4FUJ7MAIZE	-	-	-	HJKAX1S01AWVJ8,HJKAX1S01C3SP4,HJKAX1S01C96ZZ,HJKAX1S01DALOR,HJKAX1S01EODPX,HJKAX1S01ERH09	HJKAX1S01AWVJ8,HJKAX1S01C96ZZ,HJKAX1S01EODPX	HJKAX1S01C3SP4,HJKAX1S01C96ZZ	-	HJKAX1S01AWVJ8,HJKAX1S01C3SP4,HJKAX1S01C96ZZ,HJKAX1S01EODPX
				Bradi4g07950	-	Sb10g001107.1	TagnlUGTa#S58887319	-	-	-	-	HJKAX1S01B06VA	-	HJKAX1S01B06VA	HJKAX1S01B06VA	-
				Bradi4g39110	Os12t0283800	Sb08g011730.1	TagnlUGTa#S52546173,HvgnlUGHv#S39524253	trB4FD37B4FD37MAIZE,trB6TXF9B6TXF9MAIZE	-	-	-	HJKAX1S01AGKQW,HJKAX1S01BOZZA,HJKAX1S01BSE1G,HJKAX1S01C7W7Z,HJKAX1S01D8YKX,HJKAX1S01EFZH2,HJKAX1S01EHSVX	HJKAX1S01AGKQW,HJKAX1S01BPGFH,HJKAX1S01BTGXN	HJKAX1S01AGKQW,HJKAX1S01C7W7Z,HJKAX1S01D8YKX,HJKAX1S01EFZH2,HJKAX1S01BPGFH,HJKAX1S01BTGXN	HJKAX1S01AGKQW,HJKAX1S01BOZZA,HJKAX1S01C7W7Z,HJKAX1S01ANIHS,HJKAX1S01AZ4C1,HJKAX1S01BPGFH,HJKAX1S01BTGXN,HJKAX1S01C6GGZ,HJKAX1S01CE83S,HJKAX1S01CLMSR,HJKAX1S01D9I7T	HJKAX1S01AGKQW,HJKAX1S01BSE1G,HJKAX1S01C7W7Z,HJKAX1S01EHSVX,HJKAX1S01BPGFH,HJKAX1S01BTGXN
		CTG74		Bradi4g39130	Os12t0279100	Sb0011s007590.1,Sb0011s007570.1	TagnlUGTa#S58855703,TagnlUGTa#S58913058	trC0PDV9C0PDV9MAIZE,spQ9XPS9RPOC2WHEAT	-	-	-	HJKAX1S01A353Y,HJKAX1S01AMRNL,HJKAX1S01AU0J9,HJKAX1S01B64GU,HJKAX1S01CQB2T,HJKAX1S01CSZSY,HJKAX1S01DIAAP	HJKAX1S01A353Y,HJKAX1S01AMRNL,HJKAX1S01AU0J9,HJKAX1S01CQB2T,HJKAX1S01CSZSY,HJKAX1S01DIAAP	HJKAX1S01A353Y,HJKAX1S01CSZSY	HJKAX1S01B64GU,HJKAX1S01DIAAP,HJKAX1S01B5Z8T,HJKAX1S01B6PAO,HJKAX1S01BXZO7,HJKAX1S01DJ8XS,HJKAX1S01ECBX6,HJKAX1S01EP4W0	HJKAX1S01AU0J9,HJKAX1S01DIAAP
		CTG21		Bradi4g39137	Os12t0278800	Sb08g012360.1	TagnlUGTa#S52542959	trC0PJ31C0PJ31MAIZE,trB4FQ46B4FQ46MAIZE	-	-	-	HJKAX1S01B45J4,HJKAX1S01CKPWS,HJKAX1S01CZTRC	HJKAX1S01CKPWS,HJKAX1S01CZTRC	HJKAX1S01CKPWS,HJKAX1S01ANPI7,HJKAX1S01BXOVV	HJKAX1S01B45J4,HJKAX1S01CKPWS,HJKAX1S01CZTRC,HJKAX1S01ANPI7,HJKAX1S01BXOVV,HJKAX1S01CR3XJ,HJKAX1S01DVWSY,HJKAX1S01E3KDN	HJKAX1S01CKPWS,HJKAX1S01CZTRC,HJKAX1S01BXOVV
			C-5DS1-0.63	Bradi4g39167	Os12t0277400	Sb08g010420.1,Sb04g038540.1	TagnlUGTa#S52543045,HvgnlUGHv#S58594369	trC4JBY4C4JBY4MAIZE	BE604729	C-5DS1-0.63	-	HJKAX1S01AWJPC,HJKAX1S01C3D2P,HJKAX1S01CLM52,HJKAX1S01DQ71Z,HJKAX1S01BLFOD,HJKAX1S01C2KW0,HJKAX1S01DTOB1	HJKAX1S01DQ71Z,HJKAX1S01BLFOD,HJKAX1S01C2KW0,HJKAX1S01DTOB1	HJKAX1S01C3D2P,HJKAX1S01CLM52,HJKAX1S01BLFOD,HJKAX1S01DTOB1	HJKAX1S01AWJPC,HJKAX1S01C3D2P,HJKAX1S01CLM52,HJKAX1S01DQ71Z,HJKAX1S01BLFOD,HJKAX1S01C2KW0,HJKAX1S01DTOB1	HJKAX1S01DQ71Z,HJKAX1S01BLFOD,HJKAX1S01C2KW0
				Bradi4g39174	-	-	-	-	-	-	-	HJKAX1S01ALLIR	-	-	-	-
				Bradi4g39210	Os12t0271600	Sb0011s005460.1	TagnlUGTa#S58856704	trC4J1T9C4J1T9MAIZE	-	-	-	HJKAX1S01DQ5XQ	HJKAX1S01DQ5XQ,HJKAX1S01AMYQF	HJKAX1S01DQ5XQ,HJKAX1S01AMYQF,HJKAX1S01CBJ5K,HJKAX1S01D7K5D	HJKAX1S01DQ5XQ,HJKAX1S01AMYQF,HJKAX1S01CBJ5K,HJKAX1S01D7K5D	HJKAX1S01AMYQF,HJKAX1S01CBJ5K,HJKAX1S01D7K5D
				Bradi4g39220	-	-	TagnlUGTa#S37755546	trB4G1X4B4G1X4MAIZE	-	-	-	HJKAX1S01AUDBP	-	-	HJKAX1S01AUDBP	HJKAX1S01AUDBP
				Bradi4g39270	Os01t0106300	-	ZmgnlUGZm#S35720010	trB5M699B5M699HORVU	-	-	-	HJKAX1S01CPCCQ	HJKAX1S01CPCCQ	-	HJKAX1S01CPCCQ	HJKAX1S01CPCCQ
				Bradi4g39420	Os01t0975800	Sb09g029120.1	-	trB6TW43B6TW43MAIZE	-	-	-	HJKAX1S01BISLC	HJKAX1S01BISLC	HJKAX1S01BISLC	-	HJKAX1S01BISLC
				Bradi4g39460	-	-	-	-	-	-	-	HJKAX1S01CEZNG	-	-	-	-
				Bradi4g39470	Os12t0244100,Os05t0303000	Sb01g011310.1	TagnlUGTa#S52540999	trC7ENF7C7ENF7WHEAT,trC4J6X8C4J6X8MAIZE,trH6UG34H6UG34WHEAT,trQ9SEW1Q9SEW1WHEAT	-	-	-	HJKAX1S01B70B2,HJKAX1S01B7JEV,HJKAX1S01BITF9,HJKAX1S01CDZWJ,HJKAX1S01CMZVO,HJKAX1S01DTG3F	HJKAX1S01B70B2,HJKAX1S01B7JEV,HJKAX1S01BITF9,HJKAX1S01CDZWJ,HJKAX1S01CMZVO,HJKAX1S01ECDSF	HJKAX1S01B70B2,HJKAX1S01BITF9	HJKAX1S01B70B2,HJKAX1S01B7JEV,HJKAX1S01BITF9,HJKAX1S01CMZVO,HJKAX1S01DTG3F,HJKAX1S01AFF8E,HJKAX1S01AVQQX,HJKAX1S01BV72Y,HJKAX1S01BWDI1,HJKAX1S01C1IT9,HJKAX1S01C9TXX,HJKAX1S01CCDZ6,HJKAX1S01ECDSF,HJKAX1S01ERJU1,HJKAX1S01EYFIO	HJKAX1S01B70B2,HJKAX1S01B7JEV,HJKAX1S01BITF9,HJKAX1S01CDZWJ,HJKAX1S01CMZVO,HJKAX1S01DTG3F,HJKAX1S01C1IT9,HJKAX1S01ECDSF
				Bradi4g39550	Os12t0238100	Sb08g008650.1	TagnlUGTa#S58893445	trC4J0Z1C4J0Z1MAIZE	BE404490	C-5DS1-0.63	-	HJKAX1S01C0VXL,HJKAX1S01D0VJS,HJKAX1S01D2EF8	HJKAX1S01C0VXL,HJKAX1S01D2EF8	HJKAX1S01C0VXL,HJKAX1S01D2EF8,HJKAX1S01DE693	HJKAX1S01C0VXL,HJKAX1S01D0VJS,HJKAX1S01D2EF8,HJKAX1S01BEZHP,HJKAX1S01DE693,HJKAX1S01A0VG0	HJKAX1S01D2EF8
		CTG83		Bradi4g39580	Os12t0236900	Sb03g029140.1	TagnlUGTa#S58890961,TagnlUGTa#S58866506	trB4FF07B4FF07MAIZE	BE471016	C-5DS1-0.63	-	HJKAX1S01A777G,HJKAX1S01B5OP6,HJKAX1S01BXPEO,HJKAX1S01CH0I5,HJKAX1S01DQCJ7,HJKAX1S01E0FW9	HJKAX1S01A777G,HJKAX1S01B5OP6,HJKAX1S01BXPEO,HJKAX1S01CH0I5,HJKAX1S01DQCJ7,HJKAX1S01E0FW9,HJKAX1S01AYT8J,HJKAX1S01DGY1H	HJKAX1S01A777G,HJKAX1S01B5OP6,HJKAX1S01BXPEO,HJKAX1S01CH0I5,HJKAX1S01DQCJ7,HJKAX1S01E0FW9,HJKAX1S01A82GH,HJKAX1S01AYT8J,HJKAX1S01DGY1H	HJKAX1S01A777G,HJKAX1S01B5OP6,HJKAX1S01BXPEO,HJKAX1S01CH0I5,HJKAX1S01DQCJ7,HJKAX1S01CQ4RD,HJKAX1S01A82GH,HJKAX1S01AYT8J,HJKAX1S01DGXXL,HJKAX1S01DGY1H	HJKAX1S01A777G,HJKAX1S01BXPEO,HJKAX1S01DQCJ7,HJKAX1S01DGY1H
		CTG83		Bradi4g07861	Os06t0130000,Os12t0443800,Os01t0141300	Sb08g012570.1	TagnlUGTa#S52541003	trB4FW71B4FW71MAIZE,trC4JAW1C4JAW1MAIZE	-	-	-	HJKAX1S01B1Z4F,HJKAX1S01B5VCT,HJKAX1S01CKP5W,HJKAX1S01CYSG1,HJKAX1S01EYWXU	HJKAX1S01B1Z4F,HJKAX1S01B5VCT,HJKAX1S01CKP5W,HJKAX1S01CYSG1,HJKAX1S01EYWXU	HJKAX1S01B1Z4F,HJKAX1S01B5VCT,HJKAX1S01CKP5W,HJKAX1S01EQEFN	HJKAX1S01B1Z4F,HJKAX1S01B5VCT,HJKAX1S01CYSG1,HJKAX1S01EYWXU,HJKAX1S01A00KM,HJKAX1S01A9714,HJKAX1S01BG5X6,HJKAX1S01BQ9LX,HJKAX1S01BZSPU,HJKAX1S01CYHGW,HJKAX1S01D8FDX,HJKAX1S01DG8NI,HJKAX1S01EF2HU,HJKAX1S01EOY3Y,HJKAX1S01EQEFN	HJKAX1S01B1Z4F,HJKAX1S01B5VCT,HJKAX1S01CKP5W,HJKAX1S01EYWXU,HJKAX1S01DG8NI,HJKAX1S01EQEFN
		CTG127		Bradi4g39600	Os12t0236400,Os11t0312220	Sb03g029120.1	TagnlUGTa#S58869239	trC4J9Q0C4J9Q0MAIZE,trC4J093C4J093MAIZE,trC0PM74C0PM74MAIZE	BE403618	C-5DS1-0.63	-	HJKAX1S01AJ8L1,HJKAX1S01C01HO,HJKAX1S01ATNZU,HJKAX1S01C6XPU	HJKAX1S01C01HO,HJKAX1S01C6XPU,HJKAX1S01A1JA2	HJKAX1S01AJ8L1,HJKAX1S01C01HO	HJKAX1S01AJ8L1,HJKAX1S01C01HO,HJKAX1S01A1JA2,HJKAX1S01ARJJ2,HJKAX1S01C7PW5	HJKAX1S01AJ8L1,HJKAX1S01C01HO,HJKAX1S01C6XPU
				Bradi4g39610	Os12t0236100	-	HvgnlUGHv#S58586138	trC0P4Z8C0P4Z8MAIZE	-	-	-	HJKAX1S01BY0PG,HJKAX1S01D83BO,HJKAX1S01DZ8KH,HJKAX1S01EA6WG	HJKAX1S01BY0PG,HJKAX1S01D83BO,HJKAX1S01DZ8KH,HJKAX1S01EA6WG	-	HJKAX1S01DZ8KH,HJKAX1S01EA6WG,HJKAX1S01A5FCO,HJKAX1S01AJBYI,HJKAX1S01AMSVO,HJKAX1S01B938X,HJKAX1S01BAPHC,HJKAX1S01BPF8X,HJKAX1S01BVFJP,HJKAX1S01C2DUT,HJKAX1S01COLA3,HJKAX1S01DGU90,HJKAX1S01DN5GA,HJKAX1S01DQMJ2,HJKAX1S01DW4Q5,HJKAX1S01E4T9H,HJKAX1S01EFXYO,HJKAX1S01EJMHL,HJKAX1S01EZOX4	HJKAX1S01DZ8KH
				Bradi4g39800	Os12t0230200	-	-	trC4J779C4J779MAIZE	-	-	-	HJKAX1S01AGQFL,HJKAX1S01AQBZY	HJKAX1S01AGQFL,HJKAX1S01AQBZY	-	-	HJKAX1S01AQBZY
				Bradi4g39870	Os12t0230200	-	TagnlUGTa#S43837848,HvgnlUGHv#S58599507	trB2KTA1B2KTA1WHEAT,trB2KTB2B2KTB2WHEAT,trB2KTA8B2KTA8WHEAT,trB6SXT4B6SXT4MAIZE	-	-	-	HJKAX1S01AGGLB,HJKAX1S01B2JNK,HJKAX1S01BUMHN,HJKAX1S01C6LJP,HJKAX1S01CFZYF,HJKAX1S01CLWZZ	HJKAX1S01AGGLB,HJKAX1S01B2JNK,HJKAX1S01C6LJP,HJKAX1S01CFZYF,HJKAX1S01CLWZZ	-	HJKAX1S01AGGLB,HJKAX1S01BUMHN,HJKAX1S01C6LJP,HJKAX1S01CFZYF,HJKAX1S01CLWZZ	HJKAX1S01AGGLB,HJKAX1S01B2JNK,HJKAX1S01BUMHN,HJKAX1S01C6LJP,HJKAX1S01CFZYF,HJKAX1S01CLWZZ
				Bradi4g39880	Os12t0230100	Sb06g014590.1	TagnlUGTa#S58905933	trC0PFV4C0PFV4MAIZE,trC0HH28C0HH28MAIZE,trC0PFV4C0PFV4MAIZE,trC4J9D9C4J9D9MAIZE	BE606654	C-5DS1-0.63	-	HJKAX1S01EK8NE,HJKAX1S01A2W7Y,HJKAX1S01BA92I,HJKAX1S01CCTPW,HJKAX1S01CKY7X,HJKAX1S01CNLU4,HJKAX1S01D0PFC,HJKAX1S01DJNI4,HJKAX1S01EG9TT	HJKAX1S01EK8NE,HJKAX1S01A2W7Y,HJKAX1S01BA92I,HJKAX1S01CCTPW,HJKAX1S01CKY7X,HJKAX1S01CNLU4,HJKAX1S01D0PFC,HJKAX1S01EG9TT	HJKAX1S01EG9TT	HJKAX1S01A2W7Y,HJKAX1S01BA92I,HJKAX1S01CCTPW,HJKAX1S01CKY7X,HJKAX1S01CNLU4,HJKAX1S01D0PFC,HJKAX1S01DJNI4,HJKAX1S01EG9TT,HJKAX1S01AXF7I,HJKAX1S01AGFR6,HJKAX1S01AJV69,HJKAX1S01BFY0A,HJKAX1S01CBOYF,HJKAX1S01CJHEB,HJKAX1S01DCQ7C,HJKAX1S01DSJAY,HJKAX1S01EC5U2,HJKAX1S01ED2V1,HJKAX1S01EJIN3	HJKAX1S01A2W7Y,HJKAX1S01BA92I,HJKAX1S01CCTPW,HJKAX1S01CKY7X,HJKAX1S01D0PFC,HJKAX1S01DJNI4,HJKAX1S01EG9TT,HJKAX1S01AXF7I,HJKAX1S01BFY0A,HJKAX1S01DSJAY,HJKAX1S01EC5U2,HJKAX1S01ED2V1,HJKAX1S01EJIN3
				Bradi4g39987	Os12t0225900	Sb08g007270.1	TagnlUGTa#S52543560	trB6U8S0B6U8S0MAIZE	-	-	-	HJKAX1S01CAVFT	HJKAX1S01CAVFT	HJKAX1S01CAVFT,HJKAX1S01CY6CH	HJKAX1S01CAVFT,HJKAX1S01CY6CH	HJKAX1S01CAVFT,HJKAX1S01CY6CH
				Bradi4g40020	Os12t0225300	Sb08g001435.1	TagnlUGTa#S58857094	-	-	-	-	HJKAX1S01ALU9E,HJKAX1S01B27H9,HJKAX1S01DO7RW,HJKAX1S01ECHZ8	HJKAX1S01ALU9E,HJKAX1S01B27H9,HJKAX1S01ECHZ8	HJKAX1S01ALU9E,HJKAX1S01B27H9,HJKAX1S01ECHZ8,HJKAX1S01B6ZEY,HJKAX1S01BQIZ3	HJKAX1S01ALU9E,HJKAX1S01DO7RW,HJKAX1S01B6ZEY,HJKAX1S01BE8B1,HJKAX1S01BQIZ3	-
			5DS1-0.63-0.67	Bradi4g40090	Os12t0576900,Os12t0224000	Sb08g019120.1	TagnlUGTa#S52546002,TagnlUGTa#S52546818	trA8QM12A8QM12MAIZE,trC0PCE8C0PCE8MAIZE	BE497093_GPI:C:744654	5DS1-0.63-0.67	-	HJKAX1S01CWDDE,HJKAX1S01E38HS,HJKAX1S01A1CEV,HJKAX1S01AG4ZE,HJKAX1S01BIMGF,HJKAX1S01BVRJL,HJKAX1S01CK4VQ,HJKAX1S01DAM49,HJKAX1S01DPUDT,HJKAX1S01E1BCQ,HJKAX1S01EPS7C	HJKAX1S01CWDDE,HJKAX1S01BVRJL,HJKAX1S01CK4VQ,HJKAX1S01DPUDT	HJKAX1S01AMIIA	HJKAX1S01E38HS,HJKAX1S01A1CEV,HJKAX1S01AG4ZE,HJKAX1S01BIMGF,HJKAX1S01BVRJL,HJKAX1S01CK4VQ,HJKAX1S01DAM49,HJKAX1S01DPUDT,HJKAX1S01E1BCQ,HJKAX1S01EPS7C,HJKAX1S01ASNMU,HJKAX1S01AYJVJ,HJKAX1S01DY18Y,HJKAX1S01AMYAV,HJKAX1S01AMIIA,HJKAX1S01AO20H,HJKAX1S01BEORY,HJKAX1S01D4EQF	HJKAX1S01CWDDE,HJKAX1S01A1CEV,HJKAX1S01AG4ZE,HJKAX1S01BVRJL,HJKAX1S01DPUDT,HJKAX1S01E1BCQ,HJKAX1S01EPS7C,HJKAX1S01AMIIA,HJKAX1S01AO20H,HJKAX1S01BEORY,HJKAX1S01D4EQF
				Bradi4g40220	-	-	-	-	-	-	-	HJKAX1S01C92W6,HJKAX1S01DJHK7	-	-	-	-
				Bradi4g40260	Os12t0209000	Sb08g006480.1	TagnlUGTa#S58894623	trB6TZC9B6TZC9MAIZE	-	-	-	HJKAX1S01AQ4U0	HJKAX1S01AQ4U0	HJKAX1S01AQ4U0	HJKAX1S01AQ4U0,HJKAX1S01EDWHQ	HJKAX1S01AQ4U0
				Bradi4g40287	Os12t0207300	Sb05g007040.1	TagnlUGTa#S32493793	trC0HEB4C0HEB4MAIZE,spO50016AP2S1MAIZE	-	-	-	HJKAX1S01B6T9Y,HJKAX1S01C7N7S,HJKAX1S01C80E3,HJKAX1S01CHQNU	HJKAX1S01B6T9Y,HJKAX1S01C7N7S,HJKAX1S01C80E3,HJKAX1S01CHQNU,HJKAX1S01CZT8K	HJKAX1S01C80E3	HJKAX1S01B6T9Y,HJKAX1S01C7N7S,HJKAX1S01C80E3,HJKAX1S01CHQNU,HJKAX1S01CZT8K,HJKAX1S01D0FKQ	HJKAX1S01B6T9Y,HJKAX1S01C7N7S,HJKAX1S01C80E3,HJKAX1S01CHQNU,HJKAX1S01D0FKQ
				Bradi4g40350	Os12t0207000	-	-	trA9J1W5A9J1W5WHEAT	-	-	-	HJKAX1S01EQGL4	HJKAX1S01EQGL4	-	-	HJKAX1S01EQGL4
				Bradi4g40380	Os02t0296800	Sb04g012200.1	TagnlUGTa#S58903365	trB6TXB2B6TXB2MAIZE,trC4J235C4J235MAIZE	-	-	-	HJKAX1S01AG5ZV,HJKAX1S01D56KO,HJKAX1S01D94BV	HJKAX1S01AG5ZV,HJKAX1S01D56KO	HJKAX1S01AG5ZV,HJKAX1S01D56KO	HJKAX1S01AG5ZV,HJKAX1S01D56KO,HJKAX1S01B7MJQ,HJKAX1S01BFAR7	HJKAX1S01D56KO,HJKAX1S01B7MJQ
				Bradi4g40430	Os02t0559300	-	TagnlUGTa#S12946649	trC0HGS0C0HGS0MAIZE	-	-	-	HJKAX1S01EHIZP	HJKAX1S01EHIZP	-	HJKAX1S01EHIZP,HJKAX1S01DZ8IK	HJKAX1S01EHIZP
				Bradi4g40440	-	Sb08g006380.1	HvgnlUGHv#S39522932,TagnlUGTa#S58852880	trB4FZB1B4FZB1MAIZE	-	-	-	HJKAX1S01BG6AS,HJKAX1S01EACMH,HJKAX1S01EM4GD	-	HJKAX1S01BG6AS,HJKAX1S01EACMH,HJKAX1S01EM4GD,HJKAX1S01A3RY0,HJKAX1S01C6O71	HJKAX1S01BG6AS,HJKAX1S01EACMH,HJKAX1S01A3RY0,HJKAX1S01C6O71	HJKAX1S01BG6AS,HJKAX1S01EM4GD,HJKAX1S01A3RY0,HJKAX1S01C6O71
		CTG53		Bradi4g07970	Os11t0482100,Os12t0430000	Sb05g016000.1	TagnlUGTa#S58856205,TagnlUGTa#S13042815	trC0P861C0P861MAIZE	-	-	-	HJKAX1S01A2PQO,HJKAX1S01AGROH,HJKAX1S01BD76B,HJKAX1S01BN8Q8,HJKAX1S01CC7DY,HJKAX1S01DDPND,HJKAX1S01DI1J3,HJKAX1S01DIHDY,HJKAX1S01DO305,HJKAX1S01EBEPB	HJKAX1S01A2PQO,HJKAX1S01AGROH,HJKAX1S01BD76B,HJKAX1S01CC7DY,HJKAX1S01DDPND,HJKAX1S01DIHDY,HJKAX1S01EBEPB,HJKAX1S01AYJWI	HJKAX1S01AGROH,HJKAX1S01BD76B,HJKAX1S01DDPND,HJKAX1S01DI1J3,HJKAX1S01DIHDY,HJKAX1S01DO305,HJKAX1S01EBEPB	HJKAX1S01AGROH,HJKAX1S01BD76B,HJKAX1S01BN8Q8,HJKAX1S01DIHDY,HJKAX1S01DO305,HJKAX1S01EBEPB,HJKAX1S01AYJWI,HJKAX1S01DI2DO,HJKAX1S01DIG7H	HJKAX1S01AGROH,HJKAX1S01DDPND,HJKAX1S01DI1J3,HJKAX1S01DIHDY,HJKAX1S01DO305,HJKAX1S01EBEPB
		CTG53	C-5DS1-0.63	Bradi4g40450	-	-	ZmgnlUGZm#S16807667,TagnlUGTa#S58893496	trB6SY06B6SY06MAIZE	BE405839	C-5DS1-0.63	-	HJKAX1S01A15B0,HJKAX1S01ASVC5,HJKAX1S01B47DU,HJKAX1S01BWMJB,HJKAX1S01E14OT	-	-	HJKAX1S01A15B0,HJKAX1S01ASVC5,HJKAX1S01B47DU,HJKAX1S01BWMJB,HJKAX1S01CWA8B	HJKAX1S01A15B0
				Bradi4g40507	Os12t0197900,Os11t0240900	-	TagnlUGTa#S52547045,TagnlUGTa#S58869237	trC0P4N7C0P4N7MAIZE,trB8A3R5B8A3R5MAIZE	-	-	-	HJKAX1S01A2RG5,HJKAX1S01AXSE2,HJKAX1S01BB4MQ,HJKAX1S01BPTSV,HJKAX1S01CCWVH,HJKAX1S01CD13R,HJKAX1S01DBCND,HJKAX1S01DGSKS,HJKAX1S01DLX88,HJKAX1S01DWBQ5,HJKAX1S01ESXOA	HJKAX1S01AXSE2,HJKAX1S01BB4MQ,HJKAX1S01BPTSV,HJKAX1S01CCWVH,HJKAX1S01DGSKS,HJKAX1S01DWBQ5	-	HJKAX1S01AXSE2,HJKAX1S01BB4MQ,HJKAX1S01BPTSV,HJKAX1S01CCWVH,HJKAX1S01CD13R,HJKAX1S01DGSKS,HJKAX1S01DLX88	HJKAX1S01AXSE2,HJKAX1S01BB4MQ,HJKAX1S01BPTSV,HJKAX1S01CCWVH,HJKAX1S01CD13R,HJKAX1S01DGSKS,HJKAX1S01DWBQ5
				Bradi4g40530	Os12t0197400	Sb08g006190.1	HvgnlUGHv#S58598309	trB7ZY26B7ZY26MAIZE,trB6SWQ4B6SWQ4MAIZE	-	-	-	HJKAX1S01BGWYK,HJKAX1S01CNC23,HJKAX1S01DJOP8	HJKAX1S01CNC23	HJKAX1S01BGWYK,HJKAX1S01CNC23,HJKAX1S01E0CGC	HJKAX1S01BGWYK,HJKAX1S01CNC23,HJKAX1S01BKAI7,HJKAX1S01BOL6P,HJKAX1S01E0CGC,HJKAX1S01EA4PD	HJKAX1S01BGWYK,HJKAX1S01CNC23,HJKAX1S01E0CGC
		CTG136		Bradi4g07997	Os12t0428600	Sb08g012560.1	TagnlUGTa#S58883774,TagnlUGTa#S58854387,TagnlUGTa#S58868768,TagnlUGTa#S58893184	trC0PN06C0PN06MAIZE	-	-	-	HJKAX1S01AW9QN,HJKAX1S01B3UBU,HJKAX1S01BBH3R,HJKAX1S01BFJWQ,HJKAX1S01BSG1H,HJKAX1S01C1B46,HJKAX1S01C9FI4,HJKAX1S01CMQVW,HJKAX1S01CN9ZL,HJKAX1S01CP7II,HJKAX1S01DMO3L,HJKAX1S01DMYPV,HJKAX1S01DWJUD,HJKAX1S01E34UL,HJKAX1S01ERB4L	HJKAX1S01CN9ZL	HJKAX1S01AW9QN,HJKAX1S01B3UBU,HJKAX1S01BBH3R,HJKAX1S01BFJWQ,HJKAX1S01BSG1H,HJKAX1S01C1B46,HJKAX1S01CMQVW,HJKAX1S01CP7II,HJKAX1S01DMO3L,HJKAX1S01DWJUD,HJKAX1S01E34UL,HJKAX1S01ERB4L,HJKAX1S01AN9B8,HJKAX1S01ATX39,HJKAX1S01C2S8J,HJKAX1S01C3379,HJKAX1S01CSJ6P,HJKAX1S01DPHIW,HJKAX1S01EPPA4	HJKAX1S01AW9QN,HJKAX1S01B3UBU,HJKAX1S01BBH3R,HJKAX1S01BFJWQ,HJKAX1S01BSG1H,HJKAX1S01C1B46,HJKAX1S01C9FI4,HJKAX1S01CMQVW,HJKAX1S01CP7II,HJKAX1S01DMO3L,HJKAX1S01DMYPV,HJKAX1S01DWJUD,HJKAX1S01E34UL,HJKAX1S01ERB4L,HJKAX1S01AN9B8,HJKAX1S01ATX39,HJKAX1S01C2S8J,HJKAX1S01C3379,HJKAX1S01CSJ6P,HJKAX1S01DPHIW,HJKAX1S01EEQ0E,HJKAX1S01EPPA4	HJKAX1S01CN9ZL
		CTG136		Bradi4g40610	Os12t0193100	Sb08g005610.1,Sb08g002980.1	TagnlUGTa#S52544914	trB6TE01B6TE01MAIZE	-	-	-	HJKAX1S01EL74D	HJKAX1S01EL74D,HJKAX1S01BLYY5,HJKAX1S01C6BV5	HJKAX1S01ANN34,HJKAX1S01C6BV5	HJKAX1S01EL74D,HJKAX1S01A1F8W,HJKAX1S01ANN34,HJKAX1S01AOMRI,HJKAX1S01ARZ3E,HJKAX1S01AWOVO,HJKAX1S01AYK2Y,HJKAX1S01BAJ1L,HJKAX1S01BDUYP,HJKAX1S01BFRA7,HJKAX1S01BJP9T,HJKAX1S01BK6MQ,HJKAX1S01BLYY5,HJKAX1S01C4IC0,HJKAX1S01C6BV5,HJKAX1S01CNO9J,HJKAX1S01CTOKQ,HJKAX1S01D29C0,HJKAX1S01DGR0M,HJKAX1S01EEKOU,HJKAX1S01EKCPP,HJKAX1S01ELP06	HJKAX1S01EL74D,HJKAX1S01BJP9T,HJKAX1S01BK6MQ,HJKAX1S01C6BV5
				Bradi4g40740	Os12t0190000	Sb08g005410.1	TagnlUGTa#S52542635	trB6TMF8B6TMF8MAIZE	-	-	-	HJKAX1S01AODWO,HJKAX1S01AQRNW,HJKAX1S01D1UOP	HJKAX1S01AODWO,HJKAX1S01AQRNW,HJKAX1S01D1UOP	HJKAX1S01AODWO,HJKAX1S01AQRNW	HJKAX1S01AODWO,HJKAX1S01A0WLZ,HJKAX1S01BGPTM,HJKAX1S01CCS2U,HJKAX1S01DIVTJ	HJKAX1S01AQRNW,HJKAX1S01CCS2U

## Sheet: not-mapped
Contig	Probe
CTG1	HJKAX1S01BBHM0
	HJKAX1S01BMPLE_2
	HJKAX1S01BN7HX
	HJKAX1S01CV6KP_1
	HJKAX1S01DZ7N2
CTG3	HJKAX1S01A3S2U
	HJKAX1S01AD51V_1
	HJKAX1S01AUAW5
	HJKAX1S01AZOHX
	HJKAX1S01BAIPO_1
	HJKAX1S01BUD20
	HJKAX1S01C5T15
	HJKAX1S01C9TXX_1
	HJKAX1S01CBLSL
	HJKAX1S01E3AYF
	HJKAX1S01ECDSF
CTG4	HJKAX1S01BQ74F_1
CTG6	HJKAX1S01AE5TY
	HJKAX1S01BHLWO_2
	HJKAX1S01CBTEP_4
	HJKAX1S01CFDKX
	HJKAX1S01CLJU0
CTG7	HJKAX1S01ADPAM_1
	HJKAX1S01CWY1M
	HJKAX1S01DRI95
	HJKAX1S01DZL1Q
	HJKAX1S01E3E7P
CTG11	HJKAX1S01BDYIZ_1
	HJKAX1S01CAR77
	HJKAX1S01CHYGP
	HJKAX1S01EHZW9
CTG12	HJKAX1S01A7W3P
	HJKAX1S01AEQQ9_2
	HJKAX1S01C2W7K
	HJKAX1S01CJ0MO
	HJKAX1S01CJX7Y
	HJKAX1S01CMMDN
	HJKAX1S01CRE2X
	HJKAX1S01DCFDC
	HJKAX1S01DJLO2
	HJKAX1S01DPWH2
	HJKAX1S01E2GTC
CTG20	HJKAX1S01B6W82
	HJKAX1S01D692L
CTG34	HJKAX1S01A7VG5_1
	HJKAX1S01B1GBE_1
	HJKAX1S01BHLAK
	HJKAX1S01C16CZ_1
	HJKAX1S01DEC96
CTG63	HJKAX1S01CJRY0_1
CTG79	HJKAX1S01AW9XH_1
CTG85	HJKAX1S01C29LR_1
	HJKAX1S01C53X3_1
	HJKAX1S01DYLZK
CTG86	HJKAX1S01AD7NS_1
	HJKAX1S01B7QYD_2
CTG91	HJKAX1S01AFLYY
	HJKAX1S01AI6YV_1
	HJKAX1S01ANNX2
	HJKAX1S01AZ6EY_1
	HJKAX1S01AZXSD
	HJKAX1S01B1ZOR
	HJKAX1S01B319F
	HJKAX1S01BBFOP
	HJKAX1S01BHUUP
	HJKAX1S01BMGN0_1
	HJKAX1S01BX1D8
	HJKAX1S01C0NKA
	HJKAX1S01C7J52
	HJKAX1S01CG0L1
	HJKAX1S01CMTNZ
	HJKAX1S01CU9MK_1
	HJKAX1S01D8B21
	HJKAX1S01DSGV5
	HJKAX1S01E2CM0
	HJKAX1S01EQEOF
	HJKAX1S01EU4FI
CTG94	HJKAX1S01ENNYI
CTG105	HJKAX1S01B7UZS_1
CTG106	HJKAX1S01AMUTS
	HJKAX1S01AXOE0_1
	HJKAX1S01B73ZO_1
	HJKAX1S01C4FDH_1
	HJKAX1S01C65XR
CTG114	HJKAX1S01A5VEG
	HJKAX1S01AFEF6
	HJKAX1S01AHFZC
	HJKAX1S01AS3ZF_1
	HJKAX1S01B0CUD
	HJKAX1S01BGXGM
	HJKAX1S01BVMKK
	HJKAX1S01BZ66I_2
	HJKAX1S01EVWBS
CTG116	HJKAX1S01AWUD0_2
	HJKAX1S01BDHW2
CTG123	HJKAX1S01A9YOM_1
	HJKAX1S01AFY0X
	HJKAX1S01ASTT2
	HJKAX1S01AT61D_1
	HJKAX1S01BJRI8
	HJKAX1S01BQXID_1
	HJKAX1S01CQNUZ_1
	HJKAX1S01D4CY2_1
	HJKAX1S01DSS9W
CTG126	HJKAX1S01AK3FM_1
	HJKAX1S01AZ9W5_1
	HJKAX1S01B7YGD
	HJKAX1S01BJDKC_1
	HJKAX1S01CDFGI_2
	HJKAX1S01D2145_1
CTG128	HJKAX1S01A0D4U_2
	HJKAX1S01A46OY
	HJKAX1S01ADUN4
	HJKAX1S01AQKX1
	HJKAX1S01B5JP9
	HJKAX1S01B6TUJ
	HJKAX1S01BFLL9_1
	HJKAX1S01BOZ4L_1
	HJKAX1S01BPVTR_1
	HJKAX1S01BPZYE
	HJKAX1S01BUPYB
	HJKAX1S01C3JNY_1
	HJKAX1S01C9XWJ
	HJKAX1S01CSZJT_1
	HJKAX1S01D0X82
	HJKAX1S01D93C7
	HJKAX1S01EJ1YM
CTG147	HJKAX1S01A4XTG
	HJKAX1S01A84JZ
	HJKAX1S01AFCOF
	HJKAX1S01AJ0Q0
	HJKAX1S01APSKO
	HJKAX1S01AU6RH
	HJKAX1S01B4VCU
	HJKAX1S01B6V5D
	HJKAX1S01BK51Z
	HJKAX1S01BNW7G
	HJKAX1S01BU0GB
	HJKAX1S01BV373
	HJKAX1S01CCK33
	HJKAX1S01CR9VE
	HJKAX1S01CRF1L
	HJKAX1S01D4D34
	HJKAX1S01D58E7
	HJKAX1S01D8G6G
	HJKAX1S01DKR75
	HJKAX1S01DSXT3
	HJKAX1S01DTFEW
	HJKAX1S01E130S
	HJKAX1S01EAWXH
	HJKAX1S01EDH7O
	HJKAX1S01EF265
	HJKAX1S01EPUV6

## Sheet: Summary
		Bin-mapped		Not mapped
		Anchored by microarray probe & PCR		Anchored by microarray probe		Not-anchored
		Contig	# of clones	Contig	# of clones	Contig	# of clones
		[CTG100-CTG71]	344	[CTG105-CTG108]	54	[CTG92-CTG64]	101
		[CTG112-CTG111]	273	[CTG79-CTG80]	14	CTG10	31
		[CTG127-CTG77]	531	CTG1	111	CTG103	16			Total # of clones	17409
		[CTG131-CTG151]	64	CTG106	24	CTG104	11			Mapped # of clones	0.824114
		[CTG136-CTG148]	342	CTG11	44	CTG107	23			Anchored # of clones	0.953587
		[CTG143-CTG120-CTG82]	448	CTG114	5	CTG13	40			Not anchored # of clones	0.0464128
		[CTG144-CTG121]	485	CTG116	209	CTG16	61
		[CTG149-CTG140]	473	CTG12	74	CTG160	35
		[CTG156-CTG157]	731	CTG123	295	CTG161	12
		[CTG158-CTG118]	294	CTG126	246	CTG164	86			short contigs are highlighted
		[CTG159-CTG150]	138	CTG128	305	CTG22	78
		[CTG57-CTG162]	175	CTG147	3	CTG27	12
		[CTG58-CTG56]	71	CTG20	67	CTG28	12
		[CTG66-CTG122]	169	CTG3	153	CTG38	6
		[CTG70-CTG145-CTG146]	349	CTG34	30	CTG39	11
		[CTG74-CTG109]	18	CTG4	70	CTG48	6
		[CTG88-CTG90]	134	CTG6	29	CTG67	7
		[CTG98-CTG54-CTG68]	690	CTG63	47	CTG72	6
		CTG101	59	CTG7	25	CTG8	77
		CTG102	434	CTG85	22	CTG9	58
		CTG113	213	CTG86	263	CTG110	2
		CTG115	384	CTG91	161	CTG119	2
		CTG117	84	CTG94	3	CTG130	2
		CTG124	292	Total	2254	CTG132	2
		CTG125	317			CTG133	3
		CTG129	98			CTG139	4
		CTG134	214			CTG141	2
		CTG135	501			CTG152	2
		CTG137	158			CTG153	2
		CTG138	722			CTG154	5
		CTG14	160			CTG163	2
		CTG142	260			CTG23	3
		CTG15	58			CTG24	3
		CTG155	246			CTG29	3
		CTG17	95			CTG30	3
		CTG18	62			CTG31	4
		CTG19	94			CTG32	3
		CTG2	150			CTG33	4
		CTG21	57			CTG35	3
		CTG25	71			CTG36	3
		CTG26	61			CTG37	2
		CTG46	4			CTG40	3
		CTG5	109			CTG41	3
		CTG53	194			CTG42	3
		CTG55	115			CTG43	3
		CTG61	70			CTG44	3
		CTG62	109			CTG45	4
		CTG65	206			CTG47	3
		CTG78	572			CTG49	3
		CTG81	121			CTG50	4
		CTG83	171			CTG51	3
		CTG84	149			CTG52	4
		CTG87	329			CTG59	5
		CTG89	252			CTG60	2
		CTG93	396			CTG69	2
		CTG95	98			CTG73	5
		CTG96	303			CTG75	5
		CTG97	192			CTG76	5
		CTG99	438			Total	808
		Total	14347
